# Supplementary material for: GWAS and co-expression network combination uncovers multigenes with close linkage effects on the oleic acid content accumulation in Brassica napus
Source: BMC Genomics. 2020 Apr 23;21:320. doi: 10.1186/s12864-020-6711-0 (PMC7181522; doi:10.1186/s12864-020-6711-0)
Supplement: Supplementary file 1 — Additional file 1 Table S1. Source, population structure, 50 resequencing accessions, 13 transcriptomes accessions, heritability and oleic acid phenotype information of 203 Chinese semi-winter rapeseed accessions. [file 12864_2020_6711_MOESM1_ESM.xlsx]

## Sheet: Table S1
Table S1 Source, population structure, 50 resequencing accessions, 13 transcriptomes accessions, heritability and oleic acid phenotype information of 203 Chinese semi-winter rapeseed accessions.
Code	Source	Subpopulations	50 resequencing accessions	13 transcriptome accessions	Oleic acid content (%)
					Greenhouse, 2012	Filed, 2013	Filed, 2014
SW001	(96-331)-7-41-8-8-3	Q1			62.0921	61.0611	58.3976
SW002	(Youyan No.9 ×Zhongyouza No.3)F5	Q3			61.3373	56.2675	59.1504
SW003	(Zhengchun ×Qin2-2)F5	Q1			21.1355	53.1247	57.0414
SW004	[(Zhengchun ×Qin2-2) ×Yuyou No.2]F6	Q1			62.9097	52.7423	33.4359
SW005	[Zhongshuang No.4 ×(B5ﾗ76)]F6	Mixed			65.2466	35.4153	55.2309
SW006	{[(Zhengchun ×Qin2-2)×Hui 3]×Hui 4}F6	Mixed			62.1793	64.5901	61.4788
SW007	1226-7-6-9	Q3			60.8537	63.0905	63.6134
SW008	1278-1-1-12	Q2			65.9957	56.2589	57.2335
SW009	1492-1-5-1-3	Mixed			38.5128	56.5984	51.6113
SW010	1492-1-7-1	Mixed			42.2082	58.528	57.384
SW011	268 Youcai-4	Q3			61.1729	66.3528	65.6247
SW012	(821 Xuan ×Pin 93-498) F8	Q1	√	√	58.8758	40.1456	57.7161
SW013	Ningyou 10	Q1			39.598	55.5804	59.671
SW014	533-34-5-8	Q3			64.5585	54.3712	56.1356
SW015	86178-2-34-1-4	Q3			65.2428	62.7313	60.137
SW016	88(2)-1-2-1-2-3-2	Q1			63.0074	29.498	18.696
SW017	914 Youcai-3	Q3			39.1193	55.6084	59.0661
SW018	98009 restorer-8-3	Q1			58.2753	60.5598	58.7171
SW019	A-35-1	Q1			44.8997	62.2677	61.7846
SW020	B62-4-5-32-7-11	Q1			64.0257	62.5466	49.2766
SW021	C022-30-8-3-2	Q1			61.8437	63.4377	63.0785
SW022	C148-4-36-8-10	Mixed			37.3508	61.8153	61.7563
SW023	C179-3-36-8	Q1			63.5287	58.6379	59.176
SW024	C182-2-34-8-5	Q3			65.3109	64.9213	62.5896
SW025	C384-4-38-1-21	Q3			45.4606	59.7883	NA
SW026	H98-18-30-7-17-4	Q1			66.3647	64.1788	31.0002
SW027	R13 Xuan a-11-35-4-8	Q1			62.2093	60.9946	59.3716
SW028	R7-14 Yue 7-8 Xuan-7-34-6-5-23	Mixed			40.7988	61.8529	33.2198
SW029	T4-2 Nucleic male sterulity xuan a-7B-2-6-4	Q3			54.6929	66.3334	62.202
SW030	Chuanyou 18	Mixed			59.1153	57.892	61.7518
SW031	Fuyu No.1	Q1			44.0155	13.4821	20.6799
SW032	Fuyou No.2-15-3	Mixed			60.1673	59.7219	58.5092
SW033	Ganyou No.13	Q1			65.6803	63.5947	63.7486
SW034	Guinong 78-6-112	Q1	√		59.5282	31.731	59.6227
SW035	Huxi	Q2			43.2938	63.6596	56.8657
SW036	Huayou 6	Q1	√		42.0381	44.7898	41.1658
SW037	Huashuang 3	Mixed			63.0281	62.8448	67.0461
SW038	Youyou 14	Q1	√		63.1137	NA	57.7043
SW039	Huashuang 4	Q2			64.8797	NA	62.7289
SW040	Huashuang 5	Mixed	√		65.1873	64.1121	61.1139
SW041	Hui 110-1-40-7-7-2	Mixed			64.3208	57.6934	61.128
SW042	Huiyou 50-8-1	Q1			40.0622	62.8386	58.6089
SW043	Jingyou 4 -10	Q2			66.0472	60.7292	58.2172
SW044	Jujia 1 -5-13-3	Q2			62.6493	62.2879	65.925
SW045	Keyou818-21	Q2			59.4519	58.7787	59.6225
SW046	Liangyou586 -6-3	Q1	√		27.0541	43.1604	31.7205
SW047	Longyou 2	Q1			58.2183	21.4247	26.7442
SW048	Huyou 15	Q1			41.6941	NA	65.3808
SW049	Huyou 16	Q1			63.8721	58.3837	62.3013
SW050	Huyou 18	Q3			41.7217	62.5288	62.494
SW051	Ningyou 12	Q1			63.0747	60.0265	59.9657
SW052	Ningyou 14	Mixed			63.0291	61.3596	63.0736
SW053	Ningza 3 -4-33-5-1-2	Q3			61.2041	59.9514	59.459
SW054	Peng 201	Q2			49.053	65.914	61.6303
SW055	Pin 2-1-44-6-2	Q2			56.2552	63.2536	63.9234
SW056	Pinxi 3-4	Q2			25.4739	61.7559	65.5712
SW057	Qingyou 14	Q1			61.3345	33.8297	44.4012
SW058	Shanyou 8- 5-6-13-2	Q3			65.0112	52.2922	57.6867
SW059	Shilifeng	Q1			26.749	31.9032	35.4438
SW060	Suyou 5 -1-8-6	Mixed			59.2825	63.4224	62.5777
SW061	Suyou 3	Q3	√		63.7039	58.9911	58.7987
SW062	Wanyou 5	Q1			62.4342	25.6067	29.7214
SW063	Wanyouzao	Q1			47.7242	31.334	29.7056
SW064	Xiangyou 13	Q1			33.1157	11.8383	32.1223
SW065	Xiangyou 16	Q1	√		27.3813	45.5937	31.8568
SW066	Xiangyou 17	Mixed			59.5983	26.0108	27.9224
SW067	Yangyou 6	Mixed			65.6156	60.0332	58.537
SW068	Yuyou 2	Q3			NA	NA	NA
SW069	Yuyou 5	Q1			53.7648	61.0462	60.831
SW070	Yunyou 21-11	Q1			36.6635	48.2584	56.1409
SW071	Zheshuang 72	Mixed			40.7719	58.6133	59.8842
SW072	Zhenzao1-2-30-6-6	Q1			61.2898	41.4778	60.9915
SW073	Huangzifenxuan-5-3	Mixed			61.253	61.0624	63.6442
SW074	Zhongshuang 4	Q2			57.6336	61.3578	56.4345
SW075	Zhongshuang 5	Mixed	√		65.1737	62.4102	57.2029
SW076	Zhongshuang 6	Mixed			45.092	61.3838	57.8856
SW077	Zhongshuang 7	Mixed			63.9097	65.6371	67.6438
SW078	Zhongshuang 8	Q2			19.8352	57.9042	60.8738
SW079	Zhongshuang 9 -11-9-101	Q2			62.689	60.2611	62.6993
SW080	Zhongyou 821	Q1			23.802	35.3693	34.0798
SW081	Zhongyouza 1 -51-35-5-17	Q3			26.9259	58.0598	52.975
SW082	Zhongyouza 2 Restorer -20-3-15-1	Mixed			63.6636	54.4224	60.9651
SW083	Zhongshuang 10	Mixed			61.3144	64.7675	60.4061
SW084	Xiangfu 112	Q1			42.0926	58.3803	55.5264
SW085	Xiwang 106	Mixed			60.3497	60.4072	60.2707
SW086	9636 Xuan	Mixed			41.5097	59.4376	57.1019
SW087	Ganyou 17 xuan	Mixed			45.6106	64.5125	62.3295
SW088	Huyou 17	Mixed			64.1269	57.407	64.5395
SW089	(Zhongshuang220 ×8424016) F8	Q1			30.0063	58.9791	61.6658
SW090	97V38×(72-2Xlijnte) F6	Mixed			59.2239	59.1663	58.1151
SW091	(Aisipeifax74-317)x3529-5 F8	Q1			37.8871	65.6518	63.9168
SW092	(D57 X Oro) x Youyan 2 F6	Q1	√		60.5832	NA	53.9776
SW093	(D57 X Oro) x 85-64 F9	Q1			58.0424	60.5923	62.9865
SW094	Youyan No.2 ×84-24016	Q1	√		62.1597	58.4779	58.0248
SW095	Xinongchangjiao ×((D57 X Oro)x 85-64)F7	Q1	√		62.661	63.3363	59.1795
SW096	Altex ×74-317 F7	Q1			NA	63.7434	60.3301
SW097	AR 12	Q1			63.6874	59.1874	61.24
SW098	Xiangnongyou-1	Q1	√		30.2234	41.4145	26.3703
SW099	Ganyou-5	Q1			65.4187	62.7818	55.1471
SW100	Zheyou 7	Q1			43.9604	6.48524	13.7702
SW101	Aijiazao	Q1			41.7876	24.149	27.7717
SW102	Chuanyoufuguo	Q1			23.8169	18.0816	23.6806
SW103	Yunyou 5	Q1			63.7595	23.4595	41.7045
SW104	Tezao 16	Q1			64.5289	41.0861	44.9102
SW105	Puyou 3	Q1			60.7583	15.3035	23.2962
SW106	Huayou 5	Q1			62.0631	61.8172	64.3416
SW107	Ningyou 7	Q1			37.562	19.7671	26.8623
SW108	Wanyou 5	Q1			60.1167	23.6842	25.0197
SW109	Huayou 3	Q1			35.2535	63.011	58.1086
SW110	Zhenyou-1	Q1			53.7626	28.9192	30.3542
SW111	Huanshuang 1	Mixed			60.9262	67.1954	55.5903
SW112	Tieganqing	Q1			44.2679	17.9493	23.661
SW113	Youyan 2	Q1			41.7334	10.6622	21.4713
SW114	Inbreed line	Mixed			61.1174	66.7713	59.405
SW115	Inbreed line	Q3			61.1742	58.5096	55.5565
SW116	Inbreed line	Q1			59.2405	59.7145	59.9711
SW117	Inbreed line	Mixed			62.0949	60.4591	58.3002
SW119	Inbreed line	Q1			36.2962	62.8308	59.0908
SW120	Inbreed line	Q3			25.2943	63.3865	64.9406
SW121	Inbreed line	Q1			59.957	59.4355	62.4882
SW122	Inbreed line	Mixed			63.216	59.6232	65.0028
SW123	Inbreed line	Q1			60.6444	65.5097	63.3899
SW124	Inbreed line	Mixed			47.8327	61.5445	67.1379
SW125	Inbreed line	Q1			NA	NA	NA
SW134	Inbreed line	Mixed	√		58.7404	59.0055	55.0192
SW135	Inbreed line	Q1	√		60.8089	63.1155	59.458
SW136	Inbreed line	Q1	√		60.3129	59.7229	57.1443
SW137	Inbreed line	Q2			62.2174	58.5175	50.2714
SW138	Inbreed line	Q2			28.0052	55.0506	29.2844
SW139	Inbreed line	Mixed	√		63.6441	62.2174	55.2323
SW140	Inbreed line	Mixed			49.1486	61.8385	63.4224
SW141	Inbreed line	Mixed	√		61.7033	63.8537	59.9439
SW142	Inbreed line	Q1			23.1861	59.7081	65.5314
SW143	Inbreed line	Q2			42.5677	60.3263	60.4253
SW144	Inbreed line	Mixed	√		60.3139	62.9352	55.5633
SW145	Inbreed line	Q1			64.012	59.524	59.5326
SW146	Inbreed line	Mixed			61.4363	NA	NA
SW147	Inbreed line	Q1			50.8523	57.7409	61.615
SW148	Inbreed line	Q3			61.1584	62.0857	59.611
SW149	Inbreed line	Q2	√		62.2766	63.0769	54.8286
SW150	Inbreed line	Q2			46.1693	58.6234	59.2198
SW151	Inbreed line	Mixed	√	√	64.2938	61.7295	60.1933
SW152	Inbreed line	Q3			63.7847	61.5568	62.3361
SW153	Inbreed line	Q1	√	√	61.1916	56.8318	55.5027
SW154	Inbreed line	Mixed	√	√	64.7972	65.4878	64.4047
SW155	Inbreed line	Mixed			57.2023	59.8771	55.721
SW156	Inbreed line	Q1			32.3221	62.4721	64.2733
SW157	Inbreed line	Q2	√		64.3794	62.8894	61.6606
SW158	Inbreed line	Q1	√		61.5894	59.1185	55.2876
SW159	Inbreed line	Q1	√	√	61.8534	59.1731	56.4754
SW160	Inbreed line	Q1	√	√	64.9768	59.7661	56.7862
SW161	Inbreed line	Mixed			62.1242	63.8462	63.3515
SW162	Inbreed line	Q3			59.7089	62.4715	66.1786
SW163	Inbreed line	Q3			64.4432	63.1102	65.6654
SW164	Inbreed line	Q1	√		61.159	58.4713	56.2818
SW165	Inbreed line	Q2	√	√	59.6375	60.1373	52.2879
SW166	Inbreed line	Q3			28.7751	59.9274	58.0099
SW167	Inbreed line	Q2			NA	58.0112	57.7143
SW168	Inbreed line	Q3	√	√	60.0232	59.4275	55.157
SW169	Inbreed line	Q1	√	√	62.3611	59.2128	56.3537
SW170	Inbreed line	Q1	√		65.9101	61.5092	63.4368
SW171	Inbreed line	Q2			60.8286	54.5144	58.4705
SW172	Inbreed line	Mixed	√		57.8088	55.2015	52.824
SW173	Inbreed line	Q1			63.4392	53.3772	53.0231
SW174	Inbreed line	Mixed			62.565	56.8323	55.0076
SW175	Inbreed line	Q1			42.7917	62.4715	55.7832
SW176	Inbreed line	Q2			66.2951	60.4123	32.1295
SW177	Inbreed line	Q2			63.4921	60.9067	45.3506
SW178	Inbreed line	Q2			67.0421	55.3308	53.5285
SW179	Inbreed line	Q2			60.1756	62.7754	64.094
SW180	Inbreed line	Q3			61.8429	60.6253	57.4707
SW181	Inbreed line	Mixed	√		67.1208	63.1749	50.347
SW182	Inbreed line	Mixed			32.3806	51.2356	46.9676
SW183	Inbreed line	Mixed			66.6146	60.7898	57.773
SW184	Inbreed line	Mixed			62.5341	58.141	63.3056
SW185	Inbreed line	Mixed	√		58.8093	59.4516	62.4709
SW186	Inbreed line	Q1			59.1196	63.6031	64.0667
SW187	Inbreed line	Q1			50.9181	65.656	69.9645
SW188	Inbreed line	Mixed			37.3907	58.9957	52.8765
SW189	Inbreed line	Q3			62.6232	61.7407	62.7491
SW190	Inbreed line	Mixed			62.5695	63.8676	64.7099
SW191	Inbreed line	Q1	√		66.9652	43.3663	54.8325
SW192	Inbreed line	Q1			55.4021	59.2578	50.5077
SW193	Inbreed line	Q1			46.7799	59.4355	54.1281
SW194	Inbreed line	Mixed			60.5814	66.3212	64.6914
SW195	Inbreed line	Q1			NA	NA	NA
SW200	Inbreed line	Mixed			57.2284	54.6775	51.8909
SW205	Inbreed line	Q1	√		58.0776	56.151	56.1393
SW206	Inbreed line	Q2	√		60.6679	62.9629	62.5977
SW209	Inbreed line	Mixed	√		56.2179	54.3522	53.9987
SW210	Inbreed line	Q2	√	√	59.7713	57.3374	57.6047
SW211	Inbreed line	Mixed	√		64.4462	59.0316	47.9594
SW212	Inbreed line	Mixed	√		58.0589	66.8063	50.9946
SW213	Inbreed line	Q3	√	√	60.4677	62.2519	57.4599
SW214	Inbreed line	Q2	√	√	62.4548	61.9216	61.5736
SW215	Inbreed line	Q2	√		58.2199	62.2409	63.3781
SW220	Inbreed line	Mixed	√		58.4395	56.95	58.0865
SW224	Inbreed line	Q2	√		60.6045	59.9461	56.5036
SW226	Inbreed line	Q2	√		64.9389	61.4608	59.4056
SW232	Inbreed line	Q3			61.0977	NA	57.4061
SW235	Inbreed line	Q2	√	√	63.1591	61.6383	62.6268
SW239	Inbreed line	Q1	√		67.8294	63.2051	58.5217
SW240	Inbreed line	Mixed			NA	NA	NA
H2					0.54
