# Supplementary material for: GWAS and co-expression network combination uncovers multigenes with close linkage effects on the oleic acid content accumulation in Brassica napus
Source: BMC Genomics. 2020 Apr 23;21:320. doi: 10.1186/s12864-020-6711-0 (PMC7181522; doi:10.1186/s12864-020-6711-0)
Supplement: Supplementary file 2 — Additional file 2 Table S2. SNPs and gene information in the significant association of haplotype region. [file 12864_2020_6711_MOESM2_ESM.xlsx]

## Sheet: Sheet3
Trait	Marker	Chr	Pos	p			In plants C18 PUFAs are substrates for the synthesis of jasmonate and other oxylipins that have roles in plant defense and development
oleic-2c	Bn-A01-p23330944	1	19203801	0.00025042	3.60133		BnaA01g27470D	19201662	19204005	ubiquitin-conjugating enzyme e2 32-like	AT3G17000	UBC32	protein ubiquitination, ubiquitin-dependent protein catabolic process
oleic-2c	Bn-A01-p24696367	1	20464355	3.3165e-05	4.47932	986	BnaA01g29560D	20465341	20467569	aldolase-type tim barrel family protein	AT3G14130	HAOX1	The protein is also active on 2-hydroxy fatty acids，defense response to bacterium, hydrogen peroxide biosynthetic process, oxidation-reduction process, oxidative photosynthetic carbon pathway
oleic-1c	Bn-A02-p9607756	2	6411341	8.3854e-05	4.07648
oleic-2c	Bn-scaff_18360_1-p915562	2	19044017	0.00024035	3.61916
oleic-2c	Bn-A08-p1584454	2	19947136	5.7926e-05	4.23713
oleic-2c	Bn-A08-p1584455	2	19947136	5.2013e-05	4.28389
oleic-2c	Bn-A02-p25615285	2	23644817	7.3341e-05	4.13465
oleic-3c	Bn-A03-p2412263	3	1971697	0.00029145	3.53544		BnaA03g04240D	1970795	1972132	nac domain ipr003441	AT5G13180	ANAC083	leaf senescence, multicellular organism development, negative regulation of transcription, DNA-templated, response to abscisic acid, response to salt stress, transcription, DNA-templated, viral process, xylem development
oleic-2c	Bn-A06-p5274160	4	3864002	8.9034e-09	8.05044
oleic-2c	Bn-A06-p5197898	4	4027813	3.2261e-09	8.49132
oleic-2c	Bn-A04-p16137916	4	16333557	0.00024294	3.6145
oleic-2c	Bn-A04-p16553214	4	16711259	5.233e-05	4.28125	1943	BnaA04g22070D	16713202	16714313	lipid transfer protein	AT2G38540	ATLTP1	cell wall organization, lipid transport
oleic-1c	Bn-A05-p5264904	5	5052125	0.00027975	3.55323	142	BnaA05g09130D	5052267	5054464	cytochrome p450 79c2	AT1G58260	CYP79C2	glucosinolate biosynthetic process, oxidation-reduction process
oleic-2c	Bn-A06-p2778072	6	2690612	0.00012505	3.90292		BnaA06g04550D	2686874	2694062	alpha carbonic anhydrase 7	AT1G08080
oleic-2c	Bn-A06-p2778829	6	2691369	0.00012505	3.90292		BnaA06g04550D	2686874	2694062	alpha carbonic anhydrase 7	AT1G08080
oleic-2c	Bn-A06-p2778837	6	2691377	0.00012505	3.90292		BnaA06g04550D	2686874	2694062	alpha carbonic anhydrase 7	AT1G08080
oleic-2c	Bn-A06-p8992364	6	8465994	2.24e-05	4.64975	142	BnaA06g15470D	8466136	8472475	p-loop containing nucleoside triphosphate hydrolases superfamily protein isoform 1	AT1G21730	KIN7.1	microtubule-based movement
oleic-3c	Bn-A06-p21826830	6	20843498	0.00021859	3.66037	146	BnaA06g30850D	20843644	20844185	def2_rapsa ame: full=defensin-like protein 2 ame: full=cysteine-rich antifungal protein 2 short=afp2 short=rafp2 flags: precursor	AT5G44420	LCR77	defense response, defense response to fungus, jasmonic acid and ethylene-dependent systemic resistance, killing of cells of other organism, response to ethylene, response to insect, response to jasmonic acid
oleic-2c	Bn-scaff_17799_1-p1999577	7	22134709	2.3897e-06	5.62166	491	BnaA07g31850D	22135200	22135505	betaine-aldehyde dehydrogenase	AT1G74920	ALDH10A8	response to salt stress, response to water deprivation
oleic-2c	Bn-A08-p12556455	8	10335313	7.1611e-11	10.145			10334357	10336117	udp-glucosyl transferase 73b5	AT4G34131	UGT73B3	defense response, metabolic process, response to other organism
oleic-3c	Bn-A08-p12556455	8	10335313	7.9882e-06	5.09755		BnaA08g11390D
oleic-2c	Bn-A08-p12699181	8	10374054	6.1538e-05	4.21086	1841	BnaA08g11430D	10375895	10378907	glycosyl hydrolase family 10 protein	AT4G33860		hydrolase activity, hydrolyzing O-glycosyl compounds
oleic-2c	Bn-A08-p12752628	8	10449878	7.2423e-12	11.1401		BnaA08g11500D	10446420	10450421	protein executer chloroplastic-like	AT4G33630	EX1	response to singlet oxygen, singlet oxygen-mediated programmed cell death
oleic-3c	Bn-A08-p12752628	8	10449878	4.0031e-06	5.3976		BnaA08g11500D	10446420	10450421	protein executer chloroplastic-like	AT4G33630	EX1	response to singlet oxygen, singlet oxygen-mediated programmed cell death
oleic-2c	Bn-A08-p12781426	8	10473953	6.2126e-12	11.2067		BnaA08g11570D	10472169	10475063	pre-mrna-processing factor 6-like	At4g03430	STA1	RNA-directed DNA methylation, mRNA splicing, via spliceosome, positive regulation of miRNA metabolic process, positive regulation of primary miRNA processing, response to cold, seed germination, spliceosomal tri-snRNP complex assembly
oleic-3c	Bn-A08-p12781426	8	10473953	2.0133e-06	5.69609		BnaA08g11570D	10472169	10475063	pre-mrna-processing factor 6-like	At4g03430	STA1	RNA-directed DNA methylation, mRNA splicing, via spliceosome, positive regulation of miRNA metabolic process, positive regulation of primary miRNA processing, response to cold, seed germination, spliceosomal tri-snRNP complex assembly
oleic-2c	Bn-A08-p12794893	8	10478871	6.5517e-12	11.1836	506	BnaA08g11580D	10479377	10480929	metal-transporting p-type atpase	AT4G33519	ATHMAC5	photosynthetic electron transport chain
oleic-3c	Bn-A08-p12794893	8	10478871	3.5287e-06	5.45239	506	BnaA08g11580D	10479377	10480929	metal-transporting p-type atpase	AT4G33519	ATHMAC5	photosynthetic electron transport chain
oleic-2c	Bn-A08-p12797532	8	10481493	1.0976e-12	11.9596			1552
oleic-3c	Bn-A08-p12797532	8	10481493	3.4346e-06	5.46412		506
oleic-2c	Bn-A08-p12599446	8	10515602	5.7715e-26	25.2387		BnaA08g11650D	10512857	10515956	methylcrotonoyl- carboxylase beta mitochondrial-like	AT4G34030	MCCB	leucine catabolic process，methylcrotonoyl-CoA carboxylase activity
oleic-3c	Bn-A08-p12599446	8	10515602	1.7764e-10	9.75046
oleic-2c	Bn-A08-p12814556	8	10579999	1.266e-30	29.8976
oleic-3c	Bn-A08-p12814556	8	10579999	8.7769e-10	9.05666
oleic-2c	Bn-A08-p12820786	8	10587676	1.9541e-28	27.7091	1062	BnaA08g11790D	10588738	10592405	at4g33380 f17m5_140	AT4G33400		N-terminal protein myristoylation
oleic-3c	Bn-A08-p12820786	8	10587676	2.2519e-11	10.6475
oleic-2c	Bn-A08-p12940197	8	10716400	2.0203e-07	6.69458	1851	BnaA08g11980D	10718251	10723616	homeobox-leucine zipper protein athb-8	AT4G32880	ATHB-8	lipid binding，cell differentiation, meristem initiation, positive regulation of cell differentiation, positive regulation of cell proliferation, primary shoot apical meristem specification, procambium histogenesis, regulation of transcription, DNA-templated, response to auxin, transcription, DNA-templated, xylem development
oleic-3c	Bn-A08-p12940197	8	10716400	9.1948e-05	4.03646
oleic-2c	Bn-Scaffold000320-p11480	8	10821343	7.1151e-05	4.14782		BnaA08g12070D	10819567	10831638	dna polymerase theta-like	AT4G32700	POLQ	photomorphogenesis
oleic-2c	Bn-scaff_17821_1-p119310	8	10883842	0.00014015	3.85341		BnaA08g12170D	10883521	10885352	f0 v0 subunit c protein	AT4G32530		ATPase activity, proton transmembrane transporter activity, proton-transporting ATPase activity, rotational mechanism
oleic-2c	Bn-A08-p15620471	8	13151027	2.2046e-05	4.65667	126	BnaA08g15880D	13151153	13152236	nad h-quinone oxidoreductase subunit chloroplastic-like	AT4G37925	NDH-M	NADH dehydrogenase complex (plastoquinone) assembly, oxidation-reduction process
oleic-2c	Bn-A08-p15802943	8	13299987	0.00018449	3.73403	654	BnaA08g16210D	13300641	13301882		AT4G39810	NEN4	3'-5' exonuclease activity, exonuclease activity
oleic-2c	Bn-A09-p28925363	9	26858796	1.4903e-05	4.82673		BnaA09g37290D	26856951	26859483	phenylalanyl-trna synthetase	AT3G58140		phenylalanyl-tRNA aminoacylation
oleic-2c	Bn-scaff_20250_1-p213370	11	16905309	1.9224e-06	5.71616	897	BnaC01g23250D	16904412	16905363	late embryogenesis abundant	AT3G51810	ATEM1	embryo development ending in seed dormancy, response to abscisic acid，lipid storage
oleic-2c	Bn-scaff_22970_1-p374054	12	940796	2.9371e-05	4.53208		BnaC02g45210D	939260	941458	protein trigalactosyldiacylglycerol chloroplastic-like	AT1G65410	ABCI13	lipid transport
								1536	1536
oleic-2c	Bn-scaff_22970_1-p364419	12	949829	0.00014819	3.82918	1650	BnaC02g02110D	951479	953547	tropinone reductase homolog at1g07440-like	AT5G06060		oxidation-reduction process
oleic-2c	Bn-scaff_22970_1-p138277	12	1100138	3.5943e-05	4.44439
oleic-2c	Bn-scaff_22970_1-p138145	12	1100270	3.5943e-05	4.44439
oleic-2c	Bn-scaff_22970_1-p137701	12	1100715	2.4359e-05	4.61334
oleic-2c	Bn-scaff_22970_1-p137256	12	1101161	3.5943e-05	4.44439	1952	BnaC02g45360D	1103113	1104388	s-adenosyl-l-methionine:carboxyl methyltransferase family protein	AT1G66700	PXMT1	defense response to bacterium, gene silencing by miRNA, methylation, multicellular organism development, regulation of root development, regulation of seed germination, regulation of seedling development, response to bacterium, response to herbivore, response to light stimulus, response to molecule of fungal origin, response to salicylic acid
oleic-2c	Bn-scaff_22970_1-p137005	12	1101414	3.5943e-05	4.44439	1699	BnaC02g45360D	1103113	1104388	s-adenosyl-l-methionine:carboxyl methyltransferase family protein	AT1G66700	PXMT1	defense response to bacterium, gene silencing by miRNA, methylation, multicellular organism development, regulation of root development, regulation of seed germination, regulation of seedling development, response to bacterium, response to herbivore, response to light stimulus, response to molecule of fungal origin, response to salicylic acid
oleic-2c	Bn-scaff_22970_1-p136203	12	1102226	4.4898e-05	4.34777	887	BnaC02g45360D	1103113	1104388	s-adenosyl-l-methionine:carboxyl methyltransferase family protein	AT1G66700	PXMT1	defense response to bacterium, gene silencing by miRNA, methylation, multicellular organism development, regulation of root development, regulation of seed germination, regulation of seedling development, response to bacterium, response to herbivore, response to light stimulus, response to molecule of fungal origin, response to salicylic acid
oleic-2c	Bn-scaff_22970_1-p41695	12	1177562	2.8479e-05	4.54548	6	BnaC02g02680D	1177568	1180397	glycosyltransferase family protein 47	AT5G04500	GINT1	lipid glycosylation, protein glycosylation, response to salt stress, seed germination
oleic-2c	Bn-scaff_15918_1-p196704	12	42155698	0.00011249	3.94889	166	BnaC02g39160D	42155864	42165072	---NA---	AT5G63930		protein autophosphorylation, protein phosphorylation, transmembrane receptor protein tyrosine kinase signaling pathway
oleic-2c	Bn-scaff_15918_1-p230606	12	42165343	0.00016896	3.77222
oleic-2c	Bn-scaff_17042_1-p711807	13	53879151	0.00031277	3.50477
oleic-2c	Bn-scaff_17457_1-p505494	13	53910265	0.00031277	3.50477
oleic-2c	Bn-scaff_17457_1-p244526	13	54300314	0.00031605	3.50024
oleic-2c	Bn-scaff_17457_1-p191394	13	54353693	0.0001767	3.75276
oleic-2c	Bn-scaff_17457_1-p188947	13	54355906	0.0001767	3.75276
oleic-2c	Bn-scaff_17457_1-p188816	13	54356037	9.2746e-05	4.0327
oleic-2c	Bn-scaff_15794_3-p165426	13	55436899	3.0686e-10	9.51306
oleic-3c	Bn-scaff_15794_3-p165426	13	55436899	2.1744e-05	4.66266
oleic-2c	Bn-scaff_15794_3-p154754	13	55441210	4.1248e-11	10.3846	86	BnaC03g65760D	55441296	55441817	---NA---	AT5G51795		DNA replication, cellular response to DNA damage stimulus
oleic-3c	Bn-scaff_15794_3-p154754	13	55441210	1.7624e-05	4.7539
oleic-2c	Bn-scaff_15794_3-p154541	13	55441423	1.1888e-10	9.92489
oleic-3c	Bn-scaff_15794_3-p154541	13	55441423	2.6495e-05	4.57684
oleic-2c	Bn-scaff_15794_3-p154030	13	55441934	1.1888e-10	9.92489
oleic-3c	Bn-scaff_15794_3-p154030	13	55441934	2.6495e-05	4.57684
oleic-2c	Bn-scaff_15794_3-p153296	13	55442666	6.8732e-09	8.16284
oleic-3c	Bn-scaff_15794_3-p153296	13	55442666	5.0946e-05	4.29289
oleic-2c	Bn-scaff_15794_3-p147011	13	55448897	7.8157e-10	9.10703
oleic-3c	Bn-scaff_15794_3-p147011	13	55448897	5.539e-05	4.25657
oleic-2c	Bn-scaff_15794_3-p146954	13	55448954	1.5088e-10	9.82137
oleic-3c	Bn-scaff_15794_3-p146954	13	55448954	6.0734e-05	4.21657
oleic-2c	Bn-scaff_15794_3-p33912	13	55541705	4.1248e-11	10.3846
oleic-3c	Bn-scaff_15794_3-p33912	13	55541705	1.7624e-05	4.7539
oleic-2c	Bn-scaff_15794_3-p33848	13	55541769	1.1888e-10	9.92489
oleic-3c	Bn-scaff_15794_3-p33848	13	55541769	2.6495e-05	4.57684
oleic-2c	Bn-scaff_15794_3-p32373	13	55543428	4.049e-11	10.3927
oleic-3c	Bn-scaff_15794_3-p32373	13	55543428	1.7215e-05	4.76409
oleic-2c	Bn-scaff_15794_3-p32092	13	55543547	2.6735e-11	10.5729
oleic-3c	Bn-scaff_15794_3-p32092	13	55543547	1.6419e-05	4.78465
oleic-2c	Bn-scaff_15794_3-p29807	13	55549750	1.1888e-10	9.92489
oleic-3c	Bn-scaff_15794_3-p29807	13	55549750	2.6495e-05	4.57684
oleic-2c	Bn-scaff_15794_3-p9180	13	55570415	6.928e-09	8.15939	1600	BnaC03g65810D	55572015	55574078	arginine decarboxylase	AT4G34710	ATADC2	arginine catabolic process, polyamine biosynthetic process, putrescine biosynthetic process, putrescine biosynthetic process from arginine, response to abscisic acid, response to cold, response to jasmonic acid, response to karrikin, response to osmotic stress, response to oxidative stress, response to salt stress, response to wounding, seed development, spermidine biosynthetic process
oleic-3c	Bn-scaff_15794_3-p9180	13	55570415	0.00010781	3.96734
oleic-2c	Bn-scaff_15794_3-p75109	13	55706691	1.1888e-10	9.92489
oleic-3c	Bn-scaff_15794_3-p75109	13	55706691	2.6495e-05	4.57684
oleic-2c	Bn-scaff_15794_3-p75392	13	55706974	3.0686e-10	9.51306
oleic-3c	Bn-scaff_15794_3-p75392	13	55706974	2.1744e-05	4.66266
oleic-2c	Bn-scaff_15794_3-p83984	13	55711337	1.6665e-09	8.77819
oleic-3c	Bn-scaff_15794_3-p83984	13	55711337	4.2338e-05	4.37327
oleic-2c	Bn-scaff_15794_3-p84885	13	55712232	1.1888e-10	9.92489
oleic-3c	Bn-scaff_15794_3-p84885	13	55712232	2.6495e-05	4.57684
oleic-2c	Bn-scaff_15794_3-p85268	13	55712614	3.0686e-10	9.51306
oleic-3c	Bn-scaff_15794_3-p85268	13	55712614	2.1744e-05	4.66266
oleic-2c	Bn-scaff_15794_3-p85516	13	55712862	3.0686e-10	9.51306
oleic-3c	Bn-scaff_15794_3-p85516	13	55712862	2.1744e-05	4.66266
oleic-2c	Bn-scaff_15794_3-p89166	13	55716441	1.1888e-10	9.92489
oleic-3c	Bn-scaff_15794_3-p89166	13	55716441	2.6495e-05	4.57684
oleic-2c	Bn-scaff_15794_3-p89442	13	55716717	3.0686e-10	9.51306
oleic-3c	Bn-scaff_15794_3-p89442	13	55716717	2.1744e-05	4.66266
oleic-2c	Bn-scaff_15794_3-p89881	13	55717233	1.1888e-10	9.92489
oleic-3c	Bn-scaff_15794_3-p89881	13	55717233	2.6495e-05	4.57684
oleic-2c	Bn-scaff_15794_3-p89999	13	55717351	3.1491e-11	10.5018
oleic-3c	Bn-scaff_15794_3-p89999	13	55717351	1.2459e-05	4.90452
oleic-2c	Bn-scaff_15794_3-p90139	13	55717491	4.6013e-11	10.3371
oleic-3c	Bn-scaff_15794_3-p90139	13	55717491	1.2847e-05	4.8912
oleic-2c	Bn-scaff_15794_3-p108033	13	55728616	1.0056e-10	9.99757
oleic-3c	Bn-scaff_15794_3-p108033	13	55728616	1.1434e-06	5.9418
oleic-2c	Bn-scaff_15794_3-p137832	13	55738318	4.1248e-11	10.3846
oleic-3c	Bn-scaff_15794_3-p137832	13	55738318	1.7624e-05	4.7539		BnaC03g66010D	55737168	55743363	alkaline phytoceramidase
oleic-1c	Bn-scaff_17441_1-p986906	15	40102890	0.00019235	3.71591		BnaC05g43060D	40101964	40104048	gdsl-motif lipase hydrolase family protein	AT3G09930		lipid catabolic process
oleic-2c	Bn-scaff_15705_3-p234783	17	36007465	2.7138e-06	5.56642	787	BnaC07g32280D	36008252	36011174	receptor-like protein kinase feronia	AT3G51550	FER	abscisic acid-activated signaling pathway, brassinosteroid mediated signaling pathway, defense response to fungus, ethylene-activated signaling pathway, negative regulation of abscisic acid-activated signaling pathway, negative regulation of cell growth, pollen tube reception, post-embryonic development, protein autophosphorylation, response to brassinosteroid, response to ethylene, root developm…
oleic-2c	Bn-scaff_15705_3-p253023	17	36019053	2.2495e-05	4.64791	390	BnaC07g32320D	36019443	36020204	nonspecific lipid-transfer protein	AT3G51600	LTP5	lipid transport，very long-chain fatty acid metabolic process
oleic-2c	Bn-scaff_16110_1-p2540852	17	42354412	4.7401e-05	4.32421		BnaC07g43200D	42348468	42354880	dna topoisomerase 1-like	AT4G31210		DNA topological change, DNA unwinding involved in DNA replication
oleic-2c	Bn-scaff_16110_1-p2532535	17	42368183	5.2509e-06	5.27977		BnaC07g43220D	42367035	42369147	20s proteasome subunit pba1	AT4G31300	PBA1	proteasomal protein catabolic process, proteasomal ubiquitin-independent protein catabolic process, proteasome-mediated ubiquitin-dependent protein catabolic process, proteolysis involved in cellular protein catabolic process, regulation of plant-type hypersensitive response, response to salt stress, response to zinc ion, ubiquitin-dependent protein catabolic process
oleic-2c	Bn-scaff_16110_1-p2523925	17	42376997	0.00019904	3.70106
oleic-2c	Bn-scaff_16110_1-p2522717	17	42378059	0.00027851	3.55516
oleic-2c	Bn-scaff_22835_1-p599826	18	29287926	6.2458e-05	4.20441
oleic-2c	Bn-scaff_17526_1-p1649875	19	984747	0.00014041	3.8526		BnaC09g50980D	95931	102050	nuclear matrix constituent protein 1-like	AT5G65770	LINC4	nucleus organization, regulation of nucleus size
oleic-2c	Bn-scaff_19783_1-p327125	19	2814749	1.5659e-09	8.80524
oleic-3c	Bn-scaff_19783_1-p327125	19	2814749	1.0413e-05	4.98242
oleic-2c	Bn-scaff_19783_1-p327775	19	2815376	1.5659e-09	8.80524
oleic-3c	Bn-scaff_19783_1-p327775	19	2815376	1.0413e-05	4.98242
oleic-2c	Bn-scaff_19783_1-p379086	19	2850069	2.8575e-06	5.54401		BnaC09g04920D	2849518	2852000	dihydroorotate dehydrogenase	AT5G23300	PYRD	de novo' UMP biosynthetic process, 'de novo' pyrimidine nucleobase biosynthetic process, oxidation-reduction process, pyrimidine ribonucleotide biosynthetic process
oleic-2c	Bn-scaff_17190_1-p9206	19	3592310	9.7997e-05	4.00879		BnaC09g05900D	3591564	3593042	glutaredoxin-like protein	AT5G63000		Mitochondrial import inner membrane translocase subunit Tim17/Tim22/Tim23 family protein

## Sheet: Table S2
Table S2 Gene information in the significant association of haplotype region.
Chr.	SNP name	SNP position (bp)	-LOG10(p value)	Environment	Start and end SNP r2	Haplotype block region	Haplotype block size (kb)	Gene	Strat position	End position	Sequence description	Best A.thaliana hit	Best A.thaliana symbol	Best A.thaliana hit annotation	Best A.thaliana hit conference
A02	Bn-A02-p9607756	6411341	4.59	CQ-2013	0.77	6,311,853-6,435,462	113.6	BnaA02g12050D	6303724	6304652	acyl carrier protein	AT1G65290	MTACP2	fatty acid biosynthetic process	Meyer et al.,(2007)
								BnaA02g12080D	6320966	6323314	protein trigalactosyldiacylglycerol chloroplastic-like	AT1G65410	ABCI13	lipid transport	Lu et al., (2007)
								BnaA02g12140D	6392327	6393137	carnitine isoform 1	AT1G65520	ECI1	unsaturated fatty acid degradation	Goepfert et al., (2008)
A07	Bn-scaff_17799_1-p1999577	22134709	5.62166	CQ-2014	0.51	21,797,232-22,256,577	459.3	BnaA07g31060D	21841165	21842010	protein	AT1G73890	BnaA07g31060D	lipid transport	INTERPRO:IPR003612: TIGR Arabidopsis annotation team (2005-02-17)
								BnaA07g31070D	21843499	21847378	alpha beta-hydrolase domain-containing protein	AT1G73920	BnaA07g31070D	lipid metabolic process	InterPro:IPR006693: analysis_reference : GO_REF:0000002:Gene Ontology annotation through association of InterPro records with GO terms
								BnaA07g31350D	21945961	21948563	glycerophosphoryl diester phosphodiesterase	AT1G74210	GDPD5	glycerol metabolic process	Gaudet P et al.,(2011)
								BnaA07g31890D	22144732	22148679	fatty acid biosynthesis 1 isoform 1	AT1G74960	KAS2	fatty acid biosynthetic process	Carlsson et al., (2002)
A08	Bn-A08-p12556455	10335313	10.145	CQ-2014	0.631448	10,335,313-11,301,755	705.4	BnaA08g11440D	10385625	10391818	fatty acyl- reductase 3-like	AT4G33790	FAR3	lipid metabolic process	Teerawanichpan P et al.,(2010)
	Bn-A08-p12556455	10335313	5.09755	CQ-2014				BnaA08g12350D	10994361	10997455	3-hydroxyisobutyryl- hydrolase-like protein mitochondrial-like	AT4G31810	CHY4	fatty acid beta-oxidation	Graham IA et al.,(2002)
	Bn-A08-p12699181	10374054	4.21086	CQ-2014				BnaA08g12780D	11285185	11287741	chloroplast omega-6 fatty acid desaturase	AT4G30950	FAD6	fatty acid biosynthetic process/unsaturated fatty acid biosynthetic process	Gombos et al., (1992)
	Bn-A08-p12752628	10449878	11.1401	CQ-2014				BnaA08g12800D	11293088	11296404	chloroplast omega-6 fatty acid desaturase	AT4G30950	FAD6	fatty acid biosynthetic process/unsaturated fatty acid biosynthetic process	Gombos et al., (1992)
	Bn-A08-p12752628	10449878	5.3976	CQ-2014
	Bn-A08-p12781426	10473953	11.2067	CQ-2014
	Bn-A08-p12781426	10473953	5.69609	CQ-2014
	Bn-A08-p12794893	10478871	11.1836	CQ-2014
	Bn-A08-p12794893	10478871	5.45239	CQ-2014
	Bn-A08-p12797532	10481493	11.9596	CQ-2014
	Bn-A08-p12797532	10481493	5.46412	CQ-2014
	Bn-A08-p12599446	10515602	25.2387	CQ-2014
	Bn-A08-p12599446	10515602	9.75046	CQ-2014
	Bn-A08-p12814556	10579999	29.8976	CQ-2014
	Bn-A08-p12814556	10579999	9.05666	CQ-2014
	Bn-A08-p12820786	10587676	27.7091	CQ-2014
	Bn-A08-p12820786	10587676	10.6475	CQ-2014
	Bn-A08-p12940197	10716400	6.69458	CQ-2014
	Bn-A08-p12940197	10716400	4.03646	CQ-2014
	Bn-Scaffold000320-p11480	10821343	4.14782	CQ-2014
C01	Bn-scaff_20250_1-p213370	16905309	5.71616	CQ-2014	0.714986	16,777,849-17,049,476	271.6
								BnaC01g23300D	16969647	16970514	nonspecific lipid-transfer protein	AT3G51600	LTP5	lipid transport	Arondel et al., (2000)
								BnaC01g23310D	16971334	16972667	lipid transfer protein	AT3G51590	LTP12	lipid transport	Yeats TH et al., (2008)
C02	Bn-scaff_22970_1-p138145	1100138	4.44	CQ-2014	0.65	997,000-1,277,438	280.4
	Bn-scaff_22970_1-p138277	1100270	4.44	CQ-2014
	Bn-scaff_22970_1-p374054	1100715	4.61	CQ-2014				BnaC02g02240D	996425	998613	fatty acid desaturase 8	AT5G05580	FAD8	fatty acid desaturase	Gibson et al., (1994)
	Bn-scaff_22970_1-p41695	1177562	4.55	CQ-2014				BnaC02g02780D	1275924	1284134	triacylglycerol lipase sdp1-like	AT5G04040	SDP1	triglyceride metabolic process	Fan J, et al. , (2017)
C03	Bn-scaff_15794_3-p165426	55436899	9.51306	CQ-2014	0.94	55,347,012-55,837,859	490.8
	Bn-scaff_15794_3-p154754	55441210	4.7539	CQ-2015				BnaC03g65690D	55402268	55403738	protein	AT4G34930	BnaC03g65690D	lipid metabolic process	InterPro:IPR017946: analysis_reference : GO_REF:0000002:Gene Ontology annotation through association of InterPro records with GO terms
	Bn-scaff_15794_3-p154754	55441210	10.3846	CQ-2014				BnaC03g65700D	55411719	55412941	protein	AT4G34930	BnaC03g65700D	lipid metabolic process	InterPro:IPR017946: analysis_reference : GO_REF:0000002:Gene Ontology annotation through association of InterPro records with GO terms
	Bn-scaff_15794_3-p154541	55441423	4.57684	CQ-2015				BnaC03g65980D	55684352	55685779	fae1	AT4G34520	FAE1	fatty acid biosynthetic process	James DW et al., (1995)
	Bn-scaff_15794_3-p154541	55441423	9.92489	CQ-2014
	Bn-scaff_15794_3-p154030	55441934	4.57684	CQ-2015
	Bn-scaff_15794_3-p154030	55441934	9.92489	CQ-2014
	Bn-scaff_15794_3-p153296	55442666	4.29289	CQ-2015
	Bn-scaff_15794_3-p153296	55442666	8.16284	CQ-2014
	Bn-scaff_15794_3-p147011	55448897	4.25657	CQ-2015
	Bn-scaff_15794_3-p147011	55448897	9.10703	CQ-2014
	Bn-scaff_15794_3-p146954	55448954	4.21657	CQ-2015
	Bn-scaff_15794_3-p146954	55448954	9.82137	CQ-2014
	Bn-scaff_15794_3-p33912	55541705	4.7539	CQ-2015
	Bn-scaff_15794_3-p33912	55541705	10.3846	CQ-2014
	Bn-scaff_15794_3-p33848	55541769	4.57684	CQ-2015
	Bn-scaff_15794_3-p33848	55541769	9.92489	CQ-2014
	Bn-scaff_15794_3-p32373	55543428	4.76409	CQ-2015
	Bn-scaff_15794_3-p32373	55543428	10.3927	CQ-2014
	Bn-scaff_15794_3-p32092	55543547	4.78465	CQ-2015
	Bn-scaff_15794_3-p32092	55543547	10.5729	CQ-2014
	Bn-scaff_15794_3-p29807	55549750	4.57684	CQ-2015
	Bn-scaff_15794_3-p29807	55549750	9.92489	CQ-2014
	Bn-scaff_15794_3-p9180	55570415	3.96734	CQ-2015
	Bn-scaff_15794_3-p9180	55570415	8.15939	CQ-2014
	Bn-scaff_15794_3-p75109	55706691	4.57684	CQ-2015
	Bn-scaff_15794_3-p75109	55706691	9.92489	CQ-2014
	Bn-scaff_15794_3-p75392	55706974	4.66266	CQ-2015
	Bn-scaff_15794_3-p75392	55706974	9.51306	CQ-2014
	Bn-scaff_15794_3-p83984	55711337	4.37327	CQ-2015
	Bn-scaff_15794_3-p83984	55711337	8.77819	CQ-2014
	Bn-scaff_15794_3-p84885	55712232	4.57684	CQ-2015
	Bn-scaff_15794_3-p84885	55712232	9.92489	CQ-2014
	Bn-scaff_15794_3-p85268	55712614	4.66266	CQ-2015
	Bn-scaff_15794_3-p85268	55712614	9.51306	CQ-2014
	Bn-scaff_15794_3-p85516	55712862	4.66266	CQ-2015
	Bn-scaff_15794_3-p85516	55712862	9.51306	CQ-2014
	Bn-scaff_15794_3-p89166	55716441	4.57684	CQ-2015
	Bn-scaff_15794_3-p89166	55716441	9.92489	CQ-2014
	Bn-scaff_15794_3-p89442	55716717	4.66266	CQ-2015
	Bn-scaff_15794_3-p89442	55716717	9.51306	CQ-2014
	Bn-scaff_15794_3-p89881	55717233	4.57684	CQ-2015
	Bn-scaff_15794_3-p89881	55717233	9.92489	CQ-2014
	Bn-scaff_15794_3-p89999	55717351	4.90452	CQ-2015
	Bn-scaff_15794_3-p89999	55717351	10.5018	CQ-2014
	Bn-scaff_15794_3-p90139	55717491	4.8912	CQ-2015
	Bn-scaff_15794_3-p90139	55717491	10.3371	CQ-2014
	Bn-scaff_15794_3-p108033	55728616	5.9418	CQ-2015
	Bn-scaff_15794_3-p108033	55728616	9.99757	CQ-2014
	Bn-scaff_15794_3-p108033	55728616	3.99675	CQ-2015
	Bn-scaff_15794_3-p137832	55738318	4.7539	CQ-2015
	Bn-scaff_15794_3-p137832	55738318	10.3846	CQ-2014
Arondel VV, Vergnolle C, Cantrel C, Kader J.(2000) Lipid transfer proteins are encoded by a small multigene family in Arabidopsis thaliana. Plant Sci. 157(1):1-12.
Carlsson AS, LaBrie ST, Kinney AJ, von Wettstein-Knowles P, Browse J.(2002) A KAS2 cDNA complements the phenotypes of the Arabidopsis fab1 mutant that differs in a single residue bordering the substrate binding pocket. Plant J. 29(6):761-70.
Fan J, Yu L, Xu C2.（2017）A Central Role for Triacylglycerol in Membrane Lipid Breakdown, Fatty Acid β-Oxidation, and Plant Survival under Extended Darkness. Plant Physiol. 174(3):1517-1530.
Finazzi G, Petroutsos D, Tomizioli M, Flori S, Sautron E, Villanova V, Rolland N, Seigneurin-Berny D. (2015) Ions channels/transporters and chloroplast regulation. Cell Calcium. 58(1):86-97.
Gaudet P, Livstone MS, Lewis SE, Thomas PD.（2011）Phylogenetic-based propagation of functional annotations within the Gene Ontology consortium. Brief Bioinform. 12(5):449-62.
Gibson S, Arondel V, Iba K, Somerville C. (1994) Cloning of a temperature-regulated gene encoding a chloroplast omega-3 desaturase from Arabidopsis thaliana. Plant Phy. 106(4):1615-21.
Goepfert S, Vidoudez C, Tellgren-Roth C, Delessert S, Hiltunen JK, Poirier Y.(2008) Peroxisomal Delta(3),Delta(2)-enoyl CoA isomerases and evolution of cytosolic paralogues in embryophytes. Plant J. 56(5):728-42.
Graham IA, Eastmond PJ.(2002) Pathways of straight and branched chain fatty acid catabolism in higher plants. Prog Lipid Res. 41(2):156-81.
James DW Jr, Lim E, Keller J, Plooy I, Ralston E, Dooner HK. (1995)Directed tagging of the Arabidopsis FATTY ACID ELONGATION1 (FAE1) gene with the maize transposon activator. Plant Cell. 7(3):309-19.
Lu B, Xu C, Awai K, Jones AD, Benning C.(2007) A small ATPase protein of Arabidopsis, TGD3, involved in chloroplast lipid import. J Biol Chem. 282(49):35945-53.
Meyer EH, Heazlewood JL, Millar AH.( 2007) Mitochondrial acyl carrier proteins in Arabidopsis thaliana are predominantly soluble matrix proteins and none can be confirmed as subunits of respiratory Complex I. Plant Mol Biol.64(3):319-327
Teerawanichpan P, Qiu X. (2010) Fatty acyl-CoA reductase and wax synthase from Euglena gracilis in the biosynthesis of medium-chain wax esters. Lipids. 45(3):263-73.
Yeats TH, Rose JK.（2008）The biochemistry and biology of extracellular plant lipid-transfer proteins (LTPs). Protein Sci. 17(2):191-8.
Gombos Z, Wada H, Murata N. (1992) Unsaturation of fatty acids in membrane lipids enhances tolerance of the cyanobacterium Synechocystis PCC6803 to low‐temperature photoinhibition.Proceedings of the National Academy of Sciences USA 89, 9959–9963.

## Sheet: Sheet1
Trait	SNP	CHR	POS	P
oleic-2c	Bn-A08-p12814556	8	10579999	1.266e-30		29.8976
oleic-2c	Bn-A08-p12820786	8	10587676	1.9541e-28		27.7091
oleic-2c	Bn-A08-p12599446	8	10515602	5.7715e-26		25.2387
oleic-2c	Bn-A08-p12797532	8	10481493	1.0976e-12		11.9596
oleic-2c	Bn-A08-p12781426	8	10473953	6.2126e-12		11.2067
oleic-2c	Bn-A08-p12794893	8	10478871	6.5517e-12		11.1836
oleic-2c	Bn-A08-p12752628	8	10449878	7.2423e-12		11.1401
oleic-3c	Bn-A08-p12820786	8	10587676	2.2519e-11		10.6475
oleic-2c	Bn-scaff_15794_3-p32092	13	55543547	2.6735e-11		10.5729
oleic-2c	Bn-scaff_15794_3-p89999	13	55717351	3.1491e-11		10.5018
oleic-2c	Bn-scaff_15794_3-p32373	13	55543428	4.049e-11		10.3927
oleic-2c	Bn-scaff_15794_3-p154754	13	55441210	4.1248e-11		10.3846
oleic-2c	Bn-scaff_15794_3-p33912	13	55541705	4.1248e-11		10.3846
oleic-2c	Bn-scaff_15794_3-p137832	13	55738318	4.1248e-11		10.3846
oleic-2c	Bn-scaff_15794_3-p90139	13	55717491	4.6013e-11		10.3371
oleic-2c	Bn-A08-p12556455	8	10335313	7.1611e-11		10.145
oleic-2c	Bn-scaff_15794_3-p108033	13	55728616	1.0056e-10		9.99757
oleic-2c	Bn-scaff_15794_3-p154541	13	55441423	1.1888e-10		9.92489
oleic-2c	Bn-scaff_15794_3-p154030	13	55441934	1.1888e-10		9.92489
oleic-2c	Bn-scaff_15794_3-p33848	13	55541769	1.1888e-10		9.92489
oleic-2c	Bn-scaff_15794_3-p29807	13	55549750	1.1888e-10		9.92489
oleic-2c	Bn-scaff_15794_3-p75109	13	55706691	1.1888e-10		9.92489
oleic-2c	Bn-scaff_15794_3-p84885	13	55712232	1.1888e-10		9.92489
oleic-2c	Bn-scaff_15794_3-p89166	13	55716441	1.1888e-10		9.92489
oleic-2c	Bn-scaff_15794_3-p89881	13	55717233	1.1888e-10		9.92489
oleic-2c	Bn-scaff_15794_3-p146954	13	55448954	1.5088e-10		9.82137
oleic-3c	Bn-A08-p12599446	8	10515602	1.7764e-10		9.75046
oleic-2c	Bn-scaff_15794_3-p165426	13	55436899	3.0686e-10		9.51306
oleic-2c	Bn-scaff_15794_3-p75392	13	55706974	3.0686e-10		9.51306
oleic-2c	Bn-scaff_15794_3-p85268	13	55712614	3.0686e-10		9.51306
oleic-2c	Bn-scaff_15794_3-p85516	13	55712862	3.0686e-10		9.51306
oleic-2c	Bn-scaff_15794_3-p89442	13	55716717	3.0686e-10		9.51306
oleic-2c	Bn-scaff_15794_3-p147011	13	55448897	7.8157e-10		9.10703
oleic-3c	Bn-A08-p12814556	8	10579999	8.7769e-10		9.05666
oleic-2c	Bn-scaff_15794_3-p83984	13	55711337	1.6665e-09		8.77819
oleic-2c	Bn-scaff_16996_1-p283285	13	56375282	3.3595e-09		8.47373
oleic-2c	Bn-scaff_15794_3-p153296	13	55442666	6.8732e-09		8.16284
oleic-2c	Bn-scaff_15794_3-p9180	13	55570415	6.928e-09		8.15939
oleic-2c	Bn-A08-p12940197	8	10716400	2.0203e-07		6.69458
oleic-3c	Bn-scaff_15794_3-p108033	13	55728616	1.1434e-06		5.9418
oleic-3c	Bn-A08-p12781426	8	10473953	2.0133e-06		5.69609
oleic-2c	Bn-scaff_15705_3-p234783	17	36007465	2.7138e-06		5.56642
oleic-3c	Bn-A08-p12797532	8	10481493	3.4346e-06		5.46412
oleic-3c	Bn-A08-p12794893	8	10478871	3.5287e-06		5.45239
oleic-3c	Bn-A08-p12752628	8	10449878	4.0031e-06		5.3976
oleic-2c	Bn-scaff_16110_1-p2532535	17	42368183	5.2509e-06		5.27977
oleic-3c	Bn-A08-p12556455	8	10335313	7.9882e-06		5.09755
oleic-3c	Bn-scaff_15794_3-p89999	13	55717351	1.2459e-05		4.90452
oleic-3c	Bn-scaff_15794_3-p90139	13	55717491	1.2847e-05		4.8912
oleic-3c	Bn-scaff_15794_3-p32092	13	55543547	1.6419e-05		4.78465
oleic-3c	Bn-scaff_15794_3-p32373	13	55543428	1.7215e-05		4.76409
oleic-3c	Bn-scaff_15794_3-p154754	13	55441210	1.7624e-05		4.7539
oleic-3c	Bn-scaff_15794_3-p33912	13	55541705	1.7624e-05		4.7539
oleic-3c	Bn-scaff_15794_3-p137832	13	55738318	1.7624e-05		4.7539
oleic-3c	Bn-scaff_15794_3-p165426	13	55436899	2.1744e-05		4.66266
oleic-3c	Bn-scaff_15794_3-p75392	13	55706974	2.1744e-05		4.66266
oleic-3c	Bn-scaff_15794_3-p85268	13	55712614	2.1744e-05		4.66266
oleic-3c	Bn-scaff_15794_3-p85516	13	55712862	2.1744e-05		4.66266
oleic-3c	Bn-scaff_15794_3-p89442	13	55716717	2.1744e-05		4.66266
oleic-2c	Bn-A08-p15620471	8	13151027	2.2046e-05		4.65667
oleic-2c	Bn-scaff_15705_3-p253023	17	36019053	2.2495e-05		4.64791
oleic-2c	Bn-scaff_22970_1-p137701	12	1100715	2.4359e-05		4.61334
oleic-3c	Bn-scaff_15794_3-p154541	13	55441423	2.6495e-05		4.57684
oleic-3c	Bn-scaff_15794_3-p154030	13	55441934	2.6495e-05		4.57684
oleic-3c	Bn-scaff_15794_3-p33848	13	55541769	2.6495e-05		4.57684
oleic-3c	Bn-scaff_15794_3-p29807	13	55549750	2.6495e-05		4.57684
oleic-3c	Bn-scaff_15794_3-p75109	13	55706691	2.6495e-05		4.57684
oleic-3c	Bn-scaff_15794_3-p84885	13	55712232	2.6495e-05		4.57684
oleic-3c	Bn-scaff_15794_3-p89166	13	55716441	2.6495e-05		4.57684
oleic-3c	Bn-scaff_15794_3-p89881	13	55717233	2.6495e-05		4.57684
oleic-2c	Bn-scaff_22970_1-p41695	12	1177562	2.8479e-05		4.54548
oleic-2c	Bn-scaff_22970_1-p374054	12	940796	2.9371e-05		4.53208
oleic-2c	Bn-scaff_22970_1-p138277	12	1100138	3.5943e-05		4.44439
oleic-2c	Bn-scaff_22970_1-p138145	12	1100270	3.5943e-05		4.44439
oleic-2c	Bn-scaff_22970_1-p137256	12	1101161	3.5943e-05		4.44439
oleic-2c	Bn-scaff_22970_1-p137005	12	1101414	3.5943e-05		4.44439
oleic-3c	Bn-scaff_15794_3-p83984	13	55711337	4.2338e-05		4.37327
oleic-2c	Bn-scaff_22970_1-p136203	12	1102226	4.4898e-05		4.34777
oleic-2c	Bn-scaff_16110_1-p2540852	17	42354412	4.7401e-05		4.32421
oleic-3c	Bn-scaff_15794_3-p153296	13	55442666	5.0946e-05		4.29289
oleic-2c	Bn-A08-p1584455	2	19947136	5.2013e-05		4.28389
oleic-3c	Bn-scaff_15794_3-p147011	13	55448897	5.539e-05		4.25657
oleic-2c	Bn-A08-p1584454	2	19947136	5.7926e-05		4.23713
oleic-3c	Bn-scaff_15794_3-p146954	13	55448954	6.0734e-05		4.21657
oleic-2c	Bn-A08-p12699181	8	10374054	6.1538e-05		4.21086
oleic-2c	Bn-scaff_22835_1-p599826	18	29287926	6.2458e-05		4.20441
oleic-2c	Bn-Scaffold000320-p11480	8	10821343	7.1151e-05		4.14782
oleic-2c	Bn-A02-p25615285	2	23644817	7.3341e-05		4.13465
oleic-1c	Bn-A02-p9607756	2	6411341	8.3854e-05		4.07648
oleic-3c	Bn-A08-p12940197	8	10716400	9.1948e-05		4.03646
oleic-2c	Bn-scaff_17457_1-p188816	13	54356037	9.2746e-05		4.0327
oleic-3c	Bn-scaff_15794_3-p9180	13	55570415	0.00010781		3.96734
oleic-2c	Bn-scaff_15918_1-p196704	12	42155698	0.00011249		3.94889
oleic-2c	Bn-A06-p2778072	6	2690612	0.00012505		3.90292
oleic-2c	Bn-A06-p2778829	6	2691369	0.00012505		3.90292
oleic-2c	Bn-A06-p2778837	6	2691377	0.00012505		3.90292
oleic-2c	Bn-scaff_17821_1-p119310	8	10883842	0.00014015		3.85341
oleic-2c	Bn-scaff_17526_1-p1649875	19	984747	0.00014041		3.8526
oleic-2c	Bn-scaff_22970_1-p364419	12	949829	0.00014819		3.82918
oleic-2c	Bn-scaff_15918_1-p230606	12	42165343	0.00016896		3.77222
oleic-2c	Bn-scaff_17457_1-p191394	13	54353693	0.0001767		3.75276
oleic-2c	Bn-scaff_17457_1-p188947	13	54355906	0.0001767		3.75276
oleic-2c	Bn-A08-p15802943	8	13299987	0.00018449		3.73403
oleic-1c	Bn-scaff_17441_1-p986906	15	40102890	0.00019235		3.71591
oleic-2c	Bn-scaff_16110_1-p2523925	17	42376997	0.00019904		3.70106
oleic-3c	Bn-A06-p21826830	6	20843498	0.00021859		3.66037
oleic-2c	Bn-scaff_18360_1-p915562	2	19044017	0.00024035		3.61916
oleic-2c	Bn-A04-p16137916	4	16333557	0.00024294		3.6145
oleic-2c	Bn-A01-p23330944	1	19203801	0.00025042		3.60133
oleic-2c	Bn-scaff_16110_1-p2522717	17	42378059	0.00027851		3.55516
oleic-1c	Bn-A05-p5264904	5	5052125	0.00027975		3.55323
oleic-3c	Bn-A03-p2412263	3	1971697	0.00029145		3.53544
oleic-2c	Bn-scaff_17042_1-p711807	13	53879151	0.00031277		3.50477
oleic-2c	Bn-scaff_17457_1-p505494	13	53910265	0.00031277		3.50477
oleic-2c	Bn-scaff_17457_1-p244526	13	54300314	0.00031605		3.50024
oleic-2c	Bn-A03-p9765623	3	8996660	0.00032519		3.48786
oleic-2c	Bn-A09-p19145862	9	15859344	0.00033563		3.47414
oleic-2c	Bn-scaff_17440_1-p261914	13	48210214	0.00033616		3.47345
oleic-2c	Bn-A02-p7439205	2	4460530	0.00034802		3.4584
oleic-2c	Bn-A06-p8988728	6	8463642	0.00036477		3.43798
oleic-2c	Bn-A07-p8724769	7	10152249	0.00037982		3.42042
oleic-1c	Bn-A07-p7009935	7	8910847	0.00039751		3.40065
oleic-2c	Bn-A07-p16095589	7	17996553	0.00039853		3.39954
oleic-2c	Bn-A01-p9030262	9	2563530	0.00040005		3.39789
oleic-2c	Bn-A03-p24688180	3	23155012	0.00041197		3.38513
oleic-2c	Bn-Scaffold000191-p11670	5	22464190	0.00041498		3.38197
oleic-3c	Bn-scaff_16996_1-p283285	13	56375282	0.000428		3.36856
oleic-2c	Bn-scaff_15918_1-p229935	12	42160461	0.00044457		3.35206
oleic-3c	Bn-A04-p15441336	4	15852496	0.00044641		3.35027
oleic-2c	Bn-scaff_25466_1-p141780	16	33064144	0.00049176		3.30825
oleic-1c	Bn-A01-p8593291	4	2398257	0.00049213		3.30792
oleic-1c	Bn-scaff_25684_1-p3459	16	11069641	0.00049308		3.30708
oleic-2c	Bn-A04-p4204775	4	4257542	0.00049584		3.30466
oleic-1c	Bn-A03-p22655575	17	36853839	0.00049767		3.30306
oleic-2c	Bn-scaffold17782-p431	15	1433383	0.00053366		3.27274
oleic-3c	Bn-scaff_21131_1-p266157	12	33584113	0.0005379		3.2693
oleic-3c	Bn-A08-p17462017	8	14922633	0.00055191		3.25813
oleic-3c	Bn-scaff_21131_1-p281320	12	33566807	0.00056416		3.2486
oleic-3c	Bn-scaff_21131_1-p264106	12	33586164	0.00056416		3.2486
oleic-2c	Bn-A04-p18152854	4	18236815	0.00059466		3.22573
oleic-2c	Bn-A08-p12767403	8	10460989	0.00059689		3.22411
oleic-2c	Bn-A06-p3031327	6	2919668	0.00059816		3.22318
oleic-2c	Bn-A04-p14756394	4	15205607	0.00060056		3.22144
oleic-2c	Bn-scaff_15918_1-p230701	12	42165438	0.00060243		3.22009
oleic-2c	Bn-scaff_15705_3-p234984	17	36007666	0.00060484		3.21836
oleic-2c	Bn-scaff_16804_1-p64080	2	3853724	0.0006348		3.19736
oleic-2c	Bn-A04-p16892915	4	17100371	0.00063904		3.19447
oleic-2c	Bn-scaff_17119_1-p410774	13	57154659	0.00064141		3.19286
oleic-1c	Bn-A07-p5835036	7	7782322	0.00064821		3.18828
oleic-2c	Bn-A04-p15441336	4	15852496	0.00064942		3.18747
oleic-3c	Bn-scaff_17457_1-p505494	13	53910265	0.00065683		3.18255
oleic-3c	Bn-scaff_16876_1-p285536	14	34602019	0.00068201		3.16621
oleic-2c	Bn-A04-p17864572	4	17973221	0.0006859		3.16374
oleic-3c	Bn-A08-p1584454	2	19947136	0.00068827		3.16224
oleic-3c	Bn-A08-p15620471	8	13151027	0.00069286		3.15935
oleic-3c	Bn-A08-p1584455	2	19947136	0.0007008		3.15441
oleic-2c	Bn-A07-p12685266	7	14783275	0.00071633		3.14489
oleic-2c	Bn-scaff_15918_1-p83785	12	42090982	0.00073112		3.13601
oleic-3c	Bn-A08-p19690298	8	17012925	0.00073302		3.13488
oleic-3c	Bn-scaff_17526_1-p1649875	19	984747	0.00073653		3.13281
oleic-2c	Bn-A07-p1227140	7	861713	0.00073914		3.13127
oleic-2c	Bn-scaff_26139_1-p376956	18	35713175	0.00073952		3.13105
oleic-3c	Bn-scaff_18439_1-p983285	16	13109884	0.00074352		3.12871
oleic-3c	Bn-scaff_18439_1-p954785	16	13082177	0.0007477		3.12627
oleic-3c	Bn-scaff_18439_1-p955646	16	13083038	0.0007477		3.12627
oleic-3c	Bn-scaff_18439_1-p974231	16	13100830	0.0007477		3.12627
oleic-3c	Bn-scaff_18439_1-p978904	16	13105503	0.0007477		3.12627
oleic-3c	Bn-scaff_18439_1-p983565	16	13110164	0.0007477		3.12627
oleic-3c	Bn-scaff_18439_1-p987338	16	13113937	0.0007477		3.12627
oleic-3c	Bn-A05-p8206349	8	17620390	0.00075681		3.12101
oleic-3c	Bn-scaff_16876_1-p378895	14	34534807	0.00075976		3.11932
oleic-3c	Bn-scaff_16876_1-p367934	14	34539263	0.00077293		3.11186
oleic-2c	Bn-scaff_16148_1-p21352	13	58918468	0.0007789		3.10852
oleic-3c	Bn-scaff_18439_1-p963598	16	13090206	0.00078299		3.10624
oleic-2c	Bn-A03-p755100	13	801873	0.00080715		3.09305
oleic-3c	Bn-A02-p19375860	2	18337626	0.00080838		3.09238
oleic-3c	Bn-scaff_18439_1-p999056	16	13126310	0.00081332		3.08974
oleic-1c	Bn-A05-p5344859	5	5120232	0.00081797		3.08726
oleic-3c	Bn-A10-p13330145	10	13374816	0.0008206		3.08587
oleic-1c	Bn-A05-p5662601	5	5420021	0.00082063		3.08585
oleic-2c	Bn-scaff_20221_1-p84872	12	24189052	0.00082208		3.08509
oleic-3c	Bn-scaff_18439_1-p954410	16	13081802	0.00082618		3.08293
oleic-2c	Bn-A01-p1373104	1	974209	0.00084852		3.07134
oleic-3c	Bn-scaff_18439_1-p998299	16	13125553	0.00084943		3.07087
oleic-3c	Bn-A05-p7052463	5	6479726	0.00085946		3.06577
oleic-1c	Bn-scaff_16217_1-p181427	14	22294107	0.000861		3.065
oleic-3c	Bn-A08-p17461463	8	14922079	0.00087106		3.05995
oleic-2c	Bn-scaff_16110_1-p214256	8	5357891	0.00087123		3.05987
oleic-2c	Bn-A05-p18820057	5	17078448	0.00088598		3.05258
oleic-2c	Bn-scaff_25466_1-p141048	16	33064876	0.00088649		3.05233
oleic-1c	Bn-A07-p6244683	7	8173848	0.00088764		3.05176
oleic-3c	Bn-scaff_17042_1-p711807	13	53879151	0.00089648		3.04746
oleic-1c	Bn-A07-p5620067	7	7587359	0.00089894		3.04627
oleic-2c	Bn-A05-p18819337	5	17077728	0.0009029		3.04436
oleic-2c	Bn-A06-p4508774	6	4320835	0.00092114		3.03567
oleic-2c	Bn-scaff_17369_1-p35079	11	12373422	0.00092344		3.03459
oleic-3c	Bn-scaff_15712_6-p1205675	12	38012742	0.00092981		3.03161
oleic-2c	Bn-A02-p19385896	2	18338756	0.00093657		3.02846
oleic-2c	Bn-A07-p8668003	7	10097697	0.00094693		3.02368
oleic-2c	Bn-A01-p1453560	1	1048828	0.00095238		3.02119
oleic-2c	Bn-A09-p10544697	19	24735639	0.00095422		3.02035
oleic-2c	Bn-A09-p19165649	9	15879102	0.0009564		3.01936
oleic-3c	Bn-scaff_15712_6-p1206296	12	38013371	0.00096722		3.01447
oleic-2c	Bn-scaff_16389_1-p768603	18	37359680	0.00097584		3.01062
oleic-2c	Bn-scaff_16389_1-p750464	18	37374303	0.00098784		3.00531
oleic-3c	Bn-scaff_15712_6-p1118862	12	37926805	0.00098949		3.00459
oleic-1c	Bn-A05-p5350567	5	5126827	0.00099367		3.00276
oleic-3c	Bn-scaff_15712_6-p1208277	12	38015349	0.00102		2.9914
oleic-3c	Bn-A03-p14871005	13	20625347	0.00102		2.9914
oleic-2c	Bn-scaff_16389_1-p768348	18	37359934	0.00102		2.9914
oleic-2c	Bn-A10-p8369642	10	9939594	0.00105		2.97881
oleic-3c	Bn-scaff_16876_1-p327651	14	34559134	0.00105		2.97881
oleic-2c	Bn-A05-p20386700	5	18600127	0.00107		2.97062
oleic-2c	Bn-A03-p24613172	3	23113192	0.00108		2.96658
oleic-1c	Bn-scaff_16614_1-p1194872	13	916036	0.00109		2.96257
oleic-2c	Bn-A09-p9865556	9	8894225	0.0011		2.95861
oleic-3c	Bn-scaff_15712_6-p1198546	12	38000785	0.0011		2.95861
oleic-3c	Bn-scaff_15712_6-p1198673	12	38000912	0.0011		2.95861
oleic-3c	Bn-scaff_15712_6-p1119173	12	37927116	0.00111		2.95468
oleic-3c	Bn-scaff_15712_6-p1182178	12	37987537	0.00111		2.95468
oleic-2c	Bn-scaff_15918_1-p229987	12	42160513	0.00112		2.95078
oleic-3c	Bn-A02-p5644858	2	2783743	0.00113		2.94692
oleic-2c	Bn-A06-p23806343	6	22787257	0.00113		2.94692
oleic-2c	Bn-scaff_15918_1-p318193	12	42242813	0.00115		2.9393
oleic-3c	Bn-scaff_20126_1-p457	11	16657043	0.00116		2.93554
oleic-3c	Bn-A01-p1132885	1	730062	0.00117		2.93181
oleic-1c	Bn-scaff_17731_1-p312249	11	6444547	0.00117		2.93181
oleic-2c	Bn-A07-p14869066	7	16737114	0.00119		2.92445
oleic-2c	Bn-A02-p19375860	2	18337626	0.0012		2.92082
oleic-2c	Bn-scaff_16445_1-p800267	18	36001473	0.0012		2.92082
oleic-2c	Bn-A07-p16039345	7	17954918	0.00121		2.91721
oleic-2c	Bn-A07-p16050076	7	17964531	0.00121		2.91721
oleic-2c	Bn-A08-p15620062	8	13150612	0.00121		2.91721
oleic-2c	Bn-A10-p9747551	10	11146701	0.00121		2.91721
oleic-2c	Bn-A08-p10440699	8	8369067	0.00122		2.91364
oleic-2c	Bn-scaff_25466_1-p145630	16	33060325	0.00122		2.91364
oleic-2c	Bn-A07-p16079602	7	17982564	0.00123		2.91009
oleic-2c	Bn-scaff_16676_1-p14970	13	57991208	0.00123		2.91009
oleic-3c	Bn-scaff_15712_6-p1200159	12	38007224	0.00124		2.90658
oleic-1c	Bn-A05-p5349944	5	5123897	0.00125		2.90309
oleic-2c	Bn-A05-p20377770	5	18584639	0.00125		2.90309
oleic-2c	Bn-A08-p6268593	8	5328102	0.00125		2.90309
oleic-3c	Bn-scaff_15712_6-p1168308	12	37973520	0.00128		2.89279
oleic-2c	Bn-A06-p8987272	6	8459892	0.00129		2.88941
oleic-3c	Bn-scaff_15712_6-p1162278	12	37967033	0.00129		2.88941
oleic-2c	Bn-A01-p18705556	10	5878067	0.00131		2.88273
oleic-2c	Bn-scaff_16874_2-p29251	11	12804823	0.00133		2.87615
oleic-3c	Bn-A02-p10184110	2	7030644	0.00134		2.8729
oleic-2c	Bn-scaff_15918_1-p318465	12	42243087	0.00134		2.8729
oleic-2c	Bn-scaff_25466_1-p145375	16	33060580	0.00135		2.86967
oleic-2c	Bn-scaff_17592_1-p764187	11	13012589	0.00136		2.86646
oleic-3c	Bn-scaff_17042_1-p298610	13	53440922	0.00137		2.86328
oleic-1c	Bn-A07-p5812470	7	7752169	0.0014		2.85387
oleic-1c	Bn-A07-p5826334	7	7773242	0.0014		2.85387
oleic-3c	Bn-A10-p13190230	10	13228578	0.0014		2.85387
oleic-3c	Bn-A02-p14939204	6	8581550	0.00143		2.84466
oleic-3c	Bn-scaff_15712_6-p1209432	12	38016488	0.00143		2.84466
oleic-2c	Bn-scaff_17457_1-p187316	13	54357604	0.00143		2.84466
oleic-3c	Bn-A01-p7132729	1	6512785	0.00144		2.84164
oleic-3c	Bn-A04-p17832455	4	17936912	0.00144		2.84164
oleic-1c	Bn-A07-p14225642	7	16093160	0.00144		2.84164
oleic-2c	Bn-scaff_22751_1-p137904	13	20467135	0.00144		2.84164
oleic-3c	Bn-scaff_15712_6-p1110172	12	37917887	0.00146		2.83565
oleic-2c	Bn-scaff_15918_1-p312733	12	42242048	0.00146		2.83565
oleic-2c	Bn-A10-p286279	10	3441511	0.00147		2.83268
oleic-2c	Bn-Scaffold000191-p54987	5	22499565	0.00148		2.82974
oleic-2c	Bn-A06-p8972533	6	8448931	0.00148		2.82974
oleic-3c	Bn-scaff_16876_1-p287148	14	34600390	0.0015		2.82391
oleic-3c	Bn-scaff_15712_6-p1119534	12	37927477	0.00151		2.82102
oleic-2c	Bn-scaff_16389_1-p740326	18	37386247	0.00152		2.81816
oleic-3c	Bn-scaff_16876_1-p303006	14	34584831	0.00154		2.81248
oleic-2c	Bn-A07-p1228602	7	860252	0.00155		2.80967
oleic-2c	Bn-A07-p16792991	7	18722981	0.00158		2.80134
oleic-3c	Bn-scaff_15712_6-p1170156	12	37975385	0.00159		2.7986
oleic-3c	Bn-A09-p19165649	9	15879102	0.0016		2.79588
oleic-3c	Bn-A05-p10783057	5	9359723	0.00161		2.79317
oleic-2c	Bn-A07-p18983802	7	20797210	0.00163		2.78781
oleic-3c	Bn-A06-p6118760	6	5555541	0.00169		2.77211
oleic-2c	Bn-scaff_15714_1-p3059493	12	553150	0.00169		2.77211
oleic-2c	Bn-scaff_15712_6-p1182178	12	37987537	0.0017		2.76955
oleic-2c	Bn-A01-p101451	1	2469977	0.00174		2.75945
oleic-2c	Bn-A03-p19935973	3	18822319	0.00174		2.75945
oleic-2c	Bn-scaff_22790_1-p206665	11	15892239	0.00175		2.75696
oleic-2c	Bn-scaff_22790_1-p206674	11	15892248	0.00175		2.75696
oleic-2c	Bn-scaff_22790_1-p207071	11	15892645	0.00175		2.75696
oleic-3c	Bn-A10-p17262954	10	17087974	0.00177		2.75203
oleic-1c	Bn-A07-p10733528	7	11935210	0.00178		2.74958
oleic-2c	Bn-A04-p18062365	4	18143560	0.00181		2.74232
oleic-2c	Bn-scaff_16770_1-p1746549	18	24432028	0.00184		2.73518
oleic-2c	Bn-A08-p19690298	8	17012925	0.00188		2.72584
oleic-3c	Bn-scaff_16298_1-p99928	12	33439525	0.00188		2.72584
oleic-3c	Bn-A09-p20122747	9	17103977	0.00189		2.72354
oleic-3c	Bn-scaff_15712_2-p74031	12	38187677	0.00191		2.71897
oleic-2c	Bn-scaff_15877_1-p1015445	13	4740827	0.00191		2.71897
oleic-2c	Bn-scaff_16110_1-p2261356	17	42605418	0.00191		2.71897
oleic-1c	Bn-scaff_17227_1-p700248	8	17731637	0.00192		2.7167
oleic-1c	Bn-A07-p5813326	7	7753025	0.00193		2.71444
oleic-2c	Bn-Scaffold000191-p53301	5	22497890	0.00195		2.70997
oleic-3c	Bn-A01-p9030262	9	2563530	0.00195		2.70997
oleic-2c	Bn-scaff_17526_1-p1143773	19	1423545	0.00197		2.70553
oleic-2c	Bn-Scaffold000191-p65525	5	22510051	0.00198		2.70333
oleic-2c	Bn-A09-p9878665	9	8900509	0.00199		2.70115
oleic-2c	Bn-scaff_17457_1-p283145	13	54255212	0.00202		2.69465
oleic-2c	Bn-scaff_17457_1-p282932	13	54255425	0.00202		2.69465
oleic-1c	Bn-scaff_16217_1-p395934	14	22138310	0.00203		2.6925
oleic-3c	Bn-scaff_16627_1-p105406	11	17507475	0.00204		2.69037
oleic-3c	Bn-scaff_16510_1-p702665	16	13558568	0.00206		2.68613
oleic-1c	Bn-A07-p5824940	7	7765042	0.00207		2.68403
oleic-3c	Bn-scaff_22790_1-p1142064	11	16490642	0.00208		2.68194
oleic-3c	Bn-scaff_22790_1-p1340837	11	16688366	0.00208		2.68194
oleic-3c	Bn-scaff_22790_1-p1129685	11	16482847	0.00209		2.67985
oleic-1c	Bn-A07-p5810641	7	7750341	0.0021		2.67778
oleic-2c	Bn-A09-p19187527	9	15903878	0.0021		2.67778
oleic-1c	Bn-scaff_23761_1-p674566	13	57830409	0.0021		2.67778
oleic-2c	Bn-scaff_15918_1-p229672	12	42160198	0.00212		2.67366
oleic-3c	Bn-A02-p19385896	2	18338756	0.00213		2.67162
oleic-2c	Bn-A04-p16545584	4	16704355	0.00213		2.67162
oleic-2c	Bn-A07-p8775069	7	10226485	0.00215		2.66756
oleic-3c	Bn-scaff_15712_2-p75500	12	38189145	0.00216		2.66555
oleic-2c	Bn-scaff_15714_1-p3007686	12	524544	0.00217		2.66354
oleic-2c	Bn-A02-p771019	7	13399957	0.00218		2.66154
oleic-3c	Bn-scaff_22790_1-p1010980	11	16400761	0.00218		2.66154
oleic-1c	Bn-scaff_17441_1-p974195	15	40092989	0.00218		2.66154
oleic-2c	Bn-A08-p9715574	9	14797604	0.00219		2.65956
oleic-2c	Bn-scaff_22970_1-p195963	12	1072667	0.00219		2.65956
oleic-3c	Bn-scaff_15585_1-p1060548	14	44471604	0.00219		2.65956
oleic-1c	Bn-scaff_15762_1-p754699	17	2242935	0.00219		2.65956
oleic-2c	Bn-A09-p7317278	9	5553806	0.00221		2.65561
oleic-2c	Bn-scaff_15712_6-p1208277	12	38015349	0.00222		2.65365
oleic-3c	Bn-A03-p2491346	3	2036113	0.00223		2.6517
oleic-3c	Bn-A09-p19187527	9	15903878	0.00223		2.6517
oleic-2c	Bn-A01-p24310993	1	20105734	0.00225		2.64782
oleic-3c	Bn-A03-p3091011	3	2654507	0.0023		2.63827
oleic-3c	Bn-scaff_15712_6-p1362442	12	38078276	0.0023		2.63827
oleic-3c	Bn-scaff_18439_1-p998888	16	13126142	0.00231		2.63639
oleic-1c	Bn-scaff_17441_1-p1026005	15	40113739	0.00233		2.63264
oleic-1c	Bn-A10-p7554677	10	9251499	0.00234		2.63078
oleic-2c	Bn-A08-p1611335	2	19925407	0.00235		2.62893
oleic-2c	Bn-scaff_15712_6-p1205675	12	38012742	0.00235		2.62893
oleic-3c	Bn-scaff_15712_2-p253822	12	38365004	0.00235		2.62893
oleic-1c	Bn-A02-p7463965	2	4497411	0.00236		2.62709
oleic-3c	Bn-scaff_20250_1-p95469	11	16777849	0.00236		2.62709
oleic-2c	Bn-A02-p745468	7	13377023	0.00238		2.62342
oleic-2c	Bn-scaff_18936_1-p439378	13	3021667	0.00239		2.6216
oleic-1c	Bn-scaff_21124_1-p220128	15	37504831	0.00239		2.6216
oleic-1c	Bn-A02-p9622161	2	6432120	0.0024		2.61979
oleic-2c	Bn-A04-p7441659	4	8770721	0.00241		2.61798
oleic-2c	Bn-scaff_15712_6-p1206296	12	38013371	0.00244		2.61261
oleic-3c	Bn-scaff_16510_1-p682830	16	13581095	0.00244		2.61261
oleic-3c	Bn-A09-p19188090	9	15904438	0.00245		2.61083
oleic-2c	Bn-A05-p17514353	5	14564199	0.00246		2.60906
oleic-1c	Bn-A02-p6164030	2	3322588	0.00247		2.6073
oleic-3c	Bn-A09-p19145862	9	15859344	0.00248		2.60555
oleic-2c	Bn-scaff_16110_1-p2992015	17	41848150	0.0025		2.60206
oleic-3c	Bn-A08-p9301468	9	14372670	0.00251		2.60033
oleic-3c	Bn-A02-p19385986	2	18338846	0.00252		2.5986
oleic-3c	Bn-A02-p14939483	6	8581829	0.00252		2.5986
oleic-3c	Bn-A02-p14940149	6	8582495	0.00252		2.5986
oleic-3c	Bn-A02-p14942048	6	8584394	0.00252		2.5986
oleic-3c	Bn-scaff_15712_2-p19276	12	38140152	0.00253		2.59688
oleic-3c	Bn-scaff_15712_2-p47486	12	38163004	0.00253		2.59688
oleic-1c	Bn-scaff_25094_1-p345039	13	33111710	0.00257		2.59007
oleic-2c	Bn-A09-p19796502	9	16778338	0.00258		2.58838
oleic-2c	Bn-scaff_16372_1-p19665	13	48510329	0.00258		2.58838
oleic-2c	Bn-A05-p19096242	5	17323749	0.0026		2.58503
oleic-3c	Bn-scaff_15712_2-p18850	12	38139716	0.0026		2.58503
oleic-3c	Bn-scaff_15712_9-p660357	12	39387382	0.00261		2.58336
oleic-2c	Bn-A05-p10403917	5	9043396	0.00263		2.58004
oleic-3c	Bn-A08-p9749557	9	14847574	0.00263		2.58004
oleic-1c	Bn-scaff_16217_1-p428402	14	22109725	0.00265		2.57675
oleic-2c	Bn-A06-p5390277	4	3751364	0.00266		2.57512
oleic-2c	Bn-A06-p3380495	6	3198536	0.00266		2.57512
oleic-3c	Bn-scaff_16414_1-p836176	15	1118945	0.00267		2.57349
oleic-3c	Bn-A04-p17278229	4	17394397	0.00268		2.57187
oleic-2c	Bn-scaff_15585_1-p16182	14	43881593	0.00269		2.57025
oleic-2c	Bn-A04-p17692138	4	17801901	0.0027		2.56864
oleic-3c	Bn-scaff_16510_1-p680899	16	13583026	0.00271		2.56703
oleic-2c	Bn-A01-p101021	1	2469547	0.00272		2.56543
oleic-3c	Bn-scaff_22790_1-p1274026	11	16619908	0.00273		2.56384
oleic-3c	Bn-A02-p14938768	6	8581113	0.00274		2.56225
oleic-3c	Bn-A02-p14940218	6	8582564	0.00274		2.56225
oleic-3c	Bn-A05-p20458590	5	18659644	0.00276		2.55909
oleic-2c	Bn-A06-p2651708	6	2611330	0.00277		2.55752
oleic-3c	Bn-scaff_15712_6-p1356799	12	38072634	0.00278		2.55596
oleic-2c	Bn-scaff_15585_1-p56427	14	43928590	0.00278		2.55596
oleic-2c	Bn-scaff_16197_1-p3031594	18	31261719	0.00278		2.55596
oleic-3c	Bn-scaff_16389_1-p768348	18	37359934	0.00278		2.55596
oleic-2c	Bn-A04-p12840183	4	13514049	0.00279		2.5544
oleic-1c	Bn-A04-p18125679	4	18211115	0.00279		2.5544
oleic-2c	Bn-scaff_15712_6-p1198546	12	38000785	0.00279		2.5544
oleic-2c	Bn-scaff_15712_6-p1198673	12	38000912	0.00279		2.5544
oleic-3c	Bn-scaff_15712_6-p1205456	12	38012523	0.0028		2.55284
oleic-3c	Bn-scaff_16389_1-p768603	18	37359680	0.00281		2.55129
oleic-3c	Bn-scaff_16510_1-p704036	16	13557198	0.00282		2.54975
oleic-2c	Bn-scaff_17592_1-p717726	15	32385068	0.00284		2.54668
oleic-2c	Bn-A07-p18326762	7	20229035	0.00285		2.54516
oleic-1c	Bn-scaff_16217_1-p189502	14	22286032	0.00286		2.54363
oleic-2c	Bn-scaff_15705_3-p261350	17	36039682	0.00286		2.54363
oleic-2c	Bn-A01-p634701	1	225446	0.00287		2.54212
oleic-2c	Bn-A01-p23586266	1	19618347	0.00288		2.54061
oleic-2c	Bn-A04-p4203564	4	4255079	0.0029		2.5376
oleic-2c	Bn-A04-p4204119	4	4256883	0.0029		2.5376
oleic-3c	Bn-A09-p19152331	9	15862132	0.00291		2.53611
oleic-2c	Bn-scaff_21186_1-p17027	14	43786334	0.00292		2.53462
oleic-2c	Bn-A09-p32441297	9	30259721	0.00293		2.53313
oleic-3c	Bn-scaff_22790_1-p920075	11	16345622	0.00293		2.53313
oleic-3c	Bn-scaff_22790_1-p1024821	11	16414600	0.00293		2.53313
oleic-3c	Bn-scaff_22790_1-p1026422	11	16416201	0.00293		2.53313
oleic-3c	Bn-scaff_22790_1-p1071351	11	16459543	0.00293		2.53313
oleic-3c	Bn-scaff_22790_1-p1155333	11	16503989	0.00293		2.53313
oleic-3c	Bn-scaff_22790_1-p1169538	11	16519503	0.00293		2.53313
oleic-3c	Bn-scaff_22790_1-p1171677	11	16522920	0.00293		2.53313
oleic-3c	Bn-scaff_22790_1-p1233793	11	16590659	0.00293		2.53313
oleic-3c	Bn-scaff_16056_1-p16322	11	17476475	0.00293		2.53313
oleic-3c	Bn-scaff_16056_1-p23486	11	17484165	0.00293		2.53313
oleic-3c	Bn-scaff_16510_1-p682549	16	13581376	0.00293		2.53313
oleic-1c	Bn-scaff_17441_1-p988646	15	40104623	0.00294		2.53165
oleic-2c	Bn-scaff_15712_6-p1118862	12	37926805	0.00295		2.53018
oleic-2c	Bn-scaff_15712_6-p1200159	12	38007224	0.00295		2.53018
oleic-3c	Bn-A10-p13680808	10	13721191	0.00296		2.52871
oleic-1c	Bn-scaff_22728_1-p1401587	13	5248288	0.00297		2.52724
oleic-2c	Bn-scaff_21186_1-p54820	14	43723111	0.00297		2.52724
oleic-2c	Bn-scaff_21186_1-p24657	14	43775490	0.00297		2.52724
oleic-2c	Bn-scaff_21186_1-p21432	14	43778713	0.00297		2.52724
oleic-2c	Bn-scaff_24262_1-p3177	14	43830980	0.00297		2.52724
oleic-3c	Bn-scaff_16510_1-p737455	16	13524561	0.00298		2.52578
oleic-2c	Bn-A10-p284701	10	3443090	0.00299		2.52433
oleic-3c	Bn-scaff_15712_2-p104622	12	38215122	0.003		2.52288
oleic-3c	Bn-A02-p14939071	6	8581416	0.00302		2.51999
oleic-3c	Bn-A02-p14941541	6	8583887	0.00302		2.51999
oleic-2c	Bn-scaff_23098_1-p320181	13	58826290	0.00302		2.51999
oleic-2c	Bn-scaff_15585_1-p18317	14	43883535	0.00302		2.51999
oleic-2c	Bn-scaff_15585_1-p18623	14	43883841	0.00302		2.51999
oleic-3c	Bn-scaff_16510_1-p714985	16	13546358	0.00302		2.51999
oleic-3c	Bn-scaff_16876_1-p198481	14	34697683	0.00304		2.51713
oleic-2c	Bn-scaff_16445_1-p800334	18	36001406	0.00305		2.5157
oleic-3c	Bn-scaff_20250_2-p71233	11	17419400	0.00307		2.51286
oleic-3c	Bn-scaff_20250_2-p69993	11	17420640	0.00307		2.51286
oleic-3c	Bn-scaff_20250_2-p54488	11	17435987	0.00307		2.51286
oleic-3c	Bn-scaff_20478_1-p35971	11	17755329	0.00307		2.51286
oleic-3c	Bn-A05-p23588992	5	22648091	0.00308		2.51145
oleic-2c	Bn-A09-p19188090	9	15904438	0.00312		2.50585
oleic-2c	Bn-A06-p23699420	6	22685981	0.00314		2.50307
oleic-2c	Bn-scaff_24947_1-p22648	11	12566946	0.00314		2.50307
oleic-3c	Bn-scaff_22790_1-p1021508	11	16411287	0.00315		2.50169
oleic-2c	Bn-A10-p16240958	10	15342246	0.00318		2.49757
oleic-2c	Bn-scaff_15712_6-p1209432	12	38016488	0.00319		2.49621
oleic-3c	Bn-scaff_20478_1-p61019	11	17784969	0.0032		2.49485
oleic-3c	Bn-A08-p9723809	9	14809730	0.00321		2.49349
oleic-3c	Bn-A09-p29420099	9	27285464	0.00322		2.49214
oleic-3c	Bn-A08-p2519736	8	1954618	0.00323		2.4908
oleic-1c	Bn-A10-p3955901	10	898749	0.00325		2.48812
oleic-3c	Bn-scaff_16389_1-p750464	18	37374303	0.00326		2.48678
oleic-2c	Bn-scaff_16534_1-p1897963	14	4548350	0.00329		2.4828
oleic-2c	Bn-A05-p20127293	5	18327872	0.00331		2.48017
oleic-1c	Bn-scaff_22976_1-p23202	11	24045495	0.00333		2.47756
oleic-2c	Bn-A10-p15110849	10	15054729	0.00334		2.47625
oleic-3c	Bn-scaff_16389_1-p740326	18	37386247	0.00336		2.47366
oleic-3c	Bn-A08-p9388258	9	14455791	0.00337		2.47237
oleic-3c	Bn-scaff_15754_1-p1141406	17	27589439	0.00338		2.47108
oleic-1c	Bn-A09-p35901593	9	32983885	0.00343		2.46471
oleic-2c	Bn-A10-p3745973	10	6628479	0.00343		2.46471
oleic-3c	Bn-A05-p17542638	5	14594951	0.00346		2.46092
oleic-1c	Bn-A07-p5618903	7	7586195	0.00347		2.45967
oleic-1c	Bn-A07-p5619095	7	7586387	0.00347		2.45967
oleic-2c	Bn-A05-p23478913	5	22059040	0.00348		2.45842
oleic-2c	Bn-A09-p27830289	9	25756535	0.00348		2.45842
oleic-2c	Bn-A01-p7557422	1	6898043	0.00351		2.45469
oleic-3c	Bn-scaff_25466_1-p143445	16	33062481	0.00352		2.45346
oleic-3c	Bn-scaff_15754_1-p1141201	17	27589234	0.00352		2.45346
oleic-3c	Bn-scaff_17457_1-p283145	13	54255212	0.00353		2.45223
oleic-3c	Bn-scaff_17457_1-p282932	13	54255425	0.00353		2.45223
oleic-3c	Bn-scaff_16510_1-p715859	16	13545472	0.00356		2.44855
oleic-1c	Bn-scaff_17441_1-p1018839	15	40111434	0.00359		2.44491
oleic-2c	Bn-A07-p12609202	7	14713215	0.0036		2.4437
oleic-3c	Bn-A03-p3319357	3	2877318	0.00362		2.44129
oleic-2c	Bn-A10-p13330418	10	13375079	0.00364		2.4389
oleic-3c	Bn-scaff_15754_1-p1141820	17	27589856	0.00364		2.4389
oleic-2c	Bn-scaff_17526_1-p1235752	19	1338743	0.00364		2.4389
oleic-2c	Bn-A05-p23543751	5	22596411	0.00366		2.43652
oleic-2c	Bn-scaff_21778_1-p326121	13	5106718	0.0037		2.4318
oleic-2c	Bn-A08-p16521179	8	13985520	0.00371		2.43063
oleic-3c	Bn-A06-p5758576	6	5202216	0.00374		2.42713
oleic-2c	Bn-A07-p8674940	7	10109260	0.00376		2.42481
oleic-2c	Bn-A02-p22843446	2	20489037	0.00377		2.42366
oleic-3c	Bn-A03-p3098813	3	2663571	0.00381		2.41908
oleic-2c	Bn-scaff_18321_1-p103572	12	1468554	0.00384		2.41567
oleic-2c	Bn-scaff_16197_1-p3025482	18	31262981	0.00387		2.41229
oleic-2c	Bn-A03-p28265602	3	26744397	0.00389		2.41005
oleic-3c	Bn-A05-p20443393	5	18651194	0.0039		2.40894
oleic-1c	Bn-scaff_15838_1-p1403775	11	1805572	0.0039		2.40894
oleic-2c	Bn-Scaffold000185-p10665	9	16633128	0.00391		2.40782
oleic-2c	Bn-scaff_24947_1-p89738	11	12491314	0.00394		2.4045
oleic-2c	Bn-scaff_19614_1-p325704	11	13254379	0.00398		2.40012
oleic-1c	Bn-scaff_15906_1-p111421	11	24237964	0.00398		2.40012
oleic-2c	Bn-Scaffold000185-p54995	9	16599415	0.00401		2.39686
oleic-2c	Bn-scaff_15585_1-p16863	14	43882275	0.00403		2.39469
oleic-2c	Bn-scaff_15585_1-p17917	14	43883135	0.00403		2.39469
oleic-2c	Bn-scaff_15585_1-p17979	14	43883197	0.00403		2.39469
oleic-2c	Bn-scaff_15585_1-p18092	14	43883310	0.00403		2.39469
oleic-3c	Bn-scaff_16876_1-p1038199	14	33903171	0.00404		2.39362
oleic-3c	Bn-A04-p15399118	4	15791897	0.00406		2.39147
oleic-3c	Bn-scaff_17592_1-p717726	15	32385068	0.00407		2.39041
oleic-3c	Bn-scaff_15754_1-p1147308	17	27601772	0.00407		2.39041
oleic-2c	Bn-A01-p7558345	1	6898964	0.00409		2.38828
oleic-2c	Bn-A09-p29508036	9	27350307	0.00409		2.38828
oleic-2c	Bn-A05-p20375812	5	18582800	0.00412		2.3851
oleic-2c	Bn-scaff_16139_1-p785412	14	43939996	0.00414		2.383
oleic-2c	Bn-A09-p30725020	9	28475863	0.00415		2.38195
oleic-3c	Bn-scaff_16876_1-p390080	14	34524407	0.00416		2.38091
oleic-2c	Bn-A08-p1404439	5	8489936	0.00417		2.37986
oleic-2c	Bn-scaff_15712_6-p1119173	12	37927116	0.00417		2.37986
oleic-3c	Bn-scaff_15712_2-p109274	12	38220004	0.00419		2.37779
oleic-3c	Bn-scaff_15712_10-p14121	15	4912586	0.0042		2.37675
oleic-1c	Bn-A10-p4078158	10	783352	0.00422		2.37469
oleic-1c	Bn-scaff_17441_1-p987771	15	40103752	0.00426		2.37059
oleic-3c	Bn-A10-p13479456	10	13524058	0.00427		2.36957
oleic-2c	Bn-scaff_17526_1-p1264483	19	1314492	0.00428		2.36856
oleic-3c	Bn-A01-p1062520	1	647648	0.00431		2.36552
oleic-2c	Bn-scaff_17526_1-p1470085	19	1151389	0.00435		2.36151
oleic-3c	Bn-A03-p3097703	3	2662458	0.00439		2.35754
oleic-2c	Bn-A04-p9345530	4	10462928	0.00439		2.35754
oleic-2c	Bn-A04-p4207198	4	4260179	0.0044		2.35655
oleic-3c	Bn-scaff_15712_2-p86441	12	38200446	0.00446		2.35067
oleic-2c	Bn-A07-p5710530	7	7686961	0.00447		2.34969
oleic-2c	Bn-Scaffold000291-p13580	10	7337034	0.00448		2.34872
oleic-3c	Bn-A08-p9715574	9	14797604	0.0045		2.34679
oleic-1c	Bn-scaff_17441_1-p1011524	15	40106919	0.00451		2.34582
oleic-2c	Bn-A02-p9187768	2	5993442	0.00452		2.34486
oleic-2c	Bn-scaff_26033_1-p11199	10	9179063	0.00453		2.3439
oleic-1c	Bn-A03-p23666221	3	22236382	0.00457		2.34008
oleic-2c	Bn-A05-p13000538	5	14111802	0.00458		2.33913
oleic-1c	Bn-scaff_16770_1-p1924877	18	24629490	0.00461		2.3363
oleic-1c	Bn-A02-p9608319	2	6411902	0.00467		2.33068
oleic-2c	Bn-scaff_19047_1-p114228	13	58602876	0.00473		2.32514
oleic-3c	Bn-scaff_15877_1-p1015445	13	4740827	0.00474		2.32422
oleic-1c	Bn-scaff_17326_1-p718434	17	15292016	0.00474		2.32422
oleic-2c	Bn-scaff_16110_1-p2275269	17	42597433	0.00474		2.32422
oleic-1c	Bn-scaff_25981_1-p110416	18	5669957	0.00476		2.32239
oleic-2c	Bn-scaff_20250_1-p252517	11	16956785	0.00479		2.31966
oleic-2c	Bn-scaff_15712_6-p1162278	12	37967033	0.00479		2.31966
oleic-2c	Bn-A09-p4616864	9	4528743	0.00481		2.31785
oleic-3c	Bn-A09-p19172018	9	15885534	0.00481		2.31785
oleic-3c	Bn-scaff_22790_1-p1335111	11	16682626	0.00482		2.31695
oleic-2c	Bn-A02-p10866642	2	7696842	0.00488		2.31158
oleic-3c	Bn-scaff_18360_1-p915562	2	19044017	0.00489		2.31069
oleic-2c	Bn-scaff_22067_1-p103662	13	20689626	0.00489		2.31069
oleic-3c	Bn-scaff_15818_1-p363620	16	15656961	0.00492		2.30803
oleic-2c	Bn-A10-p285533	10	3442257	0.00493		2.30715
oleic-2c	Bn-A10-p119690	10	4598854	0.00493		2.30715
oleic-2c	Bn-scaff_17457_1-p226230	13	54315845	0.00494		2.30627
oleic-2c	Bn-scaff_17457_1-p225774	13	54316300	0.00494		2.30627
oleic-2c	Bn-scaff_17457_1-p207055	13	54332527	0.00494		2.30627
oleic-2c	Bn-scaff_17457_1-p206860	13	54332723	0.00494		2.30627
oleic-2c	Bn-scaff_17457_1-p189441	13	54355634	0.00494		2.30627
oleic-2c	Bn-scaff_17457_1-p187334	13	54357586	0.00494		2.30627
oleic-3c	Bn-scaff_17457_1-p187316	13	54357604	0.00494		2.30627
oleic-2c	Bn-scaff_17457_1-p178572	13	54362200	0.00494		2.30627
oleic-2c	Bn-scaff_17457_1-p178466	13	54362306	0.00494		2.30627
oleic-2c	Bn-scaff_17457_1-p178355	13	54362417	0.00494		2.30627
oleic-2c	Bn-scaff_17457_1-p177567	13	54363227	0.00494		2.30627
oleic-2c	Bn-scaff_17457_1-p390143	9	29729862	0.00497		2.30364
oleic-2c	Bn-A06-p558853	6	590551	0.00498		2.30277
oleic-3c	Bn-A09-p33815163	9	31074689	0.00498		2.30277
oleic-2c	Bn-A04-p16486340	4	16652922	0.00499		2.3019
oleic-2c	Bn-A08-p9325932	9	14395548	0.00499		2.3019
oleic-1c	Bn-scaff_15762_1-p821667	17	2351400	0.00502		2.2993
oleic-3c	Bn-scaff_17457_1-p191394	13	54353693	0.00503		2.29843
oleic-3c	Bn-scaff_17457_1-p188947	13	54355906	0.00503		2.29843
oleic-3c	Bn-scaff_23104_1-p431086	12	32880079	0.00505		2.29671
oleic-2c	Bn-scaff_16069_1-p3748310	17	40152546	0.00505		2.29671
oleic-3c	Bn-A05-p20478486	5	18678339	0.00508		2.29414
oleic-2c	Bn-scaff_16197_1-p2958549	18	31316416	0.00511		2.29158
oleic-2c	Bn-A06-p3361377	6	3179205	0.00512		2.29073
oleic-1c	Bn-A06-p24145208	6	23135452	0.00512		2.29073
oleic-1c	Bn-A09-p36062760	9	33176628	0.00512		2.29073
oleic-1c	Bn-A09-p36062825	9	33176693	0.00512		2.29073
oleic-2c	Bn-A07-p8674321	7	10108646	0.00514		2.28904
oleic-3c	Bn-A08-p9781356	9	14861805	0.00514		2.28904
oleic-3c	Bn-A09-p19268137	9	16012981	0.00514		2.28904
oleic-3c	Bn-A10-p11358033	10	12660896	0.00515		2.28819
oleic-2c	Bn-scaff_15712_6-p1168308	12	37973520	0.00516		2.28735
oleic-3c	Bn-A03-p3084866	3	2649558	0.00519		2.28483
oleic-3c	Bn-A06-p5197898	4	4027813	0.0052		2.284
oleic-3c	Bn-scaff_15712_2-p109180	12	38219910	0.00523		2.2815
oleic-2c	Bn-A08-p9388258	9	14455791	0.00525		2.27984
oleic-2c	Bn-A02-p10895698	2	7741148	0.00527		2.27819
oleic-2c	Bn-scaff_16372_1-p29992	13	48520358	0.00527		2.27819
oleic-3c	Bn-scaff_16414_1-p997078	15	977720	0.00527		2.27819
oleic-3c	Bn-scaff_16414_1-p996557	15	978235	0.00527		2.27819
oleic-2c	Bn-A10-p3745691	10	6628760	0.00529		2.27654
oleic-2c	Bn-A08-p14056618	8	11755184	0.0053		2.27572
oleic-2c	Bn-scaff_16148_1-p61488	13	58968997	0.0053		2.27572
oleic-3c	Bn-scaff_18501_1-p61907	17	21058079	0.00531		2.27491
oleic-2c	Bn-scaff_17369_1-p1003420	11	11329696	0.00534		2.27246
oleic-2c	Bn-scaff_17369_1-p1000746	11	11332746	0.00534		2.27246
oleic-2c	Bn-A06-p9132494	6	8599413	0.00536		2.27084
oleic-2c	Bn-A08-p9713705	9	14790460	0.00537		2.27003
oleic-2c	Bn-A05-p19425901	5	17650932	0.00538		2.26922
oleic-2c	Bn-A10-p191555	10	3534568	0.00539		2.26841
oleic-2c	Bn-scaff_16627_1-p105406	11	17507475	0.00543		2.2652
oleic-3c	Bn-scaff_15712_6-p1366265	12	38082100	0.00544		2.2644
oleic-3c	Bn-scaff_16534_2-p51823	11	31190515	0.00548		2.26122
oleic-3c	Bn-A10-p13319988	10	13364156	0.00549		2.26043
oleic-3c	Bn-A09-p19171202	9	15884707	0.00552		2.25806
oleic-3c	Bn-A09-p33927099	9	31177335	0.00553		2.25727
oleic-2c	Bn-scaff_16766_1-p119819	13	6924475	0.00553		2.25727
oleic-2c	Bn-scaff_16069_1-p4461819	17	40829574	0.00557		2.25414
oleic-2c	Bn-A03-p19896843	3	18785981	0.00559		2.25259
oleic-2c	Bn-scaff_17457_1-p390690	9	29730408	0.00561		2.25104
oleic-2c	Bn-A04-p7442353	4	8771424	0.00562		2.25026
oleic-2c	Bn-A04-p7443395	4	8772466	0.00562		2.25026
oleic-2c	Bn-scaff_24947_1-p89681	11	12491371	0.00562		2.25026
oleic-2c	Bn-A04-p4179915	4	4229917	0.00563		2.24949
oleic-2c	Bn-A10-p284815	10	3442976	0.00563		2.24949
oleic-2c	Bn-A10-p17148313	10	16960263	0.00566		2.24718
oleic-2c	Bn-scaff_23347_1-p15430	11	35531168	0.00567		2.24642
oleic-1c	Bn-scaff_21176_1-p2498	13	33089090	0.00567		2.24642
oleic-2c	Bn-scaff_16110_1-p2655836	17	42223249	0.00571		2.24336
oleic-1c	Bn-scaff_15794_3-p154541	13	55441423	0.00572		2.2426
oleic-1c	Bn-scaff_15794_3-p154030	13	55441934	0.00572		2.2426
oleic-1c	Bn-scaff_15794_3-p33848	13	55541769	0.00572		2.2426
oleic-1c	Bn-scaff_15794_3-p29807	13	55549750	0.00572		2.2426
oleic-1c	Bn-scaff_15794_3-p75109	13	55706691	0.00572		2.2426
oleic-1c	Bn-scaff_15794_3-p84885	13	55712232	0.00572		2.2426
oleic-1c	Bn-scaff_15794_3-p89166	13	55716441	0.00572		2.2426
oleic-1c	Bn-scaff_15794_3-p89881	13	55717233	0.00572		2.2426
oleic-2c	Bn-scaff_16110_1-p2598394	17	42297486	0.00577		2.23882
oleic-1c	Bn-A05-p5104821	5	4924675	0.0058		2.23657
oleic-1c	Bn-A08-p15872628	8	13340515	0.00584		2.23359
oleic-3c	Bn-scaff_16069_1-p960056	17	37368885	0.00585		2.23284
oleic-3c	Bn-A02-p10289331	2	7134213	0.00586		2.2321
oleic-2c	Bn-A02-p11998345	2	8704975	0.00586		2.2321
oleic-1c	Bn-A02-p9608730	2	6412312	0.00589		2.22988
oleic-3c	Bn-A09-p19244125	9	16004897	0.00589		2.22988
oleic-1c	Bn-A04-p13705760	4	14344793	0.0059		2.22915
oleic-2c	Bn-A08-p13995190	8	11722036	0.00593		2.22695
oleic-3c	Bn-scaff_22067_1-p103662	13	20689626	0.00594		2.22621
oleic-2c	Bn-A10-p12842513	10	12889725	0.00595		2.22548
oleic-3c	Bn-scaff_15712_6-p1336179	12	38045422	0.00595		2.22548
oleic-2c	Bn-A09-p28910059	9	26840515	0.00596		2.22475
oleic-3c	Bn-scaff_15712_6-p1359230	12	38075066	0.00598		2.2233
oleic-2c	Bn-A05-p17894045	15	33067591	0.00598		2.2233
oleic-2c	Bn-A01-p1062520	1	647648	0.00602		2.2204
oleic-2c	Bn-scaff_17515_1-p742914	11	34031205	0.00602		2.2204
oleic-2c	Bn-scaff_23761_1-p629838	13	57793006	0.00602		2.2204
oleic-2c	Bn-A02-p22863757	2	20469433	0.00606		2.21753
oleic-3c	Bn-A08-p9713705	9	14790460	0.00607		2.21681
oleic-2c	Bn-scaff_26033_1-p11857	10	9179721	0.0061		2.21467
oleic-2c	Bn-A07-p5710766	7	7687197	0.00612		2.21325
oleic-2c	Bn-A09-p29186255	9	27063736	0.00612		2.21325
oleic-3c	Bn-scaff_22790_1-p1268367	11	16614198	0.00613		2.21254
oleic-2c	Bn-scaff_20250_1-p252691	11	16956959	0.00615		2.21112
oleic-3c	Bn-scaff_27670_1-p207495	12	4636206	0.00615		2.21112
oleic-2c	Bn-scaff_19724_1-p462268	17	25925453	0.00615		2.21112
oleic-1c	Bn-scaff_15808_1-p31258	19	36873261	0.00615		2.21112
oleic-2c	Bn-A08-p13577914	8	11336114	0.00616		2.21042
oleic-2c	Bn-A04-p12452755	10	3969666	0.00626		2.20343
oleic-3c	Bn-A06-p19648433	6	15661864	0.00628		2.20204
oleic-3c	Bn-scaff_15791_1-p138522	11	24493672	0.00635		2.19723
oleic-3c	Bn-scaff_18559_2-p264969	11	19018342	0.00637		2.19586
oleic-2c	Bn-A06-p3329211	6	3146818	0.00638		2.19518
oleic-2c	Bn-scaff_23761_1-p670245	13	57826089	0.00639		2.1945
oleic-2c	Bn-scaff_23761_1-p678860	13	57834400	0.00639		2.1945
oleic-2c	Bn-scaff_23761_1-p679099	13	57834639	0.00639		2.1945
oleic-2c	Bn-scaff_23761_1-p682519	13	57837439	0.00639		2.1945
oleic-3c	Bn-A07-p11472623	7	13694560	0.00644		2.19111
oleic-3c	Bn-scaff_16534_2-p42262	11	31176976	0.00645		2.19044
oleic-2c	Bn-A02-p10906851	2	7745791	0.00649		2.18776
oleic-2c	Bn-scaff_20250_1-p213668	11	16905608	0.00649		2.18776
oleic-1c	Bn-scaff_25094_1-p305972	13	33063092	0.00652		2.18575
oleic-3c	Bn-A01-p27392534	1	21524914	0.00653		2.18509
oleic-2c	Bn-A08-p2728670	8	2177837	0.00653		2.18509
oleic-1c	Bn-A02-p11454010	2	8166003	0.00659		2.18111
oleic-3c	Bn-scaff_15818_1-p3229447	16	22624031	0.0066		2.18046
oleic-2c	Bn-scaff_17526_1-p1910152	19	730620	0.00663		2.17849
oleic-1c	Bn-scaff_16614_1-p2188086	13	17120	0.00664		2.17783
oleic-3c	Bn-A01-p24696367	1	20464355	0.00666		2.17653
oleic-2c	Bn-A05-p23593836	5	22652968	0.00667		2.17587
oleic-2c	Bn-A05-p18139526	5	16425854	0.00668		2.17522
oleic-3c	Bn-scaff_22790_1-p1013071	11	16402851	0.00668		2.17522
oleic-3c	Bn-scaff_18439_1-p953290	16	13080682	0.00673		2.17198
oleic-1c	Bn-A10-p7560857	10	9257906	0.00678		2.16877
oleic-2c	Bn-A05-p19128595	5	17359503	0.0068		2.16749
oleic-2c	Bn-A08-p13376746	8	11121238	0.00682		2.16622
oleic-2c	Bn-scaff_16162_1-p79842	12	42315091	0.00682		2.16622
oleic-3c	Bn-A04-p16579551	4	16733534	0.00683		2.16558
oleic-2c	Bn-Scaffold000291-p13489	10	7337125	0.00683		2.16558
oleic-2c	Bn-scaff_15892_1-p561526	16	26471794	0.00687		2.16304
oleic-3c	Bn-A07-p10414624	7	11598818	0.00688		2.16241
oleic-2c	Bn-A02-p10626782	2	7491670	0.00689		2.16178
oleic-2c	Bn-scaff_18321_1-p114611	12	1456083	0.0069		2.16115
oleic-3c	Bn-A09-p19548419	16	23312531	0.00693		2.15927
oleic-1c	Bn-scaff_15877_1-p985222	13	4716941	0.00697		2.15677
oleic-3c	Bn-A08-p2590415	8	2026515	0.00698		2.15614
oleic-2c	Bn-scaff_15585_1-p25747	14	43894731	0.007		2.1549
oleic-1c	Bn-scaff_16217_1-p398497	14	22135747	0.00701		2.15428
oleic-1c	Bn-scaff_16217_1-p376663	14	22154129	0.00701		2.15428
oleic-3c	Bn-A06-p7653199	6	7287236	0.00702		2.15366
oleic-1c	Bn-scaff_22728_1-p1399313	13	5250562	0.00705		2.15181
oleic-1c	Bn-A09-p35964883	9	33088190	0.00706		2.1512
oleic-1c	Bn-A09-p29249462	9	27128569	0.0071		2.14874
oleic-1c	Bn-scaff_18903_1-p158777	14	47312205	0.00712		2.14752
oleic-1c	Bn-scaff_25094_1-p316614	13	33086920	0.00713		2.14691
oleic-3c	Bn-A07-p22493972	7	23901529	0.00714		2.1463
oleic-2c	Bn-A09-p18269045	7	1340609	0.00715		2.14569
oleic-3c	Bn-scaff_16534_2-p40563	11	31175260	0.00715		2.14569
oleic-2c	Bn-A08-p13708497	8	11434902	0.00718		2.14388
oleic-3c	Bn-A07-p8143924	7	9592718	0.00719		2.14327
oleic-2c	Bn-A05-p19001293	5	17234988	0.0072		2.14267
oleic-1c	Bn-scaff_17067_1-p652163	12	28090827	0.0072		2.14267
oleic-2c	Bn-A02-p26819608	5	22417577	0.00723		2.14086
oleic-3c	Bn-scaff_15714_1-p881090	12	3418165	0.00724		2.14026
oleic-1c	Bn-A05-p5924319	5	5661405	0.00725		2.13966
oleic-3c	Bn-scaff_16449_1-p334022	12	34219928	0.00726		2.13906
oleic-2c	Bn-A08-p19599590	8	16920654	0.00728		2.13787
oleic-2c	Bn-scaff_15712_6-p1110172	12	37917887	0.00732		2.13549
oleic-2c	Bn-scaff_15892_1-p563981	16	26473982	0.00732		2.13549
oleic-3c	Bn-scaff_24947_1-p22648	11	12566946	0.00735		2.13371
oleic-3c	Bn-A07-p21631043	7	23173894	0.00736		2.13312
oleic-2c	Bn-A02-p10788285	2	7615157	0.00743		2.12901
oleic-3c	Bn-A09-p28925363	9	26858796	0.00743		2.12901
oleic-3c	Bn-scaff_15712_6-p1241241	12	38038445	0.00744		2.12843
oleic-2c	Bn-A04-p16123695	4	16318675	0.00745		2.12784
oleic-2c	Bn-A05-p19242100	5	17486742	0.00754		2.12263
oleic-2c	Bn-A02-p23135500	5	21586581	0.00755		2.12205
oleic-2c	Bn-A05-p19554281	5	17744534	0.00756		2.12148
oleic-2c	Bn-scaff_25466_1-p190707	16	32994306	0.00756		2.12148
oleic-2c	Bn-scaff_15712_6-p1119534	12	37927477	0.00757		2.1209
oleic-2c	Bn-A06-p7973826	6	7629589	0.0076		2.11919
oleic-2c	Bn-A07-p9945186	7	11221831	0.00762		2.11805
oleic-1c	Bn-A03-p24805476	3	23261157	0.00764		2.11691
oleic-3c	Bn-A08-p13577914	8	11336114	0.00764		2.11691
oleic-2c	Bn-A01-p1376589	1	977752	0.00765		2.11634
oleic-3c	Bn-scaff_16414_1-p932352	15	1032254	0.00766		2.11577
oleic-2c	Bn-A02-p20462487	2	19548528	0.00768		2.11464
oleic-2c	Bn-A08-p9301468	9	14372670	0.00768		2.11464
oleic-2c	Bn-A03-p24746007	3	23200492	0.00769		2.11407
oleic-2c	Bn-scaff_20250_1-p252716	11	16956984	0.00769		2.11407
oleic-1c	Bn-scaff_24726_1-p26895	13	48738551	0.00769		2.11407
oleic-1c	Bn-scaff_24236_1-p306818	11	20581285	0.0077		2.11351
oleic-1c	Bn-scaff_24236_1-p343765	11	20621567	0.0077		2.11351
oleic-1c	Bn-scaff_19183_1-p316680	11	20987965	0.0077		2.11351
oleic-2c	Bn-scaff_20270_1-p1070285	15	41549756	0.00773		2.11182
oleic-3c	Bn-A07-p8084624	7	9537974	0.00775		2.1107
oleic-1c	Bn-A07-p18326762	7	20229035	0.00775		2.1107
oleic-2c	Bn-scaff_16056_1-p16322	11	17476475	0.00775		2.1107
oleic-2c	Bn-scaff_16056_1-p23486	11	17484165	0.00775		2.1107
oleic-3c	Bn-scaff_17457_1-p244526	13	54300314	0.00775		2.1107
oleic-2c	Bn-A01-p1977270	1	1482310	0.00777		2.10958
oleic-3c	Bn-A05-p17514353	5	14564199	0.00777		2.10958
oleic-2c	Bn-A01-p8595450	4	2400416	0.0078		2.10791
oleic-2c	Bn-A01-p8595895	4	2400861	0.0078		2.10791
oleic-2c	Bn-A01-p8596650	4	2401616	0.0078		2.10791
oleic-1c	Bn-A10-p7707416	10	9324093	0.0078		2.10791
oleic-2c	Bn-scaff_20250_1-p164979	11	16850880	0.00782		2.10679
oleic-2c	Bn-scaff_22728_1-p646719	13	5994191	0.00782		2.10679
oleic-2c	Bn-A03-p21798303	3	20581347	0.00783		2.10624
oleic-2c	Bn-scaff_15712_6-p1170156	12	37975385	0.00783		2.10624
oleic-3c	Bn-scaff_17457_1-p188816	13	54356037	0.00783		2.10624
oleic-1c	Bn-scaff_15714_1-p489734	12	3840753	0.00784		2.10568
oleic-3c	Bn-scaff_18322_1-p806079	13	8231877	0.00784		2.10568
oleic-2c	Bn-scaff_21268_1-p135668	17	25215603	0.00786		2.10458
oleic-3c	Bn-scaff_17526_1-p1910152	19	730620	0.00787		2.10403
oleic-1c	Bn-A07-p5684410	17	14217376	0.00789		2.10292
oleic-3c	Bn-A08-p9323955	9	14393571	0.00791		2.10182
oleic-1c	Bn-scaff_15648_1-p470135	5	13500062	0.00792		2.10127
oleic-2c	Bn-scaff_23098_1-p232984	13	58743795	0.00792		2.10127
oleic-2c	Bn-A07-p17085728	7	18986802	0.00797		2.09854
oleic-3c	Bn-A08-p3270802	8	2748018	0.00797		2.09854
oleic-2c	Bn-scaff_23954_1-p872080	13	11050883	0.00797		2.09854
oleic-2c	Bn-A03-p24627047	3	23118137	0.00802		2.09583
oleic-2c	Bn-scaff_17457_1-p206743	13	54332840	0.00804		2.09474
oleic-2c	Bn-scaff_20250_2-p71233	11	17419400	0.00805		2.0942
oleic-2c	Bn-scaff_20250_2-p69993	11	17420640	0.00805		2.0942
oleic-2c	Bn-scaff_20250_2-p54488	11	17435987	0.00805		2.0942
oleic-2c	Bn-scaff_20478_1-p35971	11	17755329	0.00805		2.0942
oleic-2c	Bn-A08-p20934184	8	18784968	0.00807		2.09313
oleic-3c	Bn-scaff_20250_2-p82495	11	17407294	0.00813		2.08991
oleic-3c	Bn-scaff_16056_1-p15556	11	17475709	0.00813		2.08991
oleic-3c	Bn-scaff_16449_2-p37856	12	34277201	0.00814		2.08938
oleic-3c	Bn-scaff_17517_1-p782195	11	30873935	0.00818		2.08725
oleic-2c	Bn-A08-p20343735	8	17811886	0.00819		2.08672
oleic-3c	Bn-A01-p21309566	1	17922735	0.00822		2.08513
oleic-3c	Bn-A08-p14086488	8	11777925	0.00822		2.08513
oleic-3c	Bn-scaff_17457_1-p226230	13	54315845	0.00822		2.08513
oleic-3c	Bn-scaff_17457_1-p225774	13	54316300	0.00822		2.08513
oleic-3c	Bn-scaff_17457_1-p207055	13	54332527	0.00822		2.08513
oleic-3c	Bn-scaff_17457_1-p206860	13	54332723	0.00822		2.08513
oleic-3c	Bn-scaff_17457_1-p189441	13	54355634	0.00822		2.08513
oleic-3c	Bn-scaff_17457_1-p187334	13	54357586	0.00822		2.08513
oleic-3c	Bn-scaff_17457_1-p178572	13	54362200	0.00822		2.08513
oleic-3c	Bn-scaff_17457_1-p178466	13	54362306	0.00822		2.08513
oleic-3c	Bn-scaff_17457_1-p178355	13	54362417	0.00822		2.08513
oleic-3c	Bn-scaff_17457_1-p177567	13	54363227	0.00822		2.08513
oleic-3c	Bn-A09-p19187628	9	15903979	0.00824		2.08407
oleic-2c	Bn-A07-p12003491	7	14122821	0.00826		2.08302
oleic-1c	Bn-A02-p11454658	2	8166651	0.00827		2.08249
oleic-3c	Bn-scaff_15712_2-p365609	12	38530546	0.00828		2.08197
oleic-1c	Bn-A01-p6825673	1	6237991	0.00829		2.08145
oleic-3c	Bn-scaff_18322_1-p820424	13	8216656	0.00829		2.08145
oleic-2c	Bn-scaff_27914_1-p76173	14	28315959	0.00829		2.08145
oleic-3c	Bn-A08-p9720439	9	14806299	0.00831		2.0804
oleic-2c	Bn-A08-p9723809	9	14809730	0.00831		2.0804
oleic-2c	Bn-A01-p7533971	1	6884170	0.00833		2.07935
oleic-2c	Bn-A07-p16760771	7	18703445	0.00838		2.07676
oleic-2c	Bn-scaff_23839_1-p144529	17	3651423	0.00839		2.07624
oleic-2c	Bn-scaff_22148_1-p121544	14	29142926	0.00841		2.0752
oleic-2c	Bn-A05-p20328443	5	18540542	0.00842		2.07469
oleic-3c	Bn-scaff_16268_1-p640088	15	12621732	0.00844		2.07366
oleic-2c	Bn-A09-p9877560	9	8899405	0.00845		2.07314
oleic-2c	Bn-scaff_16110_1-p2336384	17	42536740	0.00845		2.07314
oleic-1c	Bn-scaff_16217_1-p473162	14	22042820	0.00847		2.07212
oleic-1c	Bn-scaff_16217_1-p471484	14	22044497	0.00847		2.07212
oleic-3c	Bn-scaff_16268_1-p640883	15	12620938	0.00852		2.06956
oleic-2c	Bn-A03-p21298611	3	20064926	0.00853		2.06905
oleic-2c	Bn-A09-p32590303	9	30386496	0.00855		2.06803
oleic-1c	Bn-scaff_20567_1-p234717	14	21000887	0.00856		2.06753
oleic-1c	Bn-scaff_24587_1-p9788	14	21178962	0.00856		2.06753
oleic-2c	Bn-scaff_21338_1-p921370	15	12418029	0.00857		2.06702
oleic-2c	Bn-A08-p14554907	8	12253551	0.00861		2.065
oleic-3c	Bn-scaff_15712_9-p695380	12	39410893	0.00861		2.065
oleic-3c	Bn-A07-p3978709	7	5909982	0.00865		2.06298
oleic-1c	Bn-scaff_15794_3-p32092	13	55543547	0.00867		2.06198
oleic-2c	Bn-A10-p9218381	10	10629310	0.00868		2.06148
oleic-3c	Bn-scaff_16449_3-p6862	12	34262274	0.00869		2.06098
oleic-3c	Bn-scaff_17517_1-p783521	11	30875268	0.00873		2.05899
oleic-2c	Bn-scaff_21131_1-p266157	12	33584113	0.00874		2.05849
oleic-2c	Bn-A01-p16627043	2	7791887	0.00875		2.05799
oleic-1c	Bn-A04-p17864572	4	17973221	0.00875		2.05799
oleic-2c	Bn-scaff_17042_1-p298610	13	53440922	0.00875		2.05799
oleic-1c	Bn-scaff_20567_1-p235282	14	21001452	0.00875		2.05799
oleic-3c	Bn-A10-p13685654	10	13726041	0.00877		2.057
oleic-2c	Bn-A03-p5784532	3	5215835	0.00878		2.05651
oleic-2c	Bn-A04-p7442886	4	8771957	0.00879		2.05601
oleic-3c	Bn-A10-p13375342	10	13415851	0.0088		2.05552
oleic-3c	Bn-scaff_16130_1-p461566	17	28268346	0.0088		2.05552
oleic-2c	Bn-A04-p18015189	4	18094049	0.00882		2.05453
oleic-2c	Bn-A06-p21825957	6	20842625	0.00882		2.05453
oleic-2c	Bn-A08-p3178977	8	2658775	0.00882		2.05453
oleic-2c	Bn-A09-p19743818	9	16724289	0.00882		2.05453
oleic-3c	Bn-scaff_17517_1-p735291	11	30805961	0.00885		2.05306
oleic-2c	Bn-A05-p18807426	5	17065821	0.00887		2.05208
oleic-1c	Bn-scaff_16389_1-p611721	18	37480880	0.00887		2.05208
oleic-2c	Bn-A03-p21744993	3	20527712	0.00891		2.05012
oleic-2c	Bn-A04-p16579551	4	16733534	0.00891		2.05012
oleic-2c	Bn-A01-p10939144	1	9043664	0.00894		2.04866
oleic-1c	Bn-A07-p10971791	7	12197008	0.00894		2.04866
oleic-3c	Bn-A03-p12518314	3	11636637	0.00896		2.04769
oleic-2c	Bn-A03-p5751992	3	5185833	0.00897		2.04721
oleic-1c	Bn-scaff_25881_1-p1019	17	17945560	0.00897		2.04721
oleic-1c	Bn-A07-p5568504	7	7433484	0.00902		2.04479
oleic-2c	Bn-A07-p10230704	7	11400895	0.00902		2.04479
oleic-2c	Bn-A04-p7776319	4	9100306	0.00903		2.04431
oleic-2c	Bn-A03-p25008908	3	23408712	0.00905		2.04335
oleic-2c	Bn-A07-p11472623	7	13694560	0.00905		2.04335
oleic-1c	Bn-scaff_19364_1-p292821	11	18281978	0.00905		2.04335
oleic-1c	Bn-scaff_16361_1-p3120761	18	30553364	0.00905		2.04335
oleic-3c	Bn-A01-p28364600	1	22619151	0.00907		2.04239
oleic-3c	Bn-scaff_15818_2-p1169445	16	17546879	0.00907		2.04239
oleic-2c	Bn-A09-p19743333	9	16723804	0.0091		2.04096
oleic-2c	Bn-A01-p101094	1	2469620	0.00912		2.04001
oleic-2c	Bn-A05-p2394919	5	2517523	0.00912		2.04001
oleic-3c	Bn-A10-p13779014	10	13814527	0.00912		2.04001
oleic-1c	Bn-scaff_15794_3-p83984	13	55711337	0.00912		2.04001
oleic-2c	Bn-scaff_21131_1-p281320	12	33566807	0.00918		2.03716
oleic-2c	Bn-scaff_21131_1-p264106	12	33586164	0.00918		2.03716
oleic-3c	Bn-A10-p13471114	10	13516794	0.00919		2.03668
oleic-3c	Bn-A06-p69515	6	55610	0.0092		2.03621
oleic-2c	Bn-scaff_16110_1-p2281371	17	42591286	0.00922		2.03527
oleic-2c	Bn-A03-p21787407	3	20570287	0.00923		2.0348
oleic-3c	Bn-scaff_20250_1-p348921	11	17049476	0.00925		2.03386
oleic-2c	Bn-A08-p14766663	8	12328472	0.00926		2.03339
oleic-3c	Bn-scaff_16110_1-p3584073	17	41329947	0.00926		2.03339
oleic-2c	Bn-scaff_20478_1-p61019	11	17784969	0.00927		2.03292
oleic-2c	Bn-scaff_16876_1-p603840	14	34289783	0.00927		2.03292
oleic-3c	Bn-A05-p23532489	5	22583938	0.0093		2.03152
oleic-1c	Bn-scaff_19253_1-p365167	14	15364808	0.0093		2.03152
oleic-1c	Bn-scaff_19253_1-p373204	14	15372766	0.0093		2.03152
oleic-2c	Bn-scaff_18322_1-p978540	13	8073862	0.00934		2.02965
oleic-2c	Bn-A07-p9111745	7	10567589	0.00935		2.02919
oleic-2c	Bn-A10-p1698746	10	1795993	0.00935		2.02919
oleic-2c	Bn-A06-p5091252	6	4899658	0.00936		2.02872
oleic-3c	Bn-A01-p778048	1	398469	0.00938		2.0278
oleic-3c	Bn-A09-p19181075	9	15893612	0.0094		2.02687
oleic-2c	Bn-scaff_18917_1-p946071	13	28790966	0.00941		2.02641
oleic-3c	Bn-scaff_16449_1-p321488	12	34231515	0.00942		2.02595
oleic-3c	Bn-scaff_16449_1-p320954	12	34232049	0.00942		2.02595
oleic-3c	Bn-scaff_15754_1-p1214097	17	27712231	0.00946		2.02411
oleic-3c	Bn-scaff_17721_1-p381227	12	43919741	0.00948		2.02319
oleic-2c	Bn-scaff_17289_1-p655703	12	35396703	0.0095		2.02228
oleic-3c	Bn-scaff_16449_2-p12571	12	34303831	0.00952		2.02136
oleic-3c	Bn-scaff_16449_2-p12519	12	34303883	0.00952		2.02136
oleic-2c	Bn-scaff_18322_1-p982452	13	8072343	0.00954		2.02045
oleic-3c	Bn-scaff_15818_2-p1166462	16	17543890	0.00954		2.02045
oleic-2c	Bn-scaff_17042_1-p516850	13	53639265	0.00955		2.02
oleic-2c	Bn-A09-p19690311	9	16679682	0.00958		2.01863
oleic-3c	Bn-scaff_21269_1-p118949	9	32618215	0.00958		2.01863
oleic-2c	Bn-A06-p5372653	4	3761542	0.00962		2.01682
oleic-2c	Bn-scaff_15712_6-p1205456	12	38012523	0.00963		2.01637
oleic-3c	Bn-Scaffold000398-p8508	9	15494288	0.00964		2.01592
oleic-2c	Bn-A06-p5758576	6	5202216	0.00965		2.01547
oleic-2c	Bn-A01-p10991782	1	9094081	0.00966		2.01502
oleic-1c	Bn-A03-p21238466	3	20003762	0.00967		2.01457
oleic-2c	Bn-A05-p19130774	5	17361682	0.0097		2.01323
oleic-3c	Bn-A01-p9004629	9	2580835	0.0097		2.01323
oleic-1c	Bn-scaff_20250_1-p213370	11	16905309	0.0097		2.01323
oleic-3c	Bn-A08-p9699333	9	14774571	0.00976		2.01055
oleic-1c	Bn-scaff_22728_1-p1402207	13	5247673	0.00977		2.01011
oleic-1c	Bn-scaff_22728_1-p1398713	13	5251161	0.00977		2.01011
oleic-1c	Bn-scaff_22728_1-p1398002	13	5252648	0.00977		2.01011
oleic-1c	Bn-scaff_22728_1-p1397539	13	5258180	0.00977		2.01011
oleic-1c	Bn-scaff_22728_1-p1397271	13	5260790	0.00977		2.01011
oleic-1c	Bn-scaff_22728_1-p1397147	13	5260914	0.00977		2.01011
oleic-1c	Bn-scaff_22728_1-p1397093	13	5260968	0.00977		2.01011
oleic-1c	Bn-scaff_22728_1-p1397089	13	5260972	0.00977		2.01011
oleic-2c	Bn-A08-p15872628	8	13340515	0.00979		2.00922
oleic-2c	Bn-A03-p27423379	3	25701321	0.0098		2.00877
oleic-3c	Bn-Scaffold000185-p10665	9	16633128	0.00981		2.00833
oleic-2c	Bn-A08-p9781356	9	14861805	0.00982		2.00789
oleic-1c	Bn-scaff_16531_1-p42774	14	21246589	0.00983		2.00745
oleic-2c	Bn-scaff_15705_3-p234571	17	36007253	0.00985		2.00656
oleic-2c	Bn-Scaffold000270-p11524	2	20631290	0.00986		2.00612
oleic-2c	Bn-A05-p19195181	5	17441037	0.00986		2.00612
oleic-2c	Bn-A07-p9155350	7	10619846	0.00986		2.00612
oleic-3c	Bn-A08-p2728670	8	2177837	0.00989		2.0048
oleic-3c	Bn-A10-p14809234	10	14761871	0.00989		2.0048
oleic-1c	Bn-scaff_16545_1-p861859	12	32168791	0.00992		2.00349
oleic-1c	Bn-scaff_19364_1-p363346	11	18211776	0.00993		2.00305
oleic-3c	Bn-A02-p11284503	2	8293104	0.00997		2.0013
oleic-1c	Bn-A03-p3319357	3	2877318	0.00998		2.00087
oleic-3c	Bn-scaff_16449_1-p334971	12	34218979	0.00998		2.00087
oleic-3c	Bn-scaff_16449_1-p334774	12	34219176	0.00998		2.00087
oleic-3c	Bn-scaff_16449_1-p321218	12	34231785	0.00998		2.00087
oleic-3c	Bn-scaff_16449_1-p318325	12	34234678	0.00998		2.00087
oleic-3c	Bn-scaff_16449_3-p10312	12	34258824	0.00998		2.00087
oleic-3c	Bn-scaff_16449_3-p9805	12	34259331	0.00998		2.00087
oleic-3c	Bn-scaff_16449_2-p37267	12	34277790	0.00998		2.00087
oleic-3c	Bn-scaff_16449_2-p12259	12	34304143	0.00998		2.00087
oleic-3c	Bn-scaff_17190_1-p9206	19	3592310	0.00998		2.00087
oleic-2c	Bn-A05-p17542638	5	14594951	0.00999		2.00043
oleic-3c	Bn-A09-p19169299	9	15882805	0.00999		2.00043
oleic-2c	Bn-scaff_16116_1-p379570	16	28296920	0.01		2
oleic-1c	Bn-A01-p26921219	9	861964	0.01001		1.99957
oleic-2c	Bn-scaff_16804_2-p195554	14	42814732	0.01001		1.99957
oleic-1c	Bn-scaff_21176_1-p1255	13	33087847	0.01002		1.99913
oleic-3c	Bn-A03-p22886478	3	21634473	0.01003		1.9987
oleic-1c	Bn-A06-p24147820	6	23138099	0.01003		1.9987
oleic-3c	Bn-scaff_15712_2-p275897	12	38388778	0.01003		1.9987
oleic-2c	Bn-A10-p14049684	10	14044439	0.01005		1.99783
oleic-3c	Bn-scaff_16130_1-p472010	17	28278106	0.01006		1.9974
oleic-1c	Bn-scaff_16531_1-p76747	14	21281094	0.01008		1.99654
oleic-1c	Bn-A02-p23295254	5	21434153	0.0101		1.99568
oleic-2c	Bn-A06-p13859891	6	11088752	0.01013		1.99439
oleic-2c	Bn-A03-p21782249	3	20564490	0.01014		1.99396
oleic-1c	Bn-scaff_24236_1-p478473	11	20760649	0.01015		1.99353
oleic-2c	Bn-scaff_19244_1-p123143	11	84824	0.01018		1.99225
oleic-3c	Bn-A09-p19379073	9	16126603	0.0102		1.9914
oleic-3c	Bn-scaff_17042_1-p296096	13	53438409	0.01022		1.99055
oleic-3c	Bn-A10-p13475821	10	13521368	0.01024		1.9897
oleic-1c	Bn-scaff_19183_1-p451229	11	20805417	0.01026		1.98885
oleic-1c	Bn-scaff_15794_3-p146954	13	55448954	0.01026		1.98885
oleic-2c	Bn-A07-p18028951	7	19881264	0.01029		1.98758
oleic-1c	Bn-scaff_21269_1-p295012	18	37141007	0.0103		1.98716
oleic-2c	Bn-A06-p21826830	6	20843498	0.01032		1.98632
oleic-2c	Bn-A04-p4152511	4	4205177	0.01035		1.98506
oleic-2c	Bn-A09-p34995048	9	32205577	0.01035		1.98506
oleic-2c	Bn-A09-p34995922	9	32206451	0.01035		1.98506
oleic-3c	Bn-A08-p9720373	9	14806233	0.01039		1.98338
oleic-3c	Bn-A08-p9730934	9	14821002	0.01039		1.98338
oleic-3c	Bn-A08-p9740508	9	14844694	0.01039		1.98338
oleic-2c	Bn-A08-p16052172	8	13511208	0.0104		1.98297
oleic-3c	Bn-A01-p1000115	1	617757	0.01042		1.98213
oleic-3c	Bn-A05-p18458181	15	34128779	0.01042		1.98213
oleic-2c	Bn-A02-p11284503	2	8293104	0.01047		1.98005
oleic-2c	Bn-A07-p8516100	7	9964254	0.0105		1.97881
oleic-2c	Bn-A06-p557754	6	590011	0.01053		1.97757
oleic-2c	Bn-A06-p558792	6	590490	0.01053		1.97757
oleic-2c	Bn-A06-p559060	6	590949	0.01053		1.97757
oleic-3c	Bn-A06-p5824546	6	5252455	0.01055		1.97675
oleic-2c	Bn-A06-p21826979	6	20843647	0.01055		1.97675
oleic-1c	Bn-A01-p10523833	7	7476027	0.01055		1.97675
oleic-2c	Bn-scaff_16372_1-p13184	13	48502763	0.01057		1.97593
oleic-2c	Bn-scaff_16197_1-p2545887	18	31662151	0.01057		1.97593
oleic-3c	Bn-scaff_15754_1-p1215465	17	27713622	0.01058		1.97551
oleic-1c	Bn-A01-p4803773	1	4413051	0.01059		1.9751
oleic-3c	Bn-A08-p9729282	9	14815425	0.0106		1.97469
oleic-3c	Bn-scaff_16414_1-p932699	15	1031908	0.01062		1.97388
oleic-1c	Bn-scaff_25094_1-p95988	13	32840264	0.01063		1.97347
oleic-2c	Bn-A05-p14144406	5	13888653	0.01065		1.97265
oleic-2c	Bn-scaff_15712_8-p195726	14	28516317	0.01067		1.97184
oleic-1c	Bn-A06-p1184282	6	1222515	0.01068		1.97143
oleic-2c	Bn-Scaffold000232-p51903	7	838275	0.01068		1.97143
oleic-3c	Bn-A01-p597363	1	180114	0.01069		1.97102
oleic-2c	Bn-A07-p16090031	7	17989085	0.01069		1.97102
oleic-2c	Bn-A03-p21783015	3	20565294	0.01073		1.9694
oleic-1c	Bn-scaff_19364_1-p388796	11	18182434	0.01074		1.969
oleic-1c	Bn-scaff_19364_1-p363879	11	18211243	0.01074		1.969
oleic-3c	Bn-scaff_15818_1-p3075274	16	22476039	0.01075		1.96859
oleic-3c	Bn-A04-p18062365	4	18143560	0.01076		1.96819
oleic-2c	Bn-A02-p20461477	2	19549521	0.01078		1.96738
oleic-1c	Bn-A05-p5252542	5	5043023	0.01078		1.96738
oleic-3c	Bn-A04-p17864572	4	17973221	0.01079		1.96698
oleic-1c	Bn-scaff_16130_1-p804094	17	28506251	0.01079		1.96698
oleic-3c	Bn-A03-p3099901	3	2665942	0.01081		1.96617
oleic-3c	Bn-A02-p26832454	5	22405036	0.01081		1.96617
oleic-1c	Bn-scaff_16531_1-p379304	14	21467473	0.01086		1.96417
oleic-3c	Bn-A05-p7059671	5	6508466	0.01094		1.96098
oleic-2c	Bn-A03-p24576670	3	23076876	0.01095		1.96059
oleic-1c	Bn-scaff_18936_1-p582850	13	3163374	0.01095		1.96059
oleic-1c	Bn-scaff_18439_1-p314586	16	12445627	0.01095		1.96059
oleic-3c	Bn-scaff_16517_1-p115411	14	41916428	0.01096		1.96019
oleic-3c	Bn-A08-p9719082	9	14804961	0.01097		1.95979
oleic-3c	Bn-scaff_16874_1-p617228	16	32007007	0.01097		1.95979
oleic-1c	Bn-scaff_16531_1-p42657	14	21246472	0.011		1.95861
oleic-2c	Bn-scaff_15892_1-p365424	16	26260307	0.01102		1.95782
oleic-2c	Bn-A08-p20324326	8	17793048	0.01103		1.95742
oleic-2c	Bn-scaff_17592_1-p795171	11	11158488	0.01103		1.95742
oleic-3c	Bn-A04-p17760280	4	17869910	0.01104		1.95703
oleic-2c	Bn-A01-p101943	1	2470471	0.01107		1.95585
oleic-3c	Bn-A08-p9795423	9	14869360	0.01107		1.95585
oleic-1c	Bn-scaff_21778_1-p319366	13	5099999	0.01108		1.95546
oleic-3c	Bn-scaff_16130_1-p296495	17	28078577	0.01109		1.95507
oleic-2c	Bn-scaff_16110_1-p2044246	17	42827778	0.0111		1.95468
oleic-1c	Bn-scaff_18439_1-p315861	16	12446905	0.01114		1.95311
oleic-1c	Bn-scaff_16531_1-p375739	14	21461066	0.01115		1.95273
oleic-3c	Bn-Scaffold000320-p11480	8	10821343	0.01118		1.95156
oleic-3c	Bn-A08-p9364108	9	14432990	0.0112		1.95078
oleic-2c	Bn-A05-p9638802	5	7743268	0.01122		1.95001
oleic-1c	Bn-A10-p14728923	10	14684427	0.01124		1.94923
oleic-1c	Bn-scaff_16614_1-p1649933	13	520281	0.01127		1.94808
oleic-1c	Bn-scaff_19183_1-p27639	11	21280004	0.0113		1.94692
oleic-1c	Bn-scaff_16691_1-p968272	11	21762067	0.0113		1.94692
oleic-1c	Bn-scaff_16691_1-p781608	11	21917677	0.0113		1.94692
oleic-3c	Bn-scaff_17457_1-p206743	13	54332840	0.01134		1.94539
oleic-1c	Bn-scaff_17441_1-p974871	15	40093660	0.01134		1.94539
oleic-1c	Bn-scaff_17441_1-p977042	15	40095733	0.01134		1.94539
oleic-2c	Bn-A05-p18828589	5	17086999	0.01138		1.94386
oleic-2c	Bn-A01-p5265598	1	4856648	0.01141		1.94271
oleic-3c	Bn-scaff_16534_2-p17419	11	31145743	0.01141		1.94271
oleic-3c	Bn-A04-p15413213	4	15811512	0.01143		1.94195
oleic-2c	Bn-scaff_21820_1-p567037	11	25091130	0.01144		1.94157
oleic-3c	Bn-scaff_16130_1-p461831	17	28268611	0.01144		1.94157
oleic-3c	Bn-A09-p11243089	9	15468417	0.01146		1.94082
oleic-2c	Bn-scaff_20294_1-p273475	16	33672057	0.01146		1.94082
oleic-1c	Bn-scaff_22728_1-p1402061	13	5247819	0.01148		1.94006
oleic-1c	Bn-scaff_22728_1-p1399205	13	5250671	0.01148		1.94006
oleic-1c	Bn-scaff_22728_1-p1397458	13	5258261	0.01148		1.94006
oleic-1c	Bn-scaff_22728_1-p1397442	13	5258277	0.01148		1.94006
oleic-3c	Bn-scaff_15818_1-p3223160	16	22614285	0.01148		1.94006
oleic-2c	Bn-A05-p10783057	5	9359723	0.01149		1.93968
oleic-2c	Bn-scaff_22790_1-p187096	11	15867769	0.0115		1.9393
oleic-1c	Bn-A10-p3921433	10	900559	0.01157		1.93667
oleic-2c	Bn-A09-p30800136	9	28552451	0.01158		1.93629
oleic-1c	Bn-A10-p11914509	7	2221636	0.01159		1.93592
oleic-2c	Bn-scaff_20250_2-p82495	11	17407294	0.01161		1.93517
oleic-2c	Bn-scaff_16056_1-p15556	11	17475709	0.01161		1.93517
oleic-2c	Bn-scaff_15712_6-p1362442	12	38078276	0.01161		1.93517
oleic-1c	Bn-A05-p19268141	5	17504146	0.01162		1.93479
oleic-1c	Bn-A05-p19623018	5	17822847	0.01162		1.93479
oleic-3c	Bn-A08-p9741074	9	14845251	0.01163		1.93442
oleic-2c	Bn-A07-p12811691	7	14903112	0.01164		1.93405
oleic-1c	Bn-scaff_17731_1-p310958	11	6443258	0.01164		1.93405
oleic-2c	Bn-A04-p18003170	4	18079803	0.01166		1.9333
oleic-1c	Bn-A09-p36803825	9	33753773	0.01168		1.93256
oleic-2c	Bn-scaff_16110_1-p3092217	17	41787222	0.01169		1.93219
oleic-3c	Bn-A08-p9707204	9	14778349	0.01171		1.93144
oleic-2c	Bn-scaff_16069_1-p4066907	17	40473006	0.01172		1.93107
oleic-2c	Bn-scaff_17042_1-p511141	13	53628290	0.01173		1.9307
oleic-3c	Bn-A01-p23586266	1	19618347	0.01175		1.92996
oleic-2c	Bn-A03-p731558	3	596996	0.01175		1.92996
oleic-2c	Bn-A09-p19753460	9	16736419	0.01178		1.92885
oleic-3c	Bn-A08-p9312404	9	14382846	0.0118		1.92812
oleic-3c	Bn-scaff_15818_1-p602647	16	15875818	0.0118		1.92812
oleic-2c	Bn-A05-p19777231	5	17985502	0.01181		1.92775
oleic-3c	Bn-A09-p19649635	9	16397744	0.01182		1.92738
oleic-3c	Bn-A09-p19671394	9	16419429	0.01182		1.92738
oleic-1c	Bn-A09-p731402	9	136838	0.01183		1.92702
oleic-3c	Bn-scaff_15808_1-p420800	19	37129614	0.01185		1.92628
oleic-2c	Bn-scaff_22835_1-p639049	19	11099875	0.01186		1.92592
oleic-1c	Bn-scaff_16531_1-p85874	14	21284049	0.01188		1.92518
oleic-1c	Bn-scaff_22728_1-p1398447	13	5251427	0.0119		1.92445
oleic-2c	Bn-scaff_22835_1-p537076	19	11199578	0.0119		1.92445
oleic-2c	Bn-A06-p69515	6	55610	0.01191		1.92409
oleic-3c	Bn-scaff_16130_1-p469792	17	28275889	0.01191		1.92409
oleic-1c	Bn-A05-p19029505	5	17264893	0.01196		1.92227
oleic-3c	Bn-A09-p11242530	9	15467859	0.01197		1.92191
oleic-1c	Bn-A05-p5542434	5	5292541	0.012		1.92082
oleic-2c	Bn-scaff_21186_1-p24606	14	43775541	0.01201		1.92046
oleic-2c	Bn-scaff_21186_1-p22679	14	43777465	0.01201		1.92046
oleic-2c	Bn-scaff_21186_1-p22599	14	43777545	0.01201		1.92046
oleic-2c	Bn-scaff_21186_1-p21634	14	43778513	0.01201		1.92046
oleic-2c	Bn-scaff_24262_1-p1040	14	43832025	0.01201		1.92046
oleic-2c	Bn-scaff_21566_1-p5301	14	43859221	0.01201		1.92046
oleic-2c	Bn-scaff_21566_1-p5088	14	43859434	0.01201		1.92046
oleic-2c	Bn-scaff_21566_1-p4980	14	43859542	0.01201		1.92046
oleic-2c	Bn-scaff_21566_1-p181	14	43871519	0.01201		1.92046
oleic-2c	Bn-scaff_21566_1-p109	14	43871591	0.01201		1.92046
oleic-1c	Bn-scaff_16876_1-p378895	14	34534807	0.01202		1.9201
oleic-2c	Bn-A03-p19942172	3	18826998	0.01203		1.91973
oleic-2c	Bn-scaff_16022_1-p861	8	2175406	0.01205		1.91901
oleic-3c	Bn-A04-p12820145	4	13484820	0.01206		1.91865
oleic-3c	Bn-A06-p649348	6	677160	0.01206		1.91865
oleic-2c	Bn-A04-p16980928	4	17024681	0.0121		1.91721
oleic-3c	Bn-A08-p10795996	8	8702203	0.01212		1.9165
oleic-2c	Bn-scaff_16197_1-p2581920	18	31624895	0.01213		1.91614
oleic-2c	Bn-A03-p29956906	3	27989280	0.01214		1.91578
oleic-1c	Bn-A05-p20404099	5	18617472	0.01214		1.91578
oleic-3c	Bn-scaff_16268_1-p608221	15	12661716	0.01214		1.91578
oleic-3c	Bn-A09-p11267401	9	15563859	0.01216		1.91507
oleic-3c	Bn-scaff_15714_1-p310583	12	4062677	0.01216		1.91507
oleic-3c	Bn-A07-p6926020	17	17118216	0.01216		1.91507
oleic-1c	Bn-scaff_25094_1-p96503	13	32840779	0.01217		1.91471
oleic-1c	Bn-A02-p5716304	2	2858835	0.01218		1.91435
oleic-3c	Bn-A10-p2106781	10	1612829	0.01218		1.91435
oleic-2c	Bn-A02-p26824239	5	22412985	0.0122		1.91364
oleic-3c	Bn-A08-p9729245	9	14815388	0.0122		1.91364
oleic-2c	Bn-scaff_16809_1-p69403	11	18564125	0.0122		1.91364
oleic-3c	Bn-scaff_17484_1-p131406	17	5856062	0.01221		1.91328
oleic-3c	Bn-scaff_16517_1-p116824	14	41917843	0.01224		1.91222
oleic-2c	Bn-A05-p4316943	5	4190926	0.01226		1.91151
oleic-2c	Bn-scaff_16394_2-p726703	13	50587618	0.0123		1.91009
oleic-1c	Bn-scaff_15877_1-p923112	13	4652160	0.01231		1.90974
oleic-2c	Bn-A07-p11472553	16	17249145	0.01238		1.90728
oleic-2c	Bn-A05-p19246371	5	17488686	0.0124		1.90658
oleic-2c	Bn-A04-p4932716	4	5050514	0.01242		1.90588
oleic-1c	Bn-A02-p10176749	2	7019373	0.01243		1.90553
oleic-3c	Bn-scaff_15754_1-p1212459	17	27710594	0.01244		1.90518
oleic-3c	Bn-scaff_24631_1-p268232	13	49130668	0.01245		1.90483
oleic-2c	Bn-scaff_25466_1-p144074	16	33061852	0.01245		1.90483
oleic-3c	Bn-Scaffold000191-p54987	5	22499565	0.01247		1.90413
oleic-3c	Bn-A10-p13474523	10	13520005	0.01248		1.90379
oleic-3c	Bn-A04-p17858149	4	17966721	0.0125		1.90309
oleic-2c	Bn-scaff_15712_9-p571935	12	39301689	0.01251		1.90274
oleic-2c	Bn-A04-p15413213	4	15811512	0.01252		1.9024
oleic-2c	Bn-A07-p8523568	7	9971281	0.01254		1.9017
oleic-1c	Bn-A10-p13473595	10	13519076	0.01259		1.89997
oleic-2c	Bn-A03-p30905429	3	28699941	0.01261		1.89928
oleic-2c	Bn-A03-p30925102	3	28728947	0.01261		1.89928
oleic-2c	Bn-A07-p9791002	7	11076585	0.01263		1.8986
oleic-3c	Bn-scaff_16445_1-p1764126	9	31001867	0.01265		1.89791
oleic-3c	Bn-A08-p9739790	9	14843969	0.01267		1.89722
oleic-3c	Bn-A09-p11039999	9	15598955	0.01268		1.89688
oleic-1c	Bn-A04-p13659690	4	14303131	0.01271		1.89585
oleic-1c	Bn-scaff_15794_3-p165426	13	55436899	0.01272		1.89551
oleic-1c	Bn-scaff_15794_3-p75392	13	55706974	0.01272		1.89551
oleic-1c	Bn-scaff_15794_3-p85268	13	55712614	0.01272		1.89551
oleic-1c	Bn-scaff_15794_3-p85516	13	55712862	0.01272		1.89551
oleic-1c	Bn-scaff_15794_3-p89442	13	55716717	0.01272		1.89551
oleic-2c	Bn-scaff_15712_8-p195672	14	28516371	0.01272		1.89551
oleic-3c	Bn-A09-p33822952	9	31084553	0.01274		1.89483
oleic-3c	Bn-scaff_16130_1-p461913	17	28268693	0.01276		1.89415
oleic-2c	Bn-scaff_16565_1-p221080	2	7344495	0.01277		1.89381
oleic-1c	Bn-scaff_17731_1-p254317	11	6386072	0.01278		1.89347
oleic-3c	Bn-scaff_20250_2-p70720	11	17419913	0.01278		1.89347
oleic-3c	Bn-scaff_20250_2-p70504	11	17420129	0.01278		1.89347
oleic-3c	Bn-scaff_20250_2-p69836	11	17420797	0.01278		1.89347
oleic-3c	Bn-scaff_20250_2-p68864	11	17421769	0.01278		1.89347
oleic-3c	Bn-scaff_20250_2-p67464	11	17422837	0.01278		1.89347
oleic-3c	Bn-scaff_16056_1-p15468	11	17475621	0.01278		1.89347
oleic-3c	Bn-scaff_16056_1-p23427	11	17484106	0.01278		1.89347
oleic-3c	Bn-scaff_20478_1-p36378	11	17755736	0.01278		1.89347
oleic-3c	Bn-scaff_20478_1-p61364	11	17785314	0.01278		1.89347
oleic-2c	Bn-Scaffold000185-p185722	9	16474674	0.01279		1.89313
oleic-1c	Bn-scaff_22970_1-p195963	12	1072667	0.01281		1.89245
oleic-2c	Bn-scaff_22835_1-p534508	19	11197012	0.01281		1.89245
oleic-3c	Bn-A04-p15409836	4	15808130	0.01283		1.89177
oleic-3c	Bn-scaff_16130_1-p461178	17	28267958	0.01284		1.89143
oleic-1c	Bn-A06-p19296157	6	15323994	0.01289		1.88975
oleic-3c	Bn-A01-p27225628	1	21367478	0.01293		1.8884
oleic-3c	Bn-A07-p17419179	7	19316598	0.01294		1.88807
oleic-1c	Bn-scaff_18656_1-p4894	14	23099713	0.01294		1.88807
oleic-2c	Bn-A07-p11010528	7	12236738	0.01297		1.88706
oleic-2c	Bn-A07-p12362172	7	14482344	0.01299		1.88639
oleic-2c	Bn-scaff_21820_1-p589867	11	25068394	0.01304		1.88472
oleic-2c	Bn-A07-p18076429	7	19927285	0.01309		1.88306
oleic-2c	Bn-scaffold7263-p395	11	18269465	0.01309		1.88306
oleic-3c	Bn-scaff_22970_1-p281522	12	992792	0.01309		1.88306
oleic-2c	Bn-scaff_18936_1-p440619	13	3023049	0.01309		1.88306
oleic-3c	Bn-A08-p9436384	9	14508554	0.01312		1.88207
oleic-1c	Bn-scaff_16691_1-p782009	11	21917276	0.01313		1.88174
oleic-1c	Bn-scaff_19535_1-p5303	11	30369961	0.01316		1.88074
oleic-3c	Bn-scaff_21820_1-p589867	11	25068394	0.01319		1.87976
oleic-1c	Bn-A07-p6644825	7	8577828	0.01324		1.87811
oleic-3c	Bn-A09-p4616864	9	4528743	0.01325		1.87778
oleic-3c	Bn-scaff_16130_1-p461246	17	28268026	0.01325		1.87778
oleic-1c	Bn-A08-p12814556	8	10579999	0.01326		1.87746
oleic-3c	Bn-A05-p17544675	5	14596990	0.01332		1.8755
oleic-2c	Bn-A01-p10963536	1	9073519	0.01334		1.87484
oleic-2c	Bn-A06-p21827359	6	20844027	0.01335		1.87452
oleic-1c	Bn-scaff_16531_1-p208891	14	21368344	0.01336		1.87419
oleic-1c	Bn-scaff_15794_3-p9180	13	55570415	0.01339		1.87322
oleic-2c	Bn-A03-p20221017	3	19083192	0.0134		1.8729
oleic-3c	Bn-scaff_16517_1-p115823	14	41916842	0.01342		1.87225
oleic-3c	Bn-scaff_16130_1-p461307	17	28268087	0.01342		1.87225
oleic-1c	Bn-A05-p3191390	5	3209563	0.01345		1.87128
oleic-1c	Bn-scaff_19183_1-p391592	11	20870056	0.01348		1.87031
oleic-3c	Bn-A03-p755100	13	801873	0.01348		1.87031
oleic-1c	Bn-A10-p7346569	10	8998128	0.01351		1.86934
oleic-2c	Bn-scaff_16110_1-p2281432	17	42591225	0.01351		1.86934
oleic-2c	Bn-A08-p10795996	8	8702203	0.01352		1.86902
oleic-1c	Bn-A09-p160775	9	515411	0.01352		1.86902
oleic-1c	Bn-scaff_17731_1-p262448	11	6397774	0.01352		1.86902
oleic-2c	Bn-A06-p608570	6	636495	0.01353		1.8687
oleic-2c	Bn-scaff_18202_1-p986219	17	22696822	0.01353		1.8687
oleic-2c	Bn-scaff_18202_1-p871410	17	22787446	0.01353		1.8687
oleic-2c	Bn-scaff_18202_1-p871209	17	22787647	0.01353		1.8687
oleic-2c	Bn-scaff_18202_1-p870665	17	22788190	0.01353		1.8687
oleic-3c	Bn-A02-p11449488	2	8161323	0.01354		1.86838
oleic-3c	Bn-A02-p11455310	2	8167303	0.01354		1.86838
oleic-2c	Bn-A06-p8263325	6	7829462	0.01356		1.86774
oleic-2c	Bn-scaff_17888_1-p228734	19	15761576	0.01356		1.86774
oleic-3c	Bn-A02-p22787085	2	20538434	0.01361		1.86614
oleic-2c	Bn-A03-p22858823	3	21609255	0.01362		1.86582
oleic-3c	Bn-A08-p13626982	8	11378053	0.01365		1.86487
oleic-2c	Bn-A09-p33179406	9	30892974	0.01365		1.86487
oleic-1c	Bn-A04-p18178609	4	18262474	0.01366		1.86455
oleic-2c	Bn-scaff_27914_1-p96300	14	28331849	0.0137		1.86328
oleic-2c	Bn-A01-p7667896	1	6923086	0.01371		1.86296
oleic-2c	Bn-A01-p2245780	1	1729966	0.01374		1.86201
oleic-2c	Bn-A06-p21826671	6	20843339	0.01377		1.86107
oleic-2c	Bn-A09-p31781629	9	29453276	0.01383		1.85918
oleic-1c	Bn-scaff_18360_1-p40056	12	35871897	0.01383		1.85918
oleic-3c	Bn-A09-p11297772	9	15416054	0.01385		1.85855
oleic-2c	Bn-A06-p21126329	6	20555399	0.01389		1.8573
oleic-2c	Bn-scaff_16110_1-p2529989	17	42370804	0.01392		1.85636
oleic-2c	Bn-scaff_16021_1-p585766	18	38305371	0.01395		1.85543
oleic-3c	Bn-scaff_16022_1-p861	8	2175406	0.01396		1.85511
oleic-1c	Bn-A03-p27840169	3	26059268	0.01398		1.85449
oleic-1c	Bn-A01-p8594955	4	2399921	0.01399		1.85418
oleic-3c	Bn-A05-p23532126	5	22583575	0.01399		1.85418
oleic-2c	Bn-scaff_17526_1-p1140588	19	1426939	0.014		1.85387
oleic-1c	Bn-Scaffold000191-p70336	5	22517638	0.01405		1.85232
oleic-3c	Bn-scaff_16130_1-p461188	17	28267968	0.01406		1.85201
oleic-3c	Bn-A08-p20343735	8	17811886	0.01407		1.85171
oleic-3c	Bn-A06-p5091252	6	4899658	0.01408		1.8514
oleic-3c	Bn-scaff_16445_1-p1760442	9	31003208	0.01408		1.8514
oleic-2c	Bn-A03-p22378361	3	21155869	0.01409		1.85109
oleic-1c	Bn-scaff_23907_1-p433223	5	4875657	0.01411		1.85047
oleic-2c	Bn-scaff_20250_2-p68803	11	17421830	0.01411		1.85047
oleic-3c	Bn-A05-p23531991	5	22583440	0.01412		1.85017
oleic-1c	Bn-A06-p21315016	6	20367718	0.01412		1.85017
oleic-2c	Bn-A02-p12106636	2	8824404	0.01419		1.84802
oleic-1c	Bn-scaff_17441_1-p983240	15	40098521	0.01419		1.84802
oleic-2c	Bn-A09-p30424208	9	28223147	0.01427		1.84558
oleic-1c	Bn-A09-p19803046	9	16784882	0.01428		1.84527
oleic-3c	Bn-A05-p17750022	5	15936964	0.01433		1.84375
oleic-2c	Bn-A08-p2771143	8	2221400	0.01434		1.84345
oleic-2c	Bn-A08-p18112619	8	15559693	0.01434		1.84345
oleic-2c	Bn-scaff_16110_1-p1938391	17	42948789	0.01434		1.84345
oleic-3c	Bn-A06-p5845542	6	5267132	0.01435		1.84315
oleic-2c	Bn-A04-p7090997	4	8363453	0.01437		1.84254
oleic-2c	Bn-A06-p3363188	6	3181009	0.01437		1.84254
oleic-3c	Bn-A10-p16336708	10	15252509	0.0144		1.84164
oleic-1c	Bn-A07-p6824682	7	8734224	0.01442		1.84103
oleic-2c	Bn-scaff_15712_6-p1356799	12	38072634	0.01443		1.84073
oleic-3c	Bn-scaff_23104_1-p29181	12	33237149	0.01446		1.83983
oleic-2c	Bn-A10-p5143614	10	4733803	0.01447		1.83953
oleic-3c	Bn-scaff_16130_1-p468945	17	28274931	0.01447		1.83953
oleic-2c	Bn-A06-p2599150	6	2555229	0.01448		1.83923
oleic-1c	Bn-scaff_22970_1-p136203	12	1102226	0.0145		1.83863
oleic-1c	Bn-A08-p13030439	8	10839268	0.01451		1.83833
oleic-2c	Bn-scaff_16300_1-p625805	12	23185817	0.01451		1.83833
oleic-1c	Bn-scaff_17441_1-p986974	15	40102958	0.01452		1.83803
oleic-3c	Bn-A08-p1404439	5	8489936	0.01459		1.83594
oleic-1c	Bn-A05-p3307736	5	3330594	0.0146		1.83565
oleic-2c	Bn-A10-p5525609	5	11793247	0.01467		1.83357
oleic-1c	Bn-scaff_23761_1-p27239	13	57297235	0.01468		1.83327
oleic-3c	Bn-scaff_16130_1-p461640	17	28268420	0.01471		1.83239
oleic-2c	Bn-scaff_15712_2-p18850	12	38139716	0.01472		1.83209
oleic-1c	Bn-scaff_21705_1-p173091	12	34959811	0.01473		1.8318
oleic-1c	Bn-scaff_16445_1-p82664	13	33139357	0.01478		1.83033
oleic-2c	Bn-A03-p15435442	3	14485897	0.0148		1.82974
oleic-1c	Bn-scaff_16691_1-p773063	11	21925190	0.0148		1.82974
oleic-2c	Bn-scaff_17369_1-p981159	11	11352322	0.01482		1.82915
oleic-2c	Bn-A03-p30906755	3	28701264	0.01483		1.82886
oleic-2c	Bn-A01-p18672984	10	5829657	0.01483		1.82886
oleic-2c	Bn-scaff_18549_1-p451733	16	1072671	0.01483		1.82886
oleic-2c	Bn-A01-p100693	1	2469216	0.0149		1.82681
oleic-2c	Bn-A04-p18377757	4	18444869	0.01492		1.82623
oleic-1c	Bn-A03-p21907151	3	20691784	0.01495		1.82536
oleic-1c	Bn-scaff_17731_1-p267147	11	6403180	0.01498		1.82449
oleic-2c	Bn-scaff_17683_1-p28746	19	8759270	0.015		1.82391
oleic-2c	Bn-A07-p16755801	7	18698475	0.01502		1.82333
oleic-1c	Bn-scaff_15794_3-p89999	13	55717351	0.01508		1.8216
oleic-3c	Bn-A10-p17148313	10	16960263	0.01514		1.81987
oleic-2c	Bn-scaff_16534_1-p137258	14	3627529	0.01515		1.81959
oleic-1c	Bn-scaff_18002_1-p205946	16	11630226	0.01515		1.81959
oleic-3c	Bn-scaff_20250_2-p85794	11	17399978	0.01517		1.81901
oleic-3c	Bn-scaff_20250_2-p65223	11	17425078	0.01517		1.81901
oleic-3c	Bn-scaff_20478_1-p35398	11	17754756	0.01517		1.81901
oleic-3c	Bn-scaff_20478_1-p63282	11	17787232	0.01517		1.81901
oleic-1c	Bn-A04-p13056296	4	13743977	0.01518		1.81873
oleic-2c	Bn-A07-p16756509	7	18699183	0.01519		1.81844
oleic-1c	Bn-A06-p2390609	6	2400369	0.0152		1.81816
oleic-2c	Bn-scaff_19244_1-p207085	11	149491	0.01521		1.81787
oleic-1c	Bn-A10-p13162021	10	13203423	0.01523		1.8173
oleic-3c	Bn-A04-p15287200	4	15748927	0.01524		1.81702
oleic-2c	Bn-A07-p17087544	7	18989097	0.01532		1.81474
oleic-2c	Bn-A03-p11505658	3	10637270	0.01534		1.81417
oleic-2c	Bn-A01-p23175111	1	19022504	0.01537		1.81333
oleic-2c	Bn-A07-p13587753	7	15590520	0.01538		1.81304
oleic-1c	Bn-A05-p20503767	5	18706142	0.0154		1.81248
oleic-2c	Bn-A04-p6973712	4	8260613	0.01541		1.8122
oleic-1c	Bn-scaff_17731_1-p247756	11	6377854	0.01545		1.81107
oleic-2c	Bn-scaff_16110_1-p1938114	17	42949066	0.01545		1.81107
oleic-2c	Bn-A09-p34046789	9	31299111	0.01546		1.81079
oleic-2c	Bn-A04-p18012102	4	18090962	0.01548		1.81023
oleic-2c	Bn-A05-p4717725	5	4574709	0.0156		1.80688
oleic-2c	Bn-A08-p15991441	8	13450528	0.0156		1.80688
oleic-3c	Bn-scaff_18360_1-p251818	12	36100044	0.0156		1.80688
oleic-1c	Bn-scaff_21778_1-p326121	13	5106718	0.0156		1.80688
oleic-3c	Bn-scaff_16414_1-p958895	15	1012505	0.01561		1.8066
oleic-2c	Bn-A01-p100441	1	2468965	0.01562		1.80632
oleic-2c	Bn-scaff_16541_1-p263947	17	16918488	0.01562		1.80632
oleic-2c	Bn-A01-p23196022	1	19064492	0.01567		1.80493
oleic-2c	Bn-scaff_16197_1-p2435820	18	31765898	0.01567		1.80493
oleic-1c	Bn-scaff_15794_3-p108033	13	55728616	0.01568		1.80465
oleic-2c	Bn-scaff_15712_2-p19276	12	38140152	0.0157		1.8041
oleic-2c	Bn-scaff_18206_1-p539914	13	53111147	0.0157		1.8041
oleic-2c	Bn-scaff_17042_1-p51248	13	53161025	0.0157		1.8041
oleic-3c	Bn-A08-p2630666	8	2067195	0.01574		1.803
oleic-1c	Bn-A05-p9472820	5	7516237	0.01575		1.80272
oleic-1c	Bn-A09-p16639867	9	10946807	0.01575		1.80272
oleic-3c	Bn-A06-p24465494	6	23403953	0.01577		1.80217
oleic-1c	Bn-A09-p135892	9	539846	0.01578		1.80189
oleic-2c	Bn-A07-p8752561	7	10197608	0.01581		1.80107
oleic-3c	Bn-A03-p709005	3	573538	0.01583		1.80052
oleic-2c	Bn-A04-p9317798	4	10434969	0.01584		1.80024
oleic-2c	Bn-scaff_24631_1-p268232	13	49130668	0.01587		1.79942
oleic-2c	Bn-A04-p16998111	4	17007520	0.01589		1.79888
oleic-2c	Bn-A03-p26133142	3	24475114	0.01591		1.79833
oleic-1c	Bn-A05-p5020058	5	4841157	0.01594		1.79751
oleic-2c	Bn-A07-p8318791	7	9765937	0.01595		1.79724
oleic-1c	Bn-scaff_20732_1-p126267	12	32033664	0.01595		1.79724
oleic-2c	Bn-scaff_16516_1-p57960	15	36027650	0.01598		1.79642
oleic-2c	Bn-scaff_17369_1-p1000484	11	11333004	0.016		1.79588
oleic-3c	Bn-A01-p9146490	9	2453962	0.01603		1.79507
oleic-2c	Bn-A09-p9445474	9	8528182	0.01604		1.7948
oleic-2c	Bn-A09-p9450916	9	8533628	0.01604		1.7948
oleic-1c	Bn-scaff_22970_1-p364419	12	949829	0.01604		1.7948
oleic-2c	Bn-A02-p3446017	2	931441	0.01607		1.79398
oleic-1c	Bn-A07-p18282722	7	20178728	0.01607		1.79398
oleic-2c	Bn-scaff_18206_1-p514412	13	53064565	0.01614		1.7921
oleic-3c	Bn-scaff_17526_1-p1235752	19	1338743	0.01614		1.7921
oleic-2c	Bn-A07-p9975543	7	11250817	0.01615		1.79183
oleic-3c	Bn-scaff_20250_2-p68803	11	17421830	0.01615		1.79183
oleic-1c	Bn-A05-p5566193	5	5320939	0.01616		1.79156
oleic-3c	Bn-A07-p10285778	7	11459040	0.01616		1.79156
oleic-2c	Bn-scaff_16069_1-p4119525	17	40521785	0.01616		1.79156
oleic-1c	Bn-A03-p1065055	13	1196592	0.01617		1.79129
oleic-3c	Bn-scaff_16449_3-p5650	12	34263486	0.01622		1.78995
oleic-1c	Bn-A02-p3716898	2	1141998	0.01624		1.78941
oleic-1c	Bn-scaff_15794_3-p154754	13	55441210	0.01626		1.78888
oleic-1c	Bn-scaff_15794_3-p33912	13	55541705	0.01626		1.78888
oleic-1c	Bn-scaff_15794_3-p32373	13	55543428	0.01626		1.78888
oleic-1c	Bn-scaff_15794_3-p137832	13	55738318	0.01626		1.78888
oleic-2c	Bn-A09-p30424373	9	28223646	0.01628		1.78835
oleic-2c	Bn-A03-p19323656	3	18289236	0.01635		1.78648
oleic-3c	Bn-A10-p13009957	10	13045393	0.01641		1.78489
oleic-3c	Bn-A07-p12495414	7	14649081	0.01645		1.78383
oleic-2c	Bn-A01-p3045214	1	2751675	0.01647		1.78331
oleic-2c	Bn-A10-p15299272	10	16191638	0.01647		1.78331
oleic-1c	Bn-A08-p12820786	8	10587676	0.01652		1.78199
oleic-3c	Bn-scaff_17517_1-p798294	11	30923732	0.01653		1.78173
oleic-3c	Bn-A02-p12003125	2	8709826	0.01655		1.7812
oleic-3c	Bn-scaff_16130_1-p460452	17	28267243	0.01655		1.7812
oleic-2c	Bn-A05-p4616151	5	4459237	0.01656		1.78094
oleic-3c	Bn-A08-p9325932	9	14395548	0.01658		1.78042
oleic-3c	Bn-scaff_17526_1-p1143773	19	1423545	0.01658		1.78042
oleic-3c	Bn-A08-p2461697	8	1909311	0.01659		1.78015
oleic-3c	Bn-A02-p27180049	2	24495808	0.0166		1.77989
oleic-2c	Bn-A08-p10270998	8	8220484	0.01663		1.77911
oleic-2c	Bn-scaff_17440_1-p555380	13	47861855	0.01669		1.77754
oleic-3c	Bn-scaff_16130_1-p290388	17	28073732	0.0167		1.77728
oleic-1c	Bn-A02-p1027570	7	13659817	0.01672		1.77676
oleic-2c	Bn-A05-p4717815	5	4574799	0.01673		1.7765
oleic-2c	Bn-A10-p7454278	5	14454929	0.01676		1.77573
oleic-1c	Bn-A05-p22797664	5	20872177	0.01676		1.77573
oleic-1c	Bn-scaff_20250_1-p252716	11	16956984	0.01676		1.77573
oleic-2c	Bn-scaff_17457_1-p190793	13	54354281	0.01676		1.77573
oleic-2c	Bn-A06-p1217543	6	1256797	0.01681		1.77443
oleic-1c	Bn-A05-p7496554	5	7006248	0.01682		1.77417
oleic-3c	Bn-A08-p9355940	9	14424988	0.01683		1.77392
oleic-2c	Bn-scaff_16064_1-p22653	16	25600352	0.01685		1.7734
oleic-3c	Bn-A05-p23593836	5	22652968	0.01686		1.77314
oleic-2c	Bn-A02-p7243236	2	4292850	0.01688		1.77263
oleic-2c	Bn-A06-p13872191	6	11075743	0.01688		1.77263
oleic-2c	Bn-scaff_15712_2-p47486	12	38163004	0.0169		1.77211
oleic-3c	Bn-A10-p1611973	10	2093174	0.01691		1.77186
oleic-3c	Bn-A07-p10455192	7	11647589	0.01692		1.7716
oleic-2c	Bn-A04-p17858149	4	17966721	0.01693		1.77134
oleic-2c	Bn-A10-p9378974	10	10805558	0.01693		1.77134
oleic-3c	Bn-A04-p7914869	4	9237296	0.01694		1.77109
oleic-1c	Bn-A10-p13758377	10	13794231	0.01694		1.77109
oleic-2c	Bn-scaff_20250_2-p70720	11	17419913	0.01694		1.77109
oleic-2c	Bn-scaff_20250_2-p70504	11	17420129	0.01694		1.77109
oleic-2c	Bn-scaff_20250_2-p69836	11	17420797	0.01694		1.77109
oleic-2c	Bn-scaff_20250_2-p68864	11	17421769	0.01694		1.77109
oleic-2c	Bn-scaff_20250_2-p67464	11	17422837	0.01694		1.77109
oleic-2c	Bn-scaff_16056_1-p15468	11	17475621	0.01694		1.77109
oleic-2c	Bn-scaff_16056_1-p23427	11	17484106	0.01694		1.77109
oleic-2c	Bn-scaff_20478_1-p36378	11	17755736	0.01694		1.77109
oleic-2c	Bn-scaff_20478_1-p61364	11	17785314	0.01694		1.77109
oleic-3c	Bn-scaff_15818_1-p3172268	16	22566612	0.01695		1.77083
oleic-1c	Bn-A02-p26154897	2	23778761	0.01697		1.77032
oleic-2c	Bn-A08-p9707204	9	14778349	0.01698		1.77006
oleic-3c	Bn-scaff_15818_1-p678205	16	15954784	0.01698		1.77006
oleic-3c	Bn-scaff_16130_1-p290442	17	28073786	0.01699		1.76981
oleic-2c	Bn-A04-p17045348	4	16967265	0.017		1.76955
oleic-2c	Bn-A07-p10388044	7	11569393	0.017		1.76955
oleic-2c	Bn-A07-p11861194	7	14019073	0.017		1.76955
oleic-2c	Bn-A09-p19152331	9	15862132	0.01701		1.7693
oleic-3c	Bn-A02-p10587536	2	7453448	0.01702		1.76904
oleic-1c	Bn-A02-p9239879	2	6043246	0.01703		1.76879
oleic-1c	Bn-A03-p31113968	3	29008514	0.01703		1.76879
oleic-1c	Bn-scaff_21925_1-p55427	5	1371772	0.01703		1.76879
oleic-2c	Bn-A07-p9708357	7	10995667	0.01703		1.76879
oleic-2c	Bn-A04-p16651306	4	16823695	0.01707		1.76777
oleic-2c	Bn-scaff_16545_1-p110342	8	7961975	0.01713		1.76624
oleic-3c	Bn-A01-p9254925	1	7912026	0.01714		1.76599
oleic-2c	Bn-A10-p13875041	10	13907135	0.01715		1.76574
oleic-3c	Bn-A04-p664994	4	540419	0.01718		1.76498
oleic-1c	Bn-A05-p19246371	5	17488686	0.01718		1.76498
oleic-2c	Bn-scaff_17369_1-p1041740	11	11298224	0.01721		1.76422
oleic-2c	Bn-A02-p9409799	2	6228243	0.01722		1.76397
oleic-2c	Bn-scaff_19106_1-p562616	17	18575860	0.01723		1.76371
oleic-2c	Bn-scaff_22795_1-p27716	11	21339646	0.01727		1.76271
oleic-3c	Bn-scaff_18322_1-p498035	13	8540132	0.01728		1.76246
oleic-3c	Bn-scaff_19244_1-p123143	11	84824	0.01731		1.7617
oleic-2c	Bn-A05-p18458181	15	34128779	0.01731		1.7617
oleic-3c	Bn-scaff_16130_1-p317767	17	28112917	0.01731		1.7617
oleic-1c	Bn-A05-p22463256	5	20533240	0.01732		1.76145
oleic-3c	Bn-scaff_16449_1-p348941	12	34204418	0.01732		1.76145
oleic-3c	Bn-scaff_16130_1-p469481	17	28275578	0.01736		1.76045
oleic-3c	Bn-A09-p2044817	9	1920224	0.01737		1.7602
oleic-2c	Bn-scaff_23761_1-p674566	13	57830409	0.0174		1.75945
oleic-3c	Bn-scaff_16888_1-p1306317	14	45457176	0.01743		1.7587
oleic-3c	Bn-scaff_16888_1-p1311344	14	45459208	0.01743		1.7587
oleic-3c	Bn-scaff_23719_1-p255	14	45459615	0.01743		1.7587
oleic-3c	Bn-A01-p27796877	11	38129852	0.01753		1.75622
oleic-2c	Bn-A04-p17632009	4	17741611	0.01756		1.75548
oleic-3c	Bn-A01-p7724859	1	6978807	0.01759		1.75473
oleic-3c	Bn-A10-p7260660	10	8903549	0.01764		1.7535
oleic-3c	Bn-A06-p5741557	6	5182655	0.01768		1.75252
oleic-2c	Bn-A10-p13375342	10	13415851	0.01769		1.75227
oleic-2c	Bn-A10-p13680808	10	13721191	0.0177		1.75203
oleic-3c	Bn-scaff_22970_1-p195963	12	1072667	0.0177		1.75203
oleic-3c	Bn-A07-p1228602	7	860252	0.01772		1.75154
oleic-3c	Bn-A05-p20127293	5	18327872	0.01773		1.75129
oleic-2c	Bn-scaff_17369_1-p1017003	11	11305146	0.01773		1.75129
oleic-2c	Bn-A03-p28036367	3	26497854	0.01776		1.75056
oleic-2c	Bn-A05-p19745674	5	17967751	0.01781		1.74934
oleic-1c	Bn-A04-p13705548	4	14344581	0.01782		1.74909
oleic-2c	Bn-A04-p16743976	4	17241586	0.01782		1.74909
oleic-2c	Bn-scaff_23347_1-p58373	11	35476215	0.01782		1.74909
oleic-2c	Bn-scaff_18322_1-p1471747	13	7613157	0.01783		1.74885
oleic-2c	Bn-scaff_18776_1-p81905	14	29543792	0.01783		1.74885
oleic-1c	Bn-scaff_16614_1-p731938	13	1368228	0.01785		1.74836
oleic-2c	Bn-scaff_20250_2-p53786	11	17436773	0.01787		1.74788
oleic-2c	Bn-scaff_16627_1-p7760	11	17578012	0.01787		1.74788
oleic-1c	Bn-A04-p13122589	4	13880754	0.01791		1.7469
oleic-1c	Bn-A06-p22882207	6	21931637	0.01791		1.7469
oleic-1c	Bn-A07-p22474782	7	23885312	0.01791		1.7469
oleic-2c	Bn-scaff_16069_1-p4085872	17	40492008	0.01791		1.7469
oleic-2c	Bn-A05-p4498398	5	4354558	0.01795		1.74594
oleic-1c	Bn-scaff_15794_3-p90139	13	55717491	0.01795		1.74594
oleic-3c	Bn-A08-p3178977	8	2658775	0.01797		1.74545
oleic-1c	Bn-scaff_18002_1-p156755	16	11676538	0.01797		1.74545
oleic-3c	Bn-scaff_16962_1-p578438	18	19733858	0.01799		1.74497
oleic-2c	Bn-scaff_17369_1-p954386	11	11382200	0.01801		1.74449
oleic-3c	Bn-scaff_21820_1-p533341	11	25123121	0.01801		1.74449
oleic-3c	Bn-A05-p17445937	5	14487522	0.01804		1.74376
oleic-3c	Bn-scaff_15877_1-p999859	13	4731660	0.01804		1.74376
oleic-2c	Bn-A05-p19251131	5	17491879	0.01805		1.74352
oleic-1c	Bn-A04-p13112913	4	13871201	0.0181		1.74232
oleic-2c	Bn-scaff_16372_1-p78027	13	48571182	0.0181		1.74232
oleic-1c	Bn-scaff_28703_1-p58529	14	18616850	0.01814		1.74136
oleic-3c	Bn-A01-p101451	1	2469977	0.01816		1.74088
oleic-2c	Bn-scaff_20210_1-p310895	11	8121754	0.01817		1.74065
oleic-3c	Bn-scaff_22093_1-p102888	12	20318356	0.01817		1.74065
oleic-2c	Bn-A06-p23892404	6	22878240	0.01823		1.73921
oleic-2c	Bn-A05-p19250569	5	17491338	0.01824		1.73898
oleic-3c	Bn-A09-p19057312	9	15745353	0.01824		1.73898
oleic-3c	Bn-A06-p72383	6	58478	0.01826		1.7385
oleic-3c	Bn-A08-p9436578	9	14508748	0.01827		1.73826
oleic-2c	Bn-A09-p2733282	9	2677575	0.01828		1.73802
oleic-2c	Bn-scaff_16197_1-p3006933	18	31281404	0.01829		1.73779
oleic-1c	Bn-scaff_16182_1-p560736	13	51720009	0.01832		1.73707
oleic-1c	Bn-scaff_15695_2-p26861	15	30356328	0.01832		1.73707
oleic-3c	Bn-A01-p460072	1	50056	0.01834		1.7366
oleic-3c	Bn-A01-p23322438	1	19193379	0.01835		1.73636
oleic-2c	Bn-Scaffold001812-p284	1	5732075	0.01841		1.73495
oleic-3c	Bn-A04-p10719331	4	11860808	0.01841		1.73495
oleic-3c	Bn-A03-p29002618	3	27421311	0.01846		1.73377
oleic-1c	Bn-A02-p8453695	2	5394197	0.01847		1.73353
oleic-2c	Bn-A03-p25025360	3	23417857	0.01853		1.73212
oleic-1c	Bn-scaff_17731_1-p258929	11	6390553	0.01853		1.73212
oleic-1c	Bn-scaff_17731_1-p266854	11	6402887	0.01853		1.73212
oleic-1c	Bn-scaff_17731_1-p288543	11	6422115	0.01853		1.73212
oleic-3c	Bn-A08-p9435789	9	14507959	0.01855		1.73166
oleic-2c	Bn-A03-p26131473	3	24473446	0.01856		1.73142
oleic-2c	Bn-scaff_16056_1-p25376	11	17486055	0.01856		1.73142
oleic-2c	Bn-scaff_20478_1-p54432	11	17778384	0.01856		1.73142
oleic-2c	Bn-scaff_18936_1-p297756	13	2894830	0.01856		1.73142
oleic-2c	Bn-A01-p10934377	1	9038901	0.01857		1.73119
oleic-2c	Bn-scaff_19523_1-p428124	3	12851839	0.01858		1.73095
oleic-2c	Bn-scaff_15712_6-p1359230	12	38075066	0.01858		1.73095
oleic-3c	Bn-scaff_16130_1-p318561	17	28113711	0.01868		1.72862
oleic-2c	Bn-A05-p17445937	5	14487522	0.01871		1.72793
oleic-3c	Bn-scaff_16130_1-p290683	17	28074027	0.01873		1.72746
oleic-3c	Bn-scaff_16130_1-p290752	17	28074096	0.01873		1.72746
oleic-3c	Bn-scaff_16130_1-p290819	17	28074163	0.01873		1.72746
oleic-1c	Bn-scaff_16240_1-p2078	17	856833	0.01875		1.727
oleic-2c	Bn-scaff_16197_1-p2540923	18	31667098	0.01876		1.72677
oleic-1c	Bn-scaff_19253_1-p387193	14	15427282	0.01884		1.72492
oleic-1c	Bn-scaff_19253_1-p389149	14	15429239	0.01884		1.72492
oleic-2c	Bn-A05-p19242397	5	17487045	0.01889		1.72377
oleic-2c	Bn-scaff_18322_1-p1024376	13	8050338	0.0189		1.72354
oleic-1c	Bn-A01-p8596463	4	2401429	0.01893		1.72285
oleic-2c	Bn-A04-p6978163	4	8265086	0.01898		1.7217
oleic-2c	Bn-A09-p14205256	9	9151211	0.01898		1.7217
oleic-1c	Bn-A10-p7706746	10	9323422	0.01899		1.72148
oleic-1c	Bn-A04-p16517396	4	16680447	0.01905		1.72011
oleic-3c	Bn-A07-p15773212	7	17679028	0.01905		1.72011
oleic-3c	Bn-A05-p18161591	5	16447216	0.01906		1.71988
oleic-3c	Bn-A09-p35656352	9	32788001	0.01906		1.71988
oleic-3c	Bn-scaff_26156_1-p615	14	4104959	0.01906		1.71988
oleic-2c	Bn-scaff_17888_1-p191565	19	15801442	0.01907		1.71965
oleic-3c	Bn-scaff_22970_1-p374054	12	940796	0.01908		1.71942
oleic-2c	Bn-A07-p19260331	7	21053262	0.01909		1.71919
oleic-2c	Bn-scaff_16755_1-p116429	13	60449496	0.0191		1.71897
oleic-1c	Bn-A06-p8601048	6	8129591	0.01911		1.71874
oleic-3c	Bn-scaff_16449_1-p248131	12	34352913	0.01912		1.71851
oleic-3c	Bn-scaff_15712_6-p803175	12	37589917	0.01912		1.71851
oleic-2c	Bn-scaff_16865_1-p112794	16	25672124	0.01912		1.71851
oleic-3c	Bn-A07-p1619354	7	1590848	0.01913		1.71829
oleic-1c	Bn-A01-p994722	1	611457	0.0192		1.7167
oleic-2c	Bn-A10-p5239454	10	4823723	0.0192		1.7167
oleic-2c	Bn-A10-p9631366	10	11051217	0.01921		1.71647
oleic-2c	Bn-scaff_15818_1-p363620	16	15656961	0.01921		1.71647
oleic-3c	Bn-A09-p6021939	9	6661032	0.01922		1.71625
oleic-2c	Bn-scaff_16809_1-p56352	11	18580478	0.01922		1.71625
oleic-3c	Bn-A04-p16503326	4	16668129	0.01923		1.71602
oleic-1c	Bn-scaff_16614_1-p704948	13	1397263	0.01923		1.71602
oleic-2c	Bn-A01-p11830957	1	10142601	0.01924		1.71579
oleic-2c	Bn-A05-p10357316	5	8950286	0.01924		1.71579
oleic-1c	Bn-A04-p13129306	4	13895032	0.01925		1.71557
oleic-3c	Bn-scaff_15712_2-p512396	12	38722084	0.01928		1.71489
oleic-3c	Bn-scaff_18322_1-p744117	13	8319429	0.01931		1.71422
oleic-3c	Bn-A08-p1404321	5	8490053	0.01933		1.71377
oleic-1c	Bn-A01-p25050109	1	22564442	0.01934		1.71354
oleic-2c	Bn-A01-p23472380	1	19346196	0.01935		1.71332
oleic-2c	Bn-A02-p4343365	2	1720730	0.01935		1.71332
oleic-3c	Bn-A02-p13411303	2	10064603	0.01937		1.71287
oleic-3c	Bn-scaff_16130_1-p461513	17	28268293	0.01937		1.71287
oleic-1c	Bn-scaff_19183_1-p367844	11	20940880	0.01939		1.71242
oleic-2c	Bn-scaff_16300_1-p614082	12	23190685	0.0194		1.7122
oleic-2c	Bn-A03-p28202050	3	26668730	0.01941		1.71197
oleic-3c	Bn-A08-p2771143	8	2221400	0.01941		1.71197
oleic-3c	Bn-scaff_15818_2-p1144939	16	17527857	0.01942		1.71175
oleic-2c	Bn-scaff_21820_1-p588719	11	25069542	0.01943		1.71153
oleic-2c	Bn-scaff_21820_1-p579028	11	25079139	0.01943		1.71153
oleic-2c	Bn-scaff_21820_1-p508936	11	25146981	0.01943		1.71153
oleic-2c	Bn-scaff_16397_1-p114405	16	32795141	0.01946		1.71086
oleic-2c	Bn-scaff_23799_1-p89287	11	35256186	0.01948		1.71041
oleic-3c	Bn-A07-p7578604	7	9195273	0.01949		1.71019
oleic-2c	Bn-A07-p21835729	7	23289070	0.01951		1.70974
oleic-2c	Bn-A10-p1611973	10	2093174	0.01951		1.70974
oleic-3c	Bn-scaff_16130_1-p289436	17	28072780	0.01954		1.70908
oleic-3c	Bn-scaff_16130_1-p289945	17	28073289	0.01954		1.70908
oleic-3c	Bn-A04-p10387804	4	11529656	0.01956		1.70863
oleic-3c	Bn-scaff_15818_2-p1187005	16	17567340	0.01959		1.70797
oleic-2c	Bn-scaff_16182_1-p560736	13	51720009	0.01963		1.70708
oleic-2c	Bn-scaff_18936_1-p855050	13	3386209	0.01964		1.70686
oleic-3c	Bn-A06-p6971737	6	6426889	0.01965		1.70664
oleic-2c	Bn-A06-p24557193	6	23504975	0.01968		1.70597
oleic-2c	Bn-A01-p12179784	1	10389764	0.01971		1.70531
oleic-2c	Bn-A10-p4639202	10	233866	0.01971		1.70531
oleic-1c	Bn-A10-p13474523	10	13520005	0.01973		1.70487
oleic-2c	Bn-scaff_19614_1-p315854	11	13264219	0.01973		1.70487
oleic-2c	Bn-A06-p21826609	6	20843277	0.01975		1.70443
oleic-3c	Bn-A02-p5731499	2	2878346	0.01976		1.70421
oleic-2c	Bn-scaff_15712_9-p621830	12	39348816	0.01976		1.70421
oleic-2c	Bn-A01-p16630613	2	7788321	0.01977		1.70399
oleic-1c	Bn-A04-p11890416	4	12913211	0.01979		1.70355
oleic-1c	Bn-scaff_19253_1-p374704	14	15374261	0.01979		1.70355
oleic-3c	Bn-A07-p15247793	7	17154258	0.01983		1.70268
oleic-1c	Bn-scaff_17801_1-p233310	19	15333996	0.01986		1.70202
oleic-1c	Bn-scaff_25438_1-p8672	14	19594104	0.01988		1.70158
oleic-3c	Bn-A06-p14834424	6	16312688	0.0199		1.70115
oleic-1c	Bn-A05-p19745674	5	17967751	0.01993		1.70049
oleic-1c	Bn-A05-p5001194	4	94839	0.02		1.69897
oleic-3c	Bn-scaff_22970_1-p41695	12	1177562	0.02		1.69897
oleic-3c	Bn-scaff_16130_1-p289610	17	28072954	0.02		1.69897
oleic-2c	Bn-A08-p9323955	9	14393571	0.02001		1.69875
oleic-2c	Bn-scaff_18206_1-p538129	13	53109359	0.02002		1.69854
oleic-2c	Bn-scaff_17042_1-p3035	13	53118557	0.02002		1.69854
oleic-2c	Bn-scaff_17042_1-p6026	13	53126747	0.02002		1.69854
oleic-2c	Bn-scaff_17042_1-p30668	13	53148606	0.02002		1.69854
oleic-2c	Bn-A09-p16846786	9	10841676	0.02005		1.69789
oleic-2c	Bn-A07-p9180716	7	10656778	0.02007		1.69745
oleic-1c	Bn-scaff_17088_2-p167847	16	12381753	0.02008		1.69724
oleic-2c	Bn-A10-p2008903	10	1708254	0.02009		1.69702
oleic-2c	Bn-A03-p25024928	3	23417416	0.02011		1.69659
oleic-2c	Bn-A10-p5210317	10	4798831	0.02011		1.69659
oleic-1c	Bn-A10-p6760255	19	34630800	0.02013		1.69616
oleic-1c	Bn-A07-p6719583	7	8651919	0.02017		1.69529
oleic-3c	Bn-scaff_16130_1-p293403	17	28076744	0.02019		1.69486
oleic-3c	Bn-A01-p951341	1	567036	0.0202		1.69465
oleic-2c	Bn-A01-p12192020	1	10399308	0.0202		1.69465
oleic-1c	Bn-scaff_18360_1-p38508	12	35870460	0.02021		1.69443
oleic-1c	Bn-A05-p22912544	5	21028472	0.02023		1.694
oleic-2c	Bn-scaff_24947_1-p79168	11	12501884	0.02023		1.694
oleic-2c	Bn-scaff_17515_1-p635443	11	34145440	0.02026		1.69336
oleic-2c	Bn-A09-p19649882	9	16397991	0.02027		1.69315
oleic-1c	Bn-scaff_21250_1-p84347	18	14319683	0.02029		1.69272
oleic-2c	Bn-scaff_18362_1-p28939	16	843869	0.02031		1.69229
oleic-3c	Bn-A10-p9218381	10	10629310	0.02033		1.69186
oleic-1c	Bn-Scaffold000185-p10665	9	16633128	0.02036		1.69122
oleic-3c	Bn-A05-p4316943	5	4190926	0.02038		1.6908
oleic-3c	Bn-A05-p23547791	5	22600463	0.02038		1.6908
oleic-2c	Bn-A01-p9004629	9	2580835	0.02039		1.69058
oleic-3c	Bn-scaff_16002_1-p2135081	13	12260769	0.0204		1.69037
oleic-2c	Bn-A06-p8277116	6	7834350	0.02041		1.69016
oleic-1c	Bn-A04-p12341429	4	13324249	0.02042		1.68994
oleic-3c	Bn-scaff_15712_6-p801970	12	37588712	0.02043		1.68973
oleic-2c	Bn-scaff_15585_1-p9965	14	43879330	0.02043		1.68973
oleic-2c	Bn-A07-p6926020	17	17118216	0.02045		1.68931
oleic-2c	Bn-A10-p12828161	19	43008308	0.02045		1.68931
oleic-3c	Bn-A09-p4862871	9	4769933	0.02046		1.68909
oleic-2c	Bn-A01-p24020373	1	20087336	0.02047		1.68888
oleic-2c	Bn-A03-p2971192	3	2532550	0.02048		1.68867
oleic-2c	Bn-A04-p8287776	4	9607197	0.02048		1.68867
oleic-3c	Bn-scaff_18322_1-p804580	13	8233376	0.02048		1.68867
oleic-1c	Bn-A04-p12112787	4	13103858	0.02049		1.68846
oleic-1c	Bn-A06-p19333055	6	15357796	0.02049		1.68846
oleic-3c	Bn-A05-p22117809	5	20229479	0.02051		1.68803
oleic-1c	Bn-A08-p940619	8	857227	0.02051		1.68803
oleic-3c	Bn-A09-p33726811	18	35017630	0.02051		1.68803
oleic-2c	Bn-A01-p1373827	1	974935	0.02052		1.68782
oleic-2c	Bn-A01-p1373965	1	975077	0.02052		1.68782
oleic-3c	Bn-A06-p6995492	6	6446982	0.02052		1.68782
oleic-1c	Bn-A06-p22806976	6	21833927	0.02052		1.68782
oleic-1c	Bn-scaff_16691_1-p965987	11	21764352	0.02052		1.68782
oleic-2c	Bn-A07-p13110243	7	15185406	0.02055		1.68719
oleic-2c	Bn-scaff_22148_1-p240788	14	29275717	0.02055		1.68719
oleic-2c	Bn-scaff_24608_1-p13423	11	26452423	0.02058		1.68655
oleic-2c	Bn-scaff_24608_1-p14917	11	26453897	0.02058		1.68655
oleic-2c	Bn-scaff_24608_1-p16381	11	26455305	0.02058		1.68655
oleic-2c	Bn-scaff_24608_1-p16538	11	26455454	0.02058		1.68655
oleic-1c	Bn-A05-p1035167	14	1299250	0.0206		1.68613
oleic-3c	Bn-A01-p1188004	1	786811	0.02062		1.68571
oleic-2c	Bn-Scaffold000211-p65635	10	4230541	0.02063		1.6855
oleic-3c	Bn-scaff_21496_1-p210320	15	4682149	0.02063		1.6855
oleic-3c	Bn-scaff_15705_1-p1394205	17	34698381	0.02064		1.68529
oleic-2c	Bn-A05-p20075053	5	18274831	0.0207		1.68403
oleic-2c	Bn-A03-p1960694	3	1586594	0.02072		1.68361
oleic-1c	Bn-A05-p19250569	5	17491338	0.02072		1.68361
oleic-2c	Bn-scaff_19208_1-p250474	14	35474299	0.02073		1.6834
oleic-2c	Bn-scaff_20250_2-p85794	11	17399978	0.02074		1.68319
oleic-2c	Bn-scaff_20250_2-p65223	11	17425078	0.02074		1.68319
oleic-2c	Bn-scaff_20478_1-p35398	11	17754756	0.02074		1.68319
oleic-2c	Bn-scaff_20478_1-p63282	11	17787232	0.02074		1.68319
oleic-2c	Bn-A07-p10101125	7	11280184	0.02075		1.68298
oleic-2c	Bn-scaff_17042_1-p507777	13	53624936	0.02076		1.68277
oleic-1c	Bn-A07-p4672563	7	6579313	0.02079		1.68215
oleic-2c	Bn-A02-p562671	7	13185031	0.02079		1.68215
oleic-3c	Bn-scaff_17291_1-p466959	17	32983736	0.02079		1.68215
oleic-2c	Bn-A07-p17382019	7	19282163	0.0208		1.68194
oleic-1c	Bn-scaff_16449_1-p39978	12	34520982	0.02082		1.68152
oleic-3c	Bn-scaff_21131_1-p338132	12	33510433	0.02083		1.68131
oleic-1c	Bn-A09-p19650716	9	16398825	0.02085		1.68089
oleic-2c	Bn-scaff_16110_1-p2612205	17	42283684	0.02085		1.68089
oleic-2c	Bn-A04-p7431245	4	8766523	0.02087		1.68048
oleic-2c	Bn-scaff_16110_1-p1940470	17	42946710	0.02087		1.68048
oleic-1c	Bn-A10-p7866191	10	9497821	0.02088		1.68027
oleic-2c	Bn-A09-p11039999	9	15598955	0.02089		1.68006
oleic-3c	Bn-scaff_18322_1-p767595	13	8273252	0.02089		1.68006
oleic-2c	Bn-scaff_16162_1-p78008	12	42316910	0.02092		1.67944
oleic-3c	Bn-scaff_16130_1-p289066	17	28072410	0.02092		1.67944
oleic-1c	Bn-A02-p3718340	2	1143504	0.02096		1.67861
oleic-1c	Bn-A10-p15021776	10	14967128	0.02097		1.6784
oleic-2c	Bn-A02-p3121742	2	605811	0.021		1.67778
oleic-1c	Bn-A07-p5054596	7	6913737	0.02103		1.67716
oleic-2c	Bn-scaff_22970_1-p281522	12	992792	0.02105		1.67675
oleic-2c	Bn-A04-p7431816	4	8767075	0.02107		1.67634
oleic-2c	Bn-A08-p2433393	8	1876758	0.02107		1.67634
oleic-1c	Bn-A08-p13030362	8	10839191	0.0211		1.67572
oleic-3c	Bn-scaff_15818_1-p531515	16	15815465	0.0211		1.67572
oleic-1c	Bn-A09-p19649335	9	16397444	0.02113		1.6751
oleic-2c	Bn-A03-p30910234	3	28704962	0.02115		1.67469
oleic-3c	Bn-scaff_21131_1-p252047	12	33598399	0.02117		1.67428
oleic-2c	Bn-A02-p26816101	5	22421079	0.02122		1.67325
oleic-1c	Bn-A05-p8261872	8	17680771	0.02123		1.67305
oleic-2c	Bn-A05-p19031269	5	17266679	0.02125		1.67264
oleic-2c	Bn-A04-p7596556	4	8940838	0.02127		1.67223
oleic-2c	Bn-A05-p16274076	5	14986972	0.02128		1.67203
oleic-2c	Bn-A10-p13190230	10	13228578	0.02129		1.67182
oleic-2c	Bn-scaff_18360_1-p358384	12	36163273	0.0213		1.67162
oleic-2c	Bn-A10-p13739326	10	13772707	0.02134		1.67081
oleic-1c	Bn-scaff_20042_1-p63662	14	19705536	0.02136		1.6704
oleic-2c	Bn-scaff_15754_1-p246298	17	26708798	0.02139		1.66979
oleic-2c	Bn-A03-p28039749	3	26501977	0.02141		1.66938
oleic-1c	Bn-scaff_23432_1-p175763	14	19073203	0.02146		1.66837
oleic-1c	Bn-A04-p17577700	4	17689690	0.02147		1.66817
oleic-3c	Bn-A03-p2405726	3	1965083	0.02148		1.66797
oleic-3c	Bn-A03-p10110586	3	9309350	0.02148		1.66797
oleic-2c	Bn-A08-p13384059	8	11127307	0.02148		1.66797
oleic-1c	Bn-scaff_23293_1-p145877	19	18227411	0.02151		1.66736
oleic-3c	Bn-A02-p10507864	2	7365297	0.02154		1.66675
oleic-2c	Bn-A02-p26816506	5	22420679	0.02155		1.66655
oleic-1c	Bn-A09-p12577050	9	20938334	0.02155		1.66655
oleic-1c	Bn-scaff_27198_1-p300707	13	2355968	0.0216		1.66555
oleic-2c	Bn-A01-p7897805	1	7087573	0.02163		1.66494
oleic-3c	Bn-scaff_15714_1-p801354	12	3508587	0.02167		1.66414
oleic-3c	Bn-scaff_21820_1-p567202	11	25090965	0.02168		1.66394
oleic-1c	Bn-scaff_17731_1-p310463	11	6442763	0.02171		1.66334
oleic-2c	Bn-A03-p27372281	3	25629837	0.02172		1.66314
oleic-3c	Bn-scaff_16130_1-p290079	17	28073423	0.02173		1.66294
oleic-3c	Bn-scaff_16110_1-p3584024	17	41329996	0.02173		1.66294
oleic-3c	Bn-Scaffold000191-p53301	5	22497890	0.02174		1.66274
oleic-2c	Bn-A05-p970816	5	1105473	0.02176		1.66234
oleic-3c	Bn-A02-p27149778	2	24468464	0.02178		1.66194
oleic-1c	Bn-scaff_15838_1-p1364759	11	1766437	0.02181		1.66134
oleic-3c	Bn-A04-p5827901	4	6969037	0.02183		1.66095
oleic-1c	Bn-scaff_15747_1-p104038	11	14190816	0.02184		1.66075
oleic-1c	Bn-scaff_16531_1-p376138	14	21461465	0.02186		1.66035
oleic-2c	Bn-A09-p25638579	9	23755035	0.02191		1.65936
oleic-1c	Bn-A08-p16739744	8	14211954	0.02192		1.65916
oleic-1c	Bn-scaff_15705_1-p2627072	17	35566888	0.02192		1.65916
oleic-1c	Bn-scaff_19170_1-p1182315	14	18886292	0.02193		1.65896
oleic-2c	Bn-scaff_16197_1-p1787278	18	32350975	0.02193		1.65896
oleic-1c	Bn-A03-p27824257	3	26038200	0.02195		1.65857
oleic-2c	Bn-scaff_17592_1-p795582	11	11158899	0.02195		1.65857
oleic-2c	Bn-A06-p22808095	6	21835044	0.02197		1.65817
oleic-2c	Bn-scaff_15877_1-p420181	13	4063787	0.02199		1.65777
oleic-3c	Bn-A03-p3116829	3	2687894	0.02202		1.65718
oleic-1c	Bn-A09-p4616864	9	4528743	0.02204		1.65679
oleic-1c	Bn-A06-p3051928	6	2944875	0.02209		1.6558
oleic-2c	Bn-scaff_26642_1-p128968	13	53045321	0.02209		1.6558
oleic-2c	Bn-scaff_15705_3-p262027	17	36040357	0.02209		1.6558
oleic-2c	Bn-scaff_21820_1-p553903	11	25104263	0.02211		1.65541
oleic-3c	Bn-A05-p16099943	5	14807439	0.02212		1.65521
oleic-2c	Bn-scaff_19614_1-p305584	11	13273867	0.02214		1.65482
oleic-1c	Bn-scaff_16449_1-p20234	12	34541065	0.02215		1.65463
oleic-3c	Bn-A10-p13473595	10	13519076	0.02217		1.65423
oleic-3c	Bn-scaff_15705_1-p480964	17	33890093	0.02217		1.65423
oleic-1c	Bn-scaff_25438_1-p740	14	19584817	0.02219		1.65384
oleic-1c	Bn-A05-p20302128	5	18512804	0.0222		1.65365
oleic-2c	Bn-A03-p28464995	3	26915891	0.02221		1.65345
oleic-1c	Bn-scaff_16809_1-p69934	11	18563594	0.02222		1.65326
oleic-2c	Bn-A07-p13122160	7	15199771	0.02225		1.65267
oleic-2c	Bn-scaff_16110_1-p3168236	17	41705111	0.02225		1.65267
oleic-3c	Bn-A08-p9247445	9	14315520	0.02227		1.65228
oleic-3c	Bn-A01-p777123	1	397553	0.02229		1.65189
oleic-2c	Bn-A06-p15059166	6	16517888	0.02229		1.65189
oleic-3c	Bn-A09-p4735640	9	4635583	0.02232		1.65131
oleic-2c	Bn-scaff_16002_1-p482742	13	13828507	0.02232		1.65131
oleic-3c	Bn-A01-p344884	11	300071	0.02233		1.65111
oleic-1c	Bn-A05-p2711208	5	2808637	0.02234		1.65092
oleic-3c	Bn-scaff_16755_1-p910837	13	59719928	0.02235		1.65072
oleic-1c	Bn-scaff_24721_1-p83949	11	18811263	0.02237		1.65033
oleic-1c	Bn-scaff_24721_1-p83843	11	18811369	0.02237		1.65033
oleic-1c	Bn-scaff_25373_1-p399	11	20911443	0.02237		1.65033
oleic-1c	Bn-scaff_19183_1-p184833	11	21120076	0.02237		1.65033
oleic-1c	Bn-scaff_22795_1-p34672	11	21347105	0.02237		1.65033
oleic-1c	Bn-scaff_22563_1-p112249	11	21596697	0.02237		1.65033
oleic-1c	Bn-scaff_16691_1-p875818	11	21820019	0.02237		1.65033
oleic-2c	Bn-scaff_16110_1-p1936428	17	42951950	0.02237		1.65033
oleic-2c	Bn-A10-p14143770	10	14136774	0.02239		1.64995
oleic-1c	Bn-scaff_18562_1-p41630	14	19365885	0.02239		1.64995
oleic-3c	Bn-A08-p18112619	8	15559693	0.02241		1.64956
oleic-3c	Bn-scaff_22970_1-p137701	12	1100715	0.02241		1.64956
oleic-2c	Bn-A03-p26071126	3	24423121	0.02244		1.64898
oleic-1c	Bn-scaff_20250_1-p252517	11	16956785	0.02244		1.64898
oleic-2c	Bn-scaff_21820_1-p567293	11	25090874	0.02244		1.64898
oleic-2c	Bn-A05-p19897379	5	18124607	0.02245		1.64878
oleic-3c	Bn-A04-p17576444	4	17688434	0.02247		1.6484
oleic-2c	Bn-scaff_18206_1-p538193	13	53109423	0.02254		1.64705
oleic-2c	Bn-scaff_17042_1-p5844	13	53126565	0.02254		1.64705
oleic-2c	Bn-scaff_17042_1-p14943	13	53135839	0.02254		1.64705
oleic-2c	Bn-scaff_17042_1-p15113	13	53136009	0.02254		1.64705
oleic-2c	Bn-scaff_17042_1-p52695	13	53162472	0.02254		1.64705
oleic-2c	Bn-A03-p1960313	3	1586257	0.02255		1.64685
oleic-2c	Bn-scaff_24947_1-p89188	11	12491863	0.02255		1.64685
oleic-2c	Bn-scaff_17227_1-p927882	18	19158030	0.02256		1.64666
oleic-2c	Bn-scaff_15712_8-p241736	14	28471438	0.02257		1.64647
oleic-2c	Bn-scaff_20903_1-p310265	19	16929737	0.02257		1.64647
oleic-3c	Bn-A05-p10101040	5	8292724	0.0226		1.64589
oleic-3c	Bn-A01-p8595450	4	2400416	0.02264		1.64512
oleic-3c	Bn-A01-p8595895	4	2400861	0.02264		1.64512
oleic-3c	Bn-A01-p8596650	4	2401616	0.02264		1.64512
oleic-1c	Bn-A05-p1107888	5	1243846	0.02264		1.64512
oleic-3c	Bn-A02-p10323998	2	7170926	0.02268		1.64436
oleic-2c	Bn-scaff_16394_2-p565178	13	50746781	0.02268		1.64436
oleic-1c	Bn-A05-p3042173	5	3106089	0.02269		1.64417
oleic-2c	Bn-scaff_27914_1-p54256	14	28297874	0.0227		1.64397
oleic-1c	Bn-A08-p13036508	8	10848585	0.02272		1.64359
oleic-3c	Bn-A10-p4120782	10	745926	0.02272		1.64359
oleic-3c	Bn-A08-p9656252	9	14733542	0.02273		1.6434
oleic-1c	Bn-scaff_17731_1-p328700	11	6461080	0.02275		1.64302
oleic-2c	Bn-A10-p5135356	10	4696163	0.02276		1.64283
oleic-2c	Bn-A05-p23512931	5	22090877	0.02277		1.64264
oleic-1c	Bn-A05-p19362820	8	1946286	0.02285		1.64111
oleic-1c	Bn-A06-p3012876	6	2900889	0.02288		1.64054
oleic-2c	Bn-Scaffold000185-p15983	9	16627592	0.02288		1.64054
oleic-3c	Bn-scaff_21820_1-p553903	11	25104263	0.0229		1.64016
oleic-3c	Bn-scaff_21820_1-p567037	11	25091130	0.02292		1.63979
oleic-3c	Bn-scaff_22970_1-p138277	12	1100138	0.02292		1.63979
oleic-3c	Bn-scaff_22970_1-p138145	12	1100270	0.02292		1.63979
oleic-3c	Bn-scaff_22970_1-p137256	12	1101161	0.02292		1.63979
oleic-3c	Bn-scaff_22970_1-p137005	12	1101414	0.02292		1.63979
oleic-2c	Bn-A02-p19385986	2	18338846	0.02296		1.63903
oleic-2c	Bn-scaff_17042_1-p2407	13	53117933	0.02299		1.63846
oleic-2c	Bn-scaff_17042_1-p26960	13	53138059	0.02299		1.63846
oleic-2c	Bn-scaff_17042_1-p180246	13	53306299	0.02299		1.63846
oleic-1c	Bn-scaff_16822_1-p92872	13	27368376	0.02301		1.63808
oleic-2c	Bn-A10-p11585663	7	2588896	0.02302		1.63789
oleic-1c	Bn-A03-p24745951	3	23200436	0.02304		1.63752
oleic-2c	Bn-scaff_24947_1-p7191	11	12583624	0.02305		1.63733
oleic-1c	Bn-scaff_23432_1-p62784	14	18943345	0.02306		1.63714
oleic-1c	Bn-A08-p15041593	8	12569611	0.02309		1.63658
oleic-1c	Bn-A09-p19796581	9	16778417	0.02311		1.6362
oleic-2c	Bn-A06-p15294160	6	16763454	0.02313		1.63582
oleic-3c	Bn-A02-p24353955	2	22477573	0.02316		1.63526
oleic-3c	Bn-A02-p24353997	2	22477615	0.02316		1.63526
oleic-2c	Bn-A03-p1959964	3	1585906	0.02316		1.63526
oleic-3c	Bn-scaff_21124_1-p223746	15	37508429	0.02316		1.63526
oleic-3c	Bn-scaff_21496_1-p324791	15	4776020	0.02317		1.63507
oleic-1c	Bn-A02-p19401844	2	18354778	0.0232		1.63451
oleic-1c	Bn-A03-p29046284	3	27461837	0.0232		1.63451
oleic-2c	Bn-A06-p428400	6	860355	0.02325		1.63358
oleic-2c	Bn-A06-p24147820	6	23138099	0.02328		1.63302
oleic-1c	Bn-scaff_16369_1-p82394	12	18689751	0.02328		1.63302
oleic-2c	Bn-scaff_16158_1-p139737	18	5462168	0.02328		1.63302
oleic-3c	Bn-A01-p648196	1	238963	0.0233		1.63264
oleic-3c	Bn-A04-p17692138	4	17801901	0.02331		1.63246
oleic-2c	Bn-scaff_16197_1-p295855	18	33712051	0.02335		1.63171
oleic-2c	Bn-A07-p14798978	7	16678357	0.02336		1.63153
oleic-3c	Bn-A10-p13164379	10	13206159	0.02337		1.63134
oleic-1c	Bn-scaff_19253_1-p319366	14	15328739	0.02339		1.63097
oleic-1c	Bn-scaff_19253_1-p344295	14	15342070	0.02339		1.63097
oleic-2c	Bn-scaff_23761_1-p604385	13	57766096	0.02341		1.6306
oleic-2c	Bn-A01-p27061075	9	686196	0.02343		1.63023
oleic-2c	Bn-A03-p5752052	3	5185893	0.02347		1.62949
oleic-2c	Bn-scaff_17440_1-p411613	13	48024491	0.02347		1.62949
oleic-3c	Bn-A02-p25479893	2	23508290	0.02348		1.6293
oleic-1c	Bn-scaff_18322_1-p1516256	13	7566650	0.0235		1.62893
oleic-3c	Bn-A02-p10396907	2	7267790	0.02353		1.62838
oleic-2c	Bn-scaff_18712_1-p436499	14	14159238	0.02355		1.62801
oleic-1c	Bn-scaff_19253_1-p285404	14	15292281	0.02359		1.62727
oleic-3c	Bn-scaff_16197_1-p178006	18	33832656	0.0236		1.62709
oleic-1c	Bn-Scaffold004542-p45	4	13122963	0.02361		1.6269
oleic-3c	Bn-A07-p7562328	7	9213985	0.02361		1.6269
oleic-1c	Bn-Scaffold000367-p6861	9	16661819	0.02361		1.6269
oleic-2c	Bn-scaff_16197_1-p1794176	18	32346074	0.02361		1.6269
oleic-3c	Bn-A08-p13036508	8	10848585	0.02363		1.62654
oleic-2c	Bn-A07-p18308378	7	20209980	0.02365		1.62617
oleic-3c	Bn-A06-p6990496	6	6441989	0.02366		1.62599
oleic-3c	Bn-A07-p1227140	7	861713	0.02366		1.62599
oleic-2c	Bn-A03-p22886478	3	21634473	0.02367		1.6258
oleic-1c	Bn-A05-p4121158	5	4000089	0.02369		1.62543
oleic-3c	Bn-A08-p3223002	8	2700276	0.02369		1.62543
oleic-2c	Bn-scaff_15877_1-p423112	13	4066730	0.02369		1.62543
oleic-3c	Bn-A03-p6420355	3	5740679	0.0237		1.62525
oleic-1c	Bn-A06-p22910339	6	21960156	0.0237		1.62525
oleic-2c	Bn-A09-p28149545	9	26070989	0.02371		1.62507
oleic-2c	Bn-A02-p20207870	2	19776681	0.02372		1.62489
oleic-3c	Bn-A03-p3084593	3	2649285	0.02372		1.62489
oleic-3c	Bn-scaff_22790_1-p1273360	11	16619242	0.02374		1.62452
oleic-1c	Bn-A01-p14169412	1	11746017	0.02376		1.62415
oleic-3c	Bn-A07-p16904376	7	18820750	0.02376		1.62415
oleic-2c	Bn-A01-p6547052	1	6011013	0.02377		1.62397
oleic-1c	Bn-A06-p908271	16	6193807	0.02379		1.62361
oleic-3c	Bn-A08-p2585031	8	2021230	0.0238		1.62342
oleic-3c	Bn-A08-p15122707	8	12664222	0.02381		1.62324
oleic-2c	Bn-A04-p12452535	10	3969446	0.02383		1.62288
oleic-3c	Bn-A09-p19112065	16	8966110	0.02383		1.62288
oleic-2c	Bn-A09-p33976347	9	31210233	0.02384		1.62269
oleic-2c	Bn-scaff_16397_1-p32614	16	32873886	0.02384		1.62269
oleic-1c	Bn-scaff_23761_1-p629838	13	57793006	0.02388		1.62197
oleic-1c	Bn-scaff_17731_1-p267573	11	6403608	0.02395		1.62069
oleic-2c	Bn-A05-p7052463	5	6479726	0.02404		1.61907
oleic-1c	Bn-A04-p18167614	4	18251546	0.02405		1.61888
oleic-2c	Bn-scaff_17042_1-p27064	13	53138163	0.02407		1.61852
oleic-1c	Bn-A07-p3975589	7	5906859	0.02409		1.61816
oleic-2c	Bn-A05-p10423564	5	9054965	0.02411		1.6178
oleic-2c	Bn-scaff_17580_1-p70475	7	7684173	0.02415		1.61708
oleic-3c	Bn-scaff_22148_1-p70294	14	29076150	0.02415		1.61708
oleic-1c	Bn-scaff_17441_1-p958342	15	40077614	0.02415		1.61708
oleic-1c	Bn-scaff_15911_1-p754400	14	19970636	0.02416		1.6169
oleic-3c	Bn-scaff_16755_1-p903356	13	59721733	0.02417		1.61672
oleic-2c	Bn-A02-p9559304	2	6364642	0.02419		1.61636
oleic-2c	Bn-A05-p11942356	5	10751530	0.0242		1.61618
oleic-1c	Bn-scaff_23432_1-p108034	14	19000887	0.0242		1.61618
oleic-2c	Bn-scaff_15892_1-p1170828	16	27032196	0.0242		1.61618
oleic-1c	Bn-A05-p9364170	5	7417914	0.02421		1.61601
oleic-1c	Bn-scaff_16116_1-p721361	7	18869829	0.02423		1.61565
oleic-2c	Bn-A06-p1408273	6	1447161	0.02424		1.61547
oleic-2c	Bn-A07-p10285778	7	11459040	0.02427		1.61493
oleic-1c	Bn-A08-p16913215	8	14393035	0.02429		1.61457
oleic-2c	Bn-A05-p14121401	5	13865407	0.02431		1.61422
oleic-2c	Bn-scaff_16876_1-p198481	14	34697683	0.02431		1.61422
oleic-3c	Bn-scaff_16069_1-p628565	17	36970210	0.02436		1.61332
oleic-2c	Bn-A07-p5413164	7	7273309	0.02439		1.61279
oleic-1c	Bn-scaff_27634_1-p120599	14	17863820	0.0244		1.61261
oleic-3c	Bn-A07-p15771342	7	17677146	0.02441		1.61243
oleic-2c	Bn-A01-p17480096	1	14927917	0.02442		1.61225
oleic-3c	Bn-scaff_15818_1-p470169	16	15767662	0.02442		1.61225
oleic-1c	Bn-A03-p27825739	3	26039682	0.02443		1.61208
oleic-2c	Bn-scaff_26642_1-p14488	13	52895939	0.02443		1.61208
oleic-2c	Bn-scaff_17042_1-p2982	13	53118504	0.02443		1.61208
oleic-2c	Bn-scaff_17042_1-p5853	13	53126574	0.02443		1.61208
oleic-2c	Bn-scaff_17042_1-p15502	13	53136398	0.02443		1.61208
oleic-2c	Bn-scaff_17042_1-p51665	13	53161442	0.02443		1.61208
oleic-1c	Bn-scaff_15911_1-p754752	14	19970284	0.02444		1.6119
oleic-3c	Bn-scaff_16002_1-p2136013	13	12259837	0.02445		1.61172
oleic-2c	Bn-scaff_15818_1-p2380986	16	21784658	0.02446		1.61154
oleic-1c	Bn-scaff_21820_1-p510875	11	25145161	0.02449		1.61101
oleic-2c	Bn-scaff_17042_1-p511184	13	53628333	0.02451		1.61066
oleic-1c	Bn-scaff_17799_1-p1367834	16	35195606	0.02453		1.6103
oleic-1c	Bn-A03-p1050893	3	883287	0.02454		1.61013
oleic-2c	Bn-A01-p4883188	1	4482273	0.02456		1.60977
oleic-1c	Bn-A09-p10325493	9	9571283	0.02456		1.60977
oleic-3c	Bn-A02-p3821814	2	1242248	0.02458		1.60942
oleic-1c	Bn-A06-p2973074	6	2867926	0.02458		1.60942
oleic-3c	Bn-A04-p922828	4	792969	0.02462		1.60871
oleic-2c	Bn-Scaffold000123-p202978	10	7699536	0.02462		1.60871
oleic-3c	Bn-scaff_15877_1-p985222	13	4716941	0.02464		1.60836
oleic-2c	Bn-A03-p22465690	3	21250261	0.02465		1.60818
oleic-3c	Bn-scaff_21496_1-p213644	15	4685483	0.02467		1.60783
oleic-3c	Bn-scaff_17592_1-p642148	11	11022962	0.02468		1.60765
oleic-2c	Bn-A05-p19612275	15	36348916	0.02468		1.60765
oleic-3c	Bn-A05-p23032803	5	21195084	0.02475		1.60642
oleic-1c	Bn-A10-p13471114	10	13516794	0.02475		1.60642
oleic-1c	Bn-scaff_15712_3-p561909	11	37726679	0.02477		1.60607
oleic-2c	Bn-scaff_17799_1-p1916350	16	34648971	0.02477		1.60607
oleic-1c	Bn-Scaffold000185-p116558	9	16533645	0.0248		1.60555
oleic-1c	Bn-A02-p9610453	2	6418418	0.02483		1.60502
oleic-2c	Bn-A02-p3302725	2	792753	0.02486		1.6045
oleic-1c	Bn-A03-p30693412	3	28473978	0.02487		1.60432
oleic-2c	Bn-scaff_17335_1-p219441	14	23578283	0.02488		1.60415
oleic-2c	Bn-scaff_21820_1-p547192	11	25109403	0.02489		1.60398
oleic-1c	Bn-A06-p24040939	6	23039388	0.02491		1.60363
oleic-2c	Bn-A01-p24425211	1	20223240	0.02492		1.60345
oleic-2c	Bn-A04-p7425697	4	8762273	0.02492		1.60345
oleic-2c	Bn-A10-p3044426	7	4125193	0.02492		1.60345
oleic-3c	Bn-A06-p5690066	6	5138085	0.02494		1.6031
oleic-1c	Bn-A08-p17297854	8	14726874	0.02496		1.60276
oleic-2c	Bn-A07-p9916647	7	11196224	0.025		1.60206
oleic-2c	Bn-scaff_16182_1-p581886	13	51718939	0.02501		1.60189
oleic-3c	Bn-scaff_21496_1-p304113	15	4756091	0.02502		1.60171
oleic-2c	Bn-scaff_16158_1-p71738	18	5524562	0.02502		1.60171
oleic-3c	Bn-A10-p7278102	10	8920313	0.02505		1.60119
oleic-3c	Bn-A09-p2733282	9	2677575	0.02507		1.60085
oleic-1c	Bn-scaff_16449_1-p20119	12	34541180	0.02507		1.60085
oleic-1c	Bn-A03-p28535638	3	26990079	0.02508		1.60067
oleic-1c	Bn-A08-p6744560	8	5685034	0.02511		1.60015
oleic-2c	Bn-A04-p6978108	4	8265031	0.02513		1.59981
oleic-1c	Bn-scaff_24631_1-p251133	13	49117904	0.02516		1.59929
oleic-3c	Bn-A02-p7896923	2	4882955	0.02517		1.59912
oleic-1c	Bn-A09-p19668151	9	16416186	0.02517		1.59912
oleic-3c	Bn-scaff_21820_1-p581845	11	25076322	0.02517		1.59912
oleic-3c	Bn-scaff_18322_1-p483834	13	8554532	0.02517		1.59912
oleic-3c	Bn-scaff_21338_1-p541445	15	12025642	0.02518		1.59894
oleic-2c	Bn-A05-p8329506	8	17736342	0.0252		1.5986
oleic-2c	Bn-A01-p18691000	10	5864939	0.02521		1.59843
oleic-3c	Bn-A04-p10719274	4	11860751	0.02522		1.59825
oleic-3c	Bn-scaff_16002_1-p2135771	13	12260079	0.02523		1.59808
oleic-3c	Bn-A06-p21478202	17	32671702	0.02523		1.59808
oleic-1c	Bn-A04-p13900963	4	14489331	0.02524		1.59791
oleic-2c	Bn-A06-p600029	6	627923	0.02524		1.59791
oleic-2c	Bn-A10-p8941	10	4433136	0.02524		1.59791
oleic-2c	Bn-Scaffold000286-p31072	10	4511919	0.02524		1.59791
oleic-3c	Bn-A06-p608570	6	636495	0.02525		1.59774
oleic-2c	Bn-A02-p3145923	2	629856	0.02526		1.59757
oleic-3c	Bn-A09-p3452203	9	3280516	0.02527		1.59739
oleic-2c	Bn-scaff_15838_1-p1917196	11	2273625	0.02527		1.59739
oleic-2c	Bn-A04-p7113584	4	8389275	0.02532		1.59654
oleic-2c	Bn-A05-p19278438	5	17522875	0.02534		1.59619
oleic-3c	Bn-A06-p9289355	6	8759938	0.02534		1.59619
oleic-2c	Bn-A05-p10331539	5	8922941	0.02535		1.59602
oleic-2c	Bn-A01-p511682	1	93843	0.0254		1.59517
oleic-1c	Bn-scaff_16069_1-p1959613	17	38377469	0.0254		1.59517
oleic-1c	Bn-A08-p697434	8	636677	0.02541		1.595
oleic-2c	Bn-A09-p28137068	9	26058498	0.02541		1.595
oleic-2c	Bn-scaff_16397_1-p514936	16	32407522	0.02541		1.595
oleic-1c	Bn-A04-p17768404	4	17877587	0.02542		1.59482
oleic-3c	Bn-scaff_21820_1-p956169	11	24742469	0.02546		1.59414
oleic-2c	Bn-scaff_18602_1-p270185	13	51667421	0.02546		1.59414
oleic-1c	Bn-scaff_17637_1-p34079	18	12466375	0.02548		1.5938
oleic-1c	Bn-scaff_17461_1-p17536	17	10997912	0.02556		1.59244
oleic-1c	Bn-A05-p3042172	5	3106088	0.02557		1.59227
oleic-1c	Bn-scaff_15906_1-p145298	11	24204087	0.02561		1.59159
oleic-2c	Bn-scaff_15712_9-p618165	12	39345151	0.02561		1.59159
oleic-1c	Bn-scaff_18562_1-p64748	14	19338711	0.02561		1.59159
oleic-3c	Bn-A08-p20189027	8	17402892	0.02562		1.59142
oleic-2c	Bn-scaff_16069_1-p4092808	17	40498920	0.02563		1.59125
[truncated: 75,099 more rows]

## Sheet: Sheet2
	FLC-2
1	1-1
2	1-2
3	1-4
4	2-1
5	4-1
6	4-2
7	10-1
8	10-2
9	17-1
10	20-1
11	12
12	13
13	14
14	22
15	23
16	24

## Sheet: Sheet4
rs#	alleles	chrom	pos	strand	assembly#	center	protLSID	assayLSID	panelLSID	QCcode	5A053	5A054	5A055	5A056	5A057	5A058	5A060	5A062	5A064	5A068	5A069	5A072	5A074	5A075	5A076	5A077	5A078	5A079	5A080	5A082	5A083	5A084	5A086	5A087	5A088	5A089	5A090	5A091	5A094	5A095	5A096	5A097	5A098	5A099	5A101	5A102	5A103	5F016	5F017
rs.C01.16855515	C/G	11	16855515	+	NA	NA	NA	NA	NA	NA	CC	CC	CC	CC	CC	CC	CC	GC	GC	CC	CC	CC	CC	CC	GG	CC	CC	CC	GC	CC	CC	CC	CC	CC	CC	CC	CC	CC	CC	CC	CC	CC	CC	CC	CC	CC	CC	CC	CC
rs.C01.16855888	T/A	11	16855888	+	NA	NA	NA	NA	NA	NA	TT	TT	TT	TT	TT	TT	TT	TT	TT	TT	TT	TT	TT	TT	TT	TT	TT	TT	TT	TT	TT	TT	TT	TT	TT	TT	TT	TT	TT	TT	AA	TT	TT	TT	TT	TT	TT	TT	AA
BnaC01g23180D
rs.C01.16879307	G/A	11	16879307	+	NA	NA	NA	NA	NA	NA	GG	GG	GG	GG	GG	GG	GG	GG	GG	GG	GG	GG	GG	GG	GG	AG	GG	GG	GG	GG	GG	GG	GG	GG	GG	GG	GG	GG	GG	GG	GG	AG	GG	GG	GG	GG	GG	GG	GG
BnaC01g23220D
rs.C01.16903196	T/A	11	16903196	+	NA	NA	NA	NA	NA	NA	TT	AT	TT	AT	TT	TT	TT	AT	TT	AT	TT	TT	TT	AT	AT	AT	AT	TT	TT	TT	AT	AT	TT	TT	TT	TT	TT	TT	AT	AT	TT	TT	TT	TT	AT	TT	TT	AT	TT
BnaC01g23240D
[truncated: 118 more columns]

## Sheet: Sheet5
rs#	rs.C01.16855515	rs.C01.16855888	BnaC01g23180D	rs.C01.16879307	BnaC01g23220D	rs.C01.16903196	BnaC01g23240D	BMK ID	芯片编号	样品名称（客户）	Type
5A001	CC	TT		GG		TT		R41	3P001	5A001	W
5A003	GC	TT		GG		TT		R523	3P003	5A003	W
5A004	CC	TT		GG		TT		R524	3P004	5A004	W
5A005	CC	TT		GG		TT		R42	3P005	5A005	W
5A007	GC	TT		GG		TT		R525	3P007	5A007	W
5A008	CC	TT		GG		TT		R43	3P008	5A008	W
5A009	CC	TT		GG		TT		R526	3P009	5A009	W
5A010	CC	TT		GG		TT		R44	3P010	5A010	W
5A011	GC	TT		GG		AT		R45	3P011	5A011	W
5A012	CC	TT		GG		TT		R46	3P012	5A012	W
5A013	CC	TT		GG		TT		R47	3P013	5A013	W
5A014	CC	TT		GG		TT		R48	3P014	5A014	W
5A015	GC	TT		GG		TT		R49	3P015	5A015	W
5A016	GC	TT		GG		TT		R50	3P017	5A016	W
5A018	CC	TT		GG		TT		R51	3P019	5A018	W
5A021	CC	TT		GG		TT		R527	3P022	5A021	W
5A023	GC	TT		GG		TT		R528	3P024	5A023	W
5A027	CC	TT		GG		TT		R52	3P028	5A027	W
5A028	CC	TT		GG		TT		R53	3P029	5A028	W
5A030	CC	TT		GG		TT		R54	3P031	5A030	W
5A031	CC	TT		GG		TT		R55	3P032	5A031	W
5A033	CC	TT		GG		TT		R61	3P034	5A033	W
5A034	CC	TT		GG		TT		R56	3P035	5A034	W
5A035	GC	TT		GG		TT		R57	3P036	5A035	W
5A036	CC	TT		GG		TT		R58	3P037	5A036	W
5A037	GG	TT		GG		TT		R59	3P038	5A037	W
5A038	GC	AT		GG		TT		R60	3P039	5A038	W
5A039	CC	TT		GG		TT		R62	3P040	5A039	W
5A042	CC	TT		GG		TT		R63	3P043	5A042	W
5A044	CC	TT		GG		TT		R64	3P045	5A044	W
5A046	CC	TT		GG		TT		R65	3P048	5A046	W
5A047	GC	TT		GG		TT		R66	3P049	5A047	W
5A048	CC	TT		GG		TT		R67	3P050	5A048	W
5A049	GC	TT		GG		AT		R68	3P051	5A049	W
5A050	GC	TT		GG		TT		R69	3P052	5A050	W
5A051	CC	TT		GG		TT		R70	3P053	5A051	W
5A053	CC	TT		GG		TT		R529	3P055	5A053	S
5A054	CC	TT		GG		AT		R530	3P056	5A054	S
5A055	CC	TT		GG		TT		R531	3P057	5A055	S
5A056	CC	TT		GG		AT		R532	3P058	5A056	S
5A057	CC	TT		GG		TT		R533	3P059	5A057	S
5A058	CC	TT		GG		TT		R534	3P060	5A058	S
5A060	CC	TT		GG		TT		R535	3P062	5A060	S
5A062	GC	TT		GG		AT		R536	3P064	5A062	S
5A064	GC	TT		GG		TT		R537	3P066	5A064	S
5A068	CC	TT		GG		AT		R538	3P070	5A068	S
5A069	CC	TT		GG		TT		R539	3P071	5A069	S
5A072	CC	TT		GG		TT		R540	3P074	5A072	S
5A074	CC	TT		GG		TT		R541	3P076	5A074	S
5A075	CC	TT		GG		AT		R542	3P077	5A075	S
5A076	GG	TT		GG		AT		R543	3P078	5A076	S
5A077	CC	TT		AG		AT		R544	3P079	5A077	S
5A078	CC	TT		GG		AT		R545	3P080	5A078	S
5A079	CC	TT		GG		TT		R546	3P081	5A079	S
5A080	GC	TT		GG		TT		R547	3P082	5A080	S
5A082	CC	TT		GG		TT		R548	3P084	5A082	S
5A083	CC	TT		GG		AT		R549	3P085	5A083	S
5A084	CC	TT		GG		AT		R550	3P086	5A084	S
5A086	CC	TT		GG		TT		R551	3P088	5A086	S
5A087	CC	TT		GG		TT		R552	3P089	5A087	S
5A088	CC	TT		GG		TT		R553	3P090	5A088	S
5A089	CC	TT		GG		TT		R554	3P091	5A089	S
5A090	CC	TT		GG		TT		R555	3P092	5A090	S
5A091	CC	TT		GG		TT		R556	3P093	5A091	S
5A094	CC	TT		GG		AT		R557	3P097	5A094	S
5A095	CC	TT		GG		AT		R558	3P098	5A095	S
5A096	CC	AA		GG		TT		R559	3P099	5A096	S
5A097	CC	TT		AG		TT		R560	3P100	5A097	S
5A098	CC	TT		GG		TT		R561	3P101	5A098	S
5A099	CC	TT		GG		TT		R562	3P102	5A099	S
5A101	CC	TT		GG		AT		R563	3P104	5A101	S
5A102	CC	TT		GG		TT		R564	3P105	5A102	S
5A103	CC	TT		GG		TT		R565	3P106	5A103	S
5A104	CC	TT		GG		TT		R71	3B019	5A104	W
5A105	GC	TT		GG		TT		R72	3B060	5A105	W
5A106	CC	TT		GG		TT		R73	3B062	5A106	W
5A125	CC	TT		AG		TT		R566	SW211	5A125	SW
5A126	CC	TT		GG		TT		R567	SW065	5A126	SW
5A127	CC	TT		AG		TT		R568	SW094	5A127	SW
5A128	CC	TT		GG		TT		R569	SW170	5A128	SW
5A129	CC	TT		GG		TT		R570	SW172	5A129	SW
5A130	CC	TT		GG		TT		R499	SW046	5A130	SW
5A132	CC	AA		AG		TT		R500	SW239	5A132	SW
5A133	CC	TT		AG		TT		R501	SW215	5A133	SW
5A134	CC	TT		GG		TT		R502	SW034	5A134	SW
5A135	CC	AT		AG		TT		R503	SW164	5A135	SW
5A137	CC	AA		AG		TT		R504	SW098	5A137	SW
5A138	CC	TT		GG		AT		R505	SW038	5A138	SW
5A140	CC	TT		GG		TT		R506	SW136	5A140	SW
5A141	CC	TT		GG		TT		R507	SW040	5A141	SW
5A142	CC	AA		GG		TT		R508	SW205	5A142	SW
5A143	CC	TT		GG		TT		R509	SW149	5A143	SW
5A146	CC	TT		GG		TT		R510	SW144	5A146	SW
5A149	CC	TT		AG		TT		R511	SW092	5A149	SW
5A150	CC	AA		GG		TT		R512	SW061	5A150	SW
5A153	CC	TT		GG		TT		R513	SW206	5A153	SW
5A154	CC	AA		GG		TT		R514	SW224	5A154	SW
5A156	CC	TT		GG		TT		R515	SW139	5A156	SW
5A157	CC	TT		AG		TT		R516	SW036	5A157	SW
5A158	CC	AA		GG		AT		R517	SW185	5A158	SW
5A159	CC	AA		GG		TT		R518	SW158	5A159	SW
5A160	CC	AA		AG		TT		R519	SW134	5A160	SW
5A161	CC	TT		GG		TT		R520	SW191	5A161	SW
5A162	CC	TT		GG		TT		R521	SW181	5A162	SW
5A163	CC	TT		GG		TT		R522	SW141	5A163	SW
5A165	CC	TT		GG		TT		R571	SW157	5A165	SW
5A166	GC	TT		GG		TT		R572	SW212	5A166	SW
5A168	CC	TT		GG		TT		R573	SW135	5A168	SW
5A169	CC	TT		GG		TT		R574	SW226	5A169	SW
5A170	CC	AA		GG		TT		R575	SW118	5A170	SW
5A171	CC	AT		GG		TT		R576	SW075	5A171	SW
5A173	CC	AA		GG		TT		R577	SW209	5A173	SW
5A175	CC	TT		GG		TT		R578	SW220	5A175	SW
5A176	CC	AA		AG		TT		R579	SW095	5A176	SW
5F001	CC	TT		GG		TT		R74	3P002	5F001	W
5F002	CC	TT		GG		TT		R75	3P006	5F002	W
5F003	GC	TT		GG		TT		R76	3P018	5F003	W
5F004	GC	TT		GG		TT		R580	3P020	5F004	W
5F005	CC	TT		GG		TT		R77	3P021	5F005	W
5F006	CC	TT		GG		TT		R78	3P023	5F006	W
5F007	GC	TT		GG		TT		R581	3P025	5F007	W
5F008	CC	TT		GG		TT		R79	3P026	5F008	W
5F009	CC	TT		GG		TT		R80	3P027	5F009	W
5F010	CC	TT		GG		TT		R81	3P030	5F010	W
5F011	CC	TT		GG		TT		R582	3P033	5F011	W
5F012	CC	TT		GG		TT		R82	3P041	5F012	W
5F013	CC	TT		GG		TT		R83	3P042	5F013	W
5F014	CC	TT		GG		TT		R84	3P044	5F014	W
5F015	CC	TT		AG		TT		R85	3P046	5F015	W
5F016	CC	TT		GG		AT		R583	3P054	5F016	S
5F017	CC	AA		GG		TT		R584	3P061	5F017	S
5F018	GC	TT		GG		TT		R585	3P063	5F018	S
5F019	CC	TT		AG		TT		R586	3P065	5F019	S
5F020	CC	TT		GG		TT		R587	3P067	5F020	S
5F021	CC	TT		GG		TT		R588	3P068	5F021	S
5F022	CC	TT		GG		TT		R589	3P069	5F022	S
5F023	CC	TT		GG		TT		R590	3P072	5F023	S
5F024	CC	TT		GG		AT		R591	3P073	5F024	S
5F025	CC	TT		GG		TT		R592	3P075	5F025	S
5F026	CC	TT		GG		AT		R593	3P083	5F026	S
5F027	CC	TT		GG		TT		R594	3P087	5F027	S
5F028	CC	TT		GG		TT		R595	3P095	5F028	S
5F029	CC	TT		GG		AT		R596	3P096	5F029	S
5F030	CC	TT		GG		TT		R597	3P103	5F030	S
5F031	CC	AA		GG		TT		R598	SW154	5F031	SW
5F032	CC	TT		AG		TT		R599	SW214	5F032	SW
5F033	CC	TT		AG		TT		R600	SW210	5F033	SW
5F034	CC	TT		GG		TT		R601	SW153	5F034	SW
5F035	GG	TT		GG		TT		R602	SW213	5F035	SW
5F036	CC	TT		GG		AT		R603	SW160	5F036	SW
5F037	GC	TT		GG		TT		R604	SW168	5F037	SW
5F038	CC	TT		GG		AT		R605	SW159	5F038	SW
5F039	CC	TT		GG		TT		R606	SW169	5F039	SW
5F040	CC	TT		GG		AT		R607	SW235	5F040	SW
5F041	CC	AT		GG		TT		R608	SW151	5F041	SW
5F042	CC	TT		AG		TT		R609	SW012	5F042	SW
5F043	CC	TT		GG		TT		R610	SW165	5F043	SW

## Sheet: 芯片数据
BMK ID	芯片编号	样品名称（客户）	Type
R41	3P001	5A001	W
R42	3P005	5A005	W
R43	3P008	5A008	W
R44	3P010	5A010	W
R45	3P011	5A011	W
R46	3P012	5A012	W
R47	3P013	5A013	W
R48	3P014	5A014	W
R49	3P015	5A015	W
R499	SW046	5A130	SW
R50	3P017	5A016	W
R500	SW239	5A132	SW
R501	SW215	5A133	SW
R502	SW034	5A134	SW
R503	SW164	5A135	SW
R504	SW098	5A137	SW
R505	SW038	5A138	SW
R506	SW136	5A140	SW
R507	SW040	5A141	SW
R508	SW205	5A142	SW
R509	SW149	5A143	SW
R51	3P019	5A018	W
R510	SW144	5A146	SW
R511	SW092	5A149	SW
R512	SW061	5A150	SW
R513	SW206	5A153	SW
R514	SW224	5A154	SW
R515	SW139	5A156	SW
R516	SW036	5A157	SW
R517	SW185	5A158	SW
R518	SW158	5A159	SW
R519	SW134	5A160	SW
R52	3P028	5A027	W
R520	SW191	5A161	SW
R521	SW181	5A162	SW
R522	SW141	5A163	SW
R523	3P003	5A003	W
R524	3P004	5A004	W
R525	3P007	5A007	W
R526	3P009	5A009	W
R527	3P022	5A021	W
R528	3P024	5A023	W
R529	3P055	5A053	S
R53	3P029	5A028	W
R530	3P056	5A054	S
R531	3P057	5A055	S
R532	3P058	5A056	S
R533	3P059	5A057	S
R534	3P060	5A058	S
R535	3P062	5A060	S
R536	3P064	5A062	S
R537	3P066	5A064	S
R538	3P070	5A068	S
R539	3P071	5A069	S
R54	3P031	5A030	W
R540	3P074	5A072	S
R541	3P076	5A074	S
R542	3P077	5A075	S
R543	3P078	5A076	S
R544	3P079	5A077	S
R545	3P080	5A078	S
R546	3P081	5A079	S
R547	3P082	5A080	S
R548	3P084	5A082	S
R549	3P085	5A083	S
R55	3P032	5A031	W
R550	3P086	5A084	S
R551	3P088	5A086	S
R552	3P089	5A087	S
R553	3P090	5A088	S
R554	3P091	5A089	S
R555	3P092	5A090	S
R556	3P093	5A091	S
R557	3P097	5A094	S
R558	3P098	5A095	S
R559	3P099	5A096	S
R56	3P035	5A034	W
R560	3P100	5A097	S
R561	3P101	5A098	S
R562	3P102	5A099	S
R563	3P104	5A101	S
R564	3P105	5A102	S
R565	3P106	5A103	S
R566	SW211	5A125	SW
R567	SW065	5A126	SW
R568	SW094	5A127	SW
R569	SW170	5A128	SW
R57	3P036	5A035	W
R570	SW172	5A129	SW
R571	SW157	5A165	SW
R572	SW212	5A166	SW
R573	SW135	5A168	SW
R574	SW226	5A169	SW
R575	SW118	5A170	SW
R576	SW075	5A171	SW
R577	SW209	5A173	SW
R578	SW220	5A175	SW
R579	SW095	5A176	SW
R58	3P037	5A036	W
R580	3P020	5F004	W
R581	3P025	5F007	W
R582	3P033	5F011	W
R583	3P054	5F016	S
R584	3P061	5F017	S
R585	3P063	5F018	S
R586	3P065	5F019	S
R587	3P067	5F020	S
R588	3P068	5F021	S
R589	3P069	5F022	S
R59	3P038	5A037	W
R590	3P072	5F023	S
R591	3P073	5F024	S
R592	3P075	5F025	S
R593	3P083	5F026	S
R594	3P087	5F027	S
R595	3P095	5F028	S
R596	3P096	5F029	S
R597	3P103	5F030	S
R598	SW154	5F031	SW
R599	SW214	5F032	SW
R60	3P039	5A038	W
R600	SW210	5F033	SW
R601	SW153	5F034	SW
R602	SW213	5F035	SW
R603	SW160	5F036	SW
R604	SW168	5F037	SW
R605	SW159	5F038	SW
R606	SW169	5F039	SW
R607	SW235	5F040	SW
R608	SW151	5F041	SW
R609	SW012	5F042	SW
R61	3P034	5A033	W
R610	SW165	5F043	SW
R62	3P040	5A039	W
R63	3P043	5A042	W
R64	3P045	5A044	W
R65	3P048	5A046	W
R66	3P049	5A047	W
R67	3P050	5A048	W
R68	3P051	5A049	W
R69	3P052	5A050	W
R70	3P053	5A051	W
R71	3B019	5A104	W
R72	3B060	5A105	W
R73	3B062	5A106	W
R74	3P002	5F001	W
R75	3P006	5F002	W
R76	3P018	5F003	W
R77	3P021	5F005	W
R78	3P023	5F006	W
R79	3P026	5F008	W
R80	3P027	5F009	W
R81	3P030	5F010	W
R82	3P041	5F012	W
R83	3P042	5F013	W
R84	3P044	5F014	W
R85	3P046	5F015	W

## Sheet: oliec用于比对
TRAIT	2013	2014	2015
SW012	58.8758	40.1456	57.7161
SW034	59.5282	31.731	59.6227
SW036	42.0381	44.7898	41.1658
SW038	63.1137	NA	57.7043
SW040	65.1873	64.1121	61.1139
SW046	27.0541	43.1604	31.7205
SW061	63.7039	58.9911	58.7987
SW065	27.3813	45.5937	31.8568
SW075	65.1737	62.4102	57.2029
SW092	60.5832	NA	53.9776
SW094	62.1597	58.4779	58.0248
SW095	62.661	63.3363	59.1795
SW098	30.2234	41.4145	26.3703
SW118	NA	NA	NA
SW134	58.7404	59.0055	55.0192
SW135	60.8089	63.1155	59.458
SW136	60.3129	59.7229	57.1443
SW139	63.6441	62.2174	55.2323
SW141	61.7033	63.8537	59.9439
SW144	60.3139	62.9352	55.5633
SW149	62.2766	63.0769	54.8286
SW151	64.2938	61.7295	60.1933
SW153	61.1916	56.8318	55.5027
SW154	64.7972	65.4878	64.4047
SW157	64.3794	62.8894	61.6606
SW158	61.5894	59.1185	55.2876
SW159	61.8534	59.1731	56.4754
SW160	64.9768	59.7661	56.7862
SW164	61.159	58.4713	56.2818
SW165	59.6375	60.1373	52.2879
SW168	60.0232	59.4275	55.157
SW169	62.3611	59.2128	56.3537
SW170	65.9101	61.5092	63.4368
SW172	57.8088	55.2015	52.824
SW181	67.1208	63.1749	50.347
SW185	58.8093	59.4516	62.4709
SW191	66.9652	43.3663	54.8325
SW205	58.0776	56.151	56.1393
SW206	60.6679	62.9629	62.5977
SW209	56.2179	54.3522	53.9987
SW210	59.7713	57.3374	57.6047
SW211	64.4462	59.0316	47.9594
SW212	58.0589	66.8063	50.9946
SW213	60.4677	62.2519	57.4599
SW214	62.4548	61.9216	61.5736
SW215	58.2199	62.2409	63.3781
SW220	58.4395	56.95	58.0865
SW224	60.6045	59.9461	56.5036
SW226	64.9389	61.4608	59.4056
SW235	63.1591	61.6383	62.6268
SW239	67.8294	63.2051	58.5217
