# Supplementary material for: GWAS and co-expression network combination uncovers multigenes with close linkage effects on the oleic acid content accumulation in Brassica napus
Source: BMC Genomics. 2020 Apr 23;21:320. doi: 10.1186/s12864-020-6711-0 (PMC7181522; doi:10.1186/s12864-020-6711-0)
Supplement: Supplementary file 3 — Additional file 3 Table S3. Detailed analysis of two haplotype regions from chromosomes A02 and C02, including SNPs, genes and haplotype alleles related to oleic acid content variation in 50 resequencing accessions. [file 12864_2020_6711_MOESM3_ESM.xlsx]

## Sheet: Sheet1
Table S3 Detailed analysis of two haplotype regions from chromosomes A02 and C02, including SNPs, genes and haplotype alleles related to oleic acid content variation in 50 resequencing accessions.
Chr.	Haplotype posistion (bp)	Haploytpe diversity group		No.of accessions	oleic acid			Gene expression (DEG mean value)
					CQ-2013	CQ-2014	CQ-2015	BnamtACP2-A02/BnFAD8-C02	BnABCI13-A02	BnaECI1-A02/BnSDP1-C02
A02	6311853-6435462	A02_amtACP2+ABCI13+ECI1-HAP1	AGCCGA	7/50	62.62±3.05*	62.06±2.70▲	59.53±3.45*	646.67±355.08*	284.67±71.84**	99.00±46.94▲
		A02_amtACP2+ABCI13+ECI1-HAP2	GTGTAG	24/50	59.94±16.48▲	60.58±15.46▲	57.13±9.44▲	424.38±231.29▲	148.65±61.35▲	83.88±37.58▲
C02	997000-1277438	C02_FAD8+SDP1-Hap1	TGACGTCAT	14/50	63.67±2.59▲	61.47±3.49▲	57.82±5.04▲	56.68±26.50▲	na	70.12±24.50▲
		C02_FAD8+SDP1-Hap2	TGACGTATG	17/50	61.32±2.80**	59.34±7.02▲	55.39±3.86*	63.50±13.77**	na	52.23±45.16
		C02_FAD8+SDP1-Hap3	CAGGACATG	7/50	55.30±16.29***	56.07±15.80*	51.34±12.27**	82.00±24.27▲	na	118.50±38.11*
Symbols show significant differences of haplogroups compared with A02_Hap1: *p ≤0.05, **p ≤0.01,***p ≤0.01; Red triangles: not significant (p > 0.05).
