# Supplementary material for: GWAS and co-expression network combination uncovers multigenes with close linkage effects on the oleic acid content accumulation in Brassica napus
Source: BMC Genomics. 2020 Apr 23;21:320. doi: 10.1186/s12864-020-6711-0 (PMC7181522; doi:10.1186/s12864-020-6711-0)
Supplement: Supplementary file 4 — Additional file 4 Table S4. Gene information of co-expression network in A02 and C02 chromosome haplotype region. [file 12864_2020_6711_MOESM4_ESM.xlsx]

## Sheet: Table S4
Table S4 Genes information of coexpression network in A02 and C02 chromosome haplotype region.
	Type	Chr.	Gene	Gene symbol	Sequence description	Best A.thaliana hit	Best A.thaliana symbol	Best A.thaliana hit annotation	Gene express （13 accessions）
									SW154	SW214	SW210	SW153	SW213	SW160	SW168	SW159	SW169	SW235	SW151	SW012	SW165
A02_Hap	candidate genes	A02	BnaA02g12050D	MTACP2-A02	acyl carrier protein	AT1G65290	mtACP2	fatty acid biosynthesis	643.826	492.27	300.462	313.747	677.425	512.547	466.196	315.963	435.231	295.558	319.735	978.946	835.365
		A02	BnaA02g12140D	ECI1-A02	carnitine isoform 1	AT1G65520	ECI1	fatty acid beta-oxidation	124.111	81.3408	51.9531	29.8018	90.9973	81.8277	58.5312	33.6131	55.1701	59.1116	54.7038	114.052	143.645
		A02	BnaA02g12080D	TGD3-A02	protein trigalactosyldiacylglycerol chloroplastic-like	AT1G65410	ABIC13	lipid transport	190.599	135.216	132.48	98.5115	102.946	107.905	112.955	115.245	131.795	139.542	118.839	249.013	253.089
	fatty acid metabolic process	A02	BnaA02g10270D	ACBP1-A02	acyl- binding protein	AT5G53470	ACBP1	lipid metabolic process	223.843	132.047	95.2473	96.8559	136.956	123.191	95.4983	101.8	90.9285	86.2447	88.658	209.095	202.642
		A02	BnaA02g13310D	KCR1-A02	very-long-chain 3-oxoacyl- reductase 1-like	AT1G67730	KCR1	very long-chain fatty acid biosynthetic process	971.834	2534.24	2058.21	2525.7	2388.91	2970.08	2464.47	569.502	2248.69	2065.03	2515.43	5980.12	4761.66
		A02	BnaA02g17050D	KAS2-A02	fatty acid biosynthesis 1 isoform 1	AT1G74960	KAS2	fatty acid biosynthetic process	135.192	38.0295	29.4401	12.4174	3.67666	91.719	13.3492	35.5338	0	13.5666	16.9771	103.597	74.3876
		A02	BnaA02g27470D	LAG1-A02	lag1 longevity assurance homolog 3-like	AT3G25540	LAG1	very long-chain fatty acid biosynthetic process	134.084	167.963	141.139	182.122	197.621	122.292	212.561	149.818	185.944	133.728	134.873	366.867	306.101
		A04	BnaA04g26960D	LACS1-A04	long chain acyl- synthetase 1-like	AT2G47240	LACS1	fatty acid metabolic process	1970.26	298.954	1308.35	1504.99	948.578	952.259	1139.82	665.539	986.932	1540.78	1406.27	181.533	167.586
		C01	BnaC01g09510D	AIM1-C01	peroxisomal fatty acid beta-oxidation multifunctional protein aim1-like	AT4G29010	AIM1	fatty acid beta-oxidation	1754.18	1864.5	1427.84	1846.88	1475.26	1730.07	1564.94	2084.01	1987.15	1815.98	1338.36	2535.75	2182.89
		C02	BnaC02g13050D	BnaC02g13050D	protease inhibitor seed storage lipid transfer protein family protein	AT5G55450	-	fatty acid binding	0	8.45099	6.06119	4.13914	9.19165	3.59682	6.16118	2.88112	2.04334	0.969042	1.88634	0	0
		C02	BnaC02g16510D	MTACP2-C02	acyl carrier	AT1G65290	MTACP2	fatty acid biosynthesis	0	485.932	286.608	384.112	571.721	416.332	441.551	453.296	418.884	319.784	291.439	0.950433	0.85503
		C02	BnaC02g17470D	KCR1-C02	very-long-chain 3-oxoacyl- reductase 1-like	AT1G67730	KCR1	very long-chain fatty acid biosynthetic process	428.848	527.13	370.599	471.862	460.502	486.47	482.626	605.996	443.404	332.381	316.905	6.65303	5.98521
		C02	BnaC02g33390D	MTACP2-C02	acyl carrier protein mitochondrial-like	AT5G47630	MTACP2	fatty acid biosynthesis	160.679	132.047	64.0755	81.1272	95.5932	110.602	65.7192	99.8789	79.6902	76.5543	67.9082	0.950433	0
		C07	BnaC07g04030D	PEX12 -C07	peroxisome biogenesis protein 12	AT3G04460	PEX12	fatty acid beta-oxidation	94.1914	87.679	117.76	100.167	90.0782	93.5174	90.3639	74.9091	65.3868	98.8423	94.317	28.513	26.5059
	lipid metabolic process	A02	BnaA02g15770D	BnaA02g15770D	o-acyltransferase (wsd1-like) family protein	AT1G72110	-	glyceride biosynthetic process	56.5148	35.9167	32.0377	61.2593	268.396	154.663	296.763	324.606	157.337	81.3995	105.635	796.463	448.036
		A02	BnaA02g19010D	BnaA02g19010D	phospholipid glycerol acyltransferase family protein	AT1G78690	-	glycerophospholipid metabolic process	72.0287	7.39462	42.4283	32.2853	6.43416	37.7667	3.08059	39.3753	44.9534	4.84521	12.2612	85.539	138.515
		A04	BnaA04g11680D	BnaA04g11680D	o-acyltransferase (wsd1-like) family protein	AT5G22490	-	glycerolipid biosynthetic process	0	3.16912	0	1.65566	4.59583	0	9.24177	2.88112	2.04334	0	0.94317	28.513	29.9261
		C02	BnaC02g25190D	BnaC02g25190D	phospholipid glycerol acyltransferase family protein	AT1G78690	-	glycerophospholipid metabolic process	5.54067	19.0147	10.3906	11.5896	26.6558	17.0849	23.6179	20.1678	16.3467	28.1022	17.9202	0	0
		C02	BnaC02g35520D	AAPT2-C02	aminoalcoholphosphotransferase	AT3G25585	AAPT2	diacylglycerol cholinephosphotransferase activity	89.7589	76.0589	73.6002	61.2593	87.3207	46.7587	85.2296	52.8205	63.3435	41.6688	61.306	3.80173	7.69527
		C02	BnaC02g42690D	DGK2-C02	diacylglycerol kinase 2	AT5G63770	DGK2	glycerolipid metabolic process	111.922	118.314	183.568	136.592	77.2099	90.8198	129.385	113.324	115.449	102.718	109.408	0	0
		A02	BnaA02g07120D	LTP3-A02	lipid transfer protein	AT5G59320	LTP3	lipid transport	26685	17614	8012.03	11773.4	18221.5	15909.7	11417.7	10707.2	9279.82	15201.4	19100.1	20857.2	31546.3
		A02	BnaA02g07560D	PLC1-A02	1-phosphatidylinositol- -bisphosphate	AT5G58670	PLC1	lipid catabolic process	2.21627	44.3677	79.6614	38.0801	89.159	1.79841	94.4714	29.7716	86.8418	62.9877	144.305	119.755	249.669
		A02	BnaA02g24170D	BnaA02g24170D	gdsl esterase lipase at5g45950-like	AT5G45950	-	lipid catabolic process	0	9.50736	13.8542	0.827828	6.43416	21.5809	5.13432	11.5245	3.06501	32.9474	4.71585	39.9182	86.3581
		A02	BnaA02g24180D	BnaA02g24180D	gdsl esterase lipase at5g45960-like	AT5G45960	-	lipid catabolic process	7.75694	120.427	90.9179	140.731	97.4315	98.9127	144.788	94.1166	125.665	161.83	159.396	300.337	318.071
		A02	BnaA02g30210D	DIR1-A02	lipid-transfer protein dir1-like	AT5G48485	DIR1	lipid transport	100.84	119.37	42.4283	67.0541	77.2099	33.2706	55.4506	71.0676	259.504	1.93808	17.9202	280.378	176.136
		A02	BnaA02g31230D	ACBP5-A02	acyl- binding protein 4	AT5G27630	ACBP5	lipid transport	152.923	171.133	203.483	244.209	174.641	84.5254	250.555	119.086	95.0152	104.657	245.224	327.899	387.329
		A02	BnaA02g32870D	LCBK1-A02	sphingoid long-chain bases kinase 1	AT5G23450	LCBK1	sphingolipid biosynthetic process	280.358	313.743	310.853	386.596	163.611	385.759	295.737	299.637	241.114	441.883	272.576	613.029	655.808
		A03	BnaA03g11410D	LTP4.4-A03	protease inhibitor seed storage lipid transfer protein family protein	AT5G55450	LTP4.4	lipid transport	3212.48	1515.9	2156.05	2007.48	1397.13	2149.1	2204.67	2257.84	1509	1962.31	1315.72	3270.44	3150.79
		A03	BnaA03g18490D	PLP6-A03	patatin-like protein 6	AT2G39220	PLP6	lipid catabolic process	284.79	220.782	166.25	192.056	277.588	284.149	170.459	208.401	207.399	250.982	166.941	260.419	277.03
		A06	BnaA06g08450D	APA1-A06	aspartic proteinase	AT1G11910	APA1	lipid metabolic process	4.43254	82.3972	71.8684	63.7428	98.3507	87.223	68.7998	66.2658	66.4085	89.1519	51.8743	3.80173	5.98521
		A07	BnaA07g08280D	BnaA07g08280D	gdsl esterase lipase	AT1G31550	-	lipid catabolic process	853.263	67.6079	666.731	641.567	598.377	571.895	790.685	691.469	684.518	535.88	588.538	107.399	60.7072
		C02	BnaC02g22320D	BnaC02g22320D	at1g73650 f25p22_7	AT1G73650	-	lipid metabolic process	31.0278	87.679	88.3202	129.969	107.542	81.8277	77.0147	75.8695	74.5818	153.109	105.635	0	0
		C03	BnaC03g07520D	BnaC03g07520D	3-oxo-5-alpha-steroid 4-dehydrogenase family protein	AT5G16010	-	lipid metabolic process	35.4603	23.2402	25.9765	25.6627	34.9283	28.7746	24.6447	31.6923	38.8234	22.288	19.8066	41.819	43.6065
		C04	BnaC04g45430D	BnaC04g45430D	protein cer1-like 2	AT2G37700	-	lipid biosynthetic process	346.846	70.777	92.6497	201.162	176.48	52.1539	379.939	170.946	166.532	132.759	97.1465	592.12	430.08
		A02	BnaA02g27550D	ALA10-A02	atpase e1-e2 type family protein haloacid dehalogenase-like hydrolase family protein	AT3G25610	ALA10	phospholipid translocation	43.2172	28.5221	49.3554	48.014	35.8474	42.2627	58.5312	26.8905	56.1918	36.8236	24.5224	96.9442	84.648
		C08	BnaC08g27570D	FAR6-C08	fatty acyl- reductase 2-like	AT3G56700	FAR6	lipid metabolic process	1.10813	0	0	1.65566	0	0	0	0.960374	0	3.87617	0.94317	18.0582	6.84024
	carbohydrate metabolic process	A02	BnaA02g21470D	GAE5-A02	udp-glucuronate 4-epimerase 3-like	AT4G12250	GAE5	carbohydrate metabolic process	168.436	121.483	74.4661	126.658	93.7548	124.09	63.6655	103.72	59.2568	97.8732	82.0558	185.334	182.121
		C02	BnaC02g28500D	GAE5-C02	udp-glucuronate 4-epimerase 3-like	AT4G12250	GAE5	carbohydrate metabolic process	46.5416	92.9609	88.3202	81.1272	75.3715	115.098	69.8267	70.1073	57.2135	73.6472	80.1694	0	0
	photosynthesis	A02	BnaA02g21070D	ATPC1-A02	atp synthase gamma chloroplastic-like	AT4G04640	ATPC1	photosynthetic electron transport in photosystem II	621.663	577.836	710.891	797.198	1050.61	924.384	730.1	699.152	864.332	1076.61	684.741	1513.09	1232.1
		A02	BnaA02g25020D	LIL3.2-A02	lil3 protein	AT5G47110	LIL3.2	photosynthesis	12.1895	17.9584	233.789	14.9009	328.142	249.979	181.755	27.8508	267.677	58.1425	33.0109	472.365	430.08
		A03	BnaA03g00380D	PDX13-A03	pyridoxine biosynthesis protein	AT5G01410	PDX13	chlorophyll metabolic process	773.478	291.559	840.774	932.962	1002.81	1452.22	671.568	1099.63	885.787	2183.25	949.772	328.85	323.201
		C02	BnaC02g33160D	LIL3.2-C02	lil3 protein	AT5G47110	LIL3.2	photosynthesis	395.604	250.361	223.398	230.136	397.079	249.979	223.856	275.627	324.891	511.654	257.485	8.5539	4.27515
	other	A02	BnaA02g30530D	PRMT14-A02	protein arginine methyltransferase 4a	AT5G49020	PRMT14	histone arginine methylation	85.3263	178.527	213.008	221.858	107.542	138.478	75.9879	215.124	87.8635	187.025	78.2831	509.432	418.11
		A03	BnaA03g06200D	BnaA03g06200D	gcn5-related n-acetyltransferase family protein	AT5G16800	-	histone H3 acetylation	96.4077	87.679	119.492	101.823	117.653	98.9127	134.519	108.522	107.275	102.718	128.271	152.069	174.426
		A10	BnaA10g17680D	BnaA10g17680D	gcn5-related n-acetyltransferase family protein	AT5G16800	-	histone H3 acetylation	16.622	12.6765	15.5859	16.5566	13.7875	5.39524	11.2955	3.84149	4.08668	15.5047	11.318	32.3147	25.6509
		C02	BnaC02g38900D	PRMT14-C02	arginine n-methyltransferase family protein	AT5G49020	PRMT14	histone arginine methylation	85.3263	159.512	94.3814	92.7167	68.9374	53.9524	93.4445	85.4732	84.7985	150.202	147.134	0	0
		A01	BnaA01g11070D	AGD12-A01	adp-ribosylation factor gtpase-activating protein agd12	AT4G21160	AGD12	intracellular protein transport	58.7311	60.2133	90.052	57.948	81.8057	89.9206	66.7461	111.403	90.9285	103.687	98.0897	142.565	145.355
		A02	BnaA02g17350D	XRN3-A02	5 -3 exoribonuclease 3-like	AT1G75660	XRN3	miRNA catabolic process	126.327	80.2844	259.765	125.83	134.198	211.313	232.071	82.5921	113.405	92.059	124.498	402.984	521.569
		A02	BnaA02g18630D	BnaA02g18630D	forkhead box protein isoform 1	AT1G77770	-	-	60.9474	29.5785	34.6354	28.1462	31.2516	60.2468	27.7253	30.732	25.5417	26.1641	37.7268	75.0842	89.7782
		A02	BnaA02g20410D	PPa5-A02	inorganic pyrophosphatase	AT4G01480	PPa5	phosphate-containing compound metabolic process	293.656	207.049	167.116	178.811	174.641	180.74	194.077	179.59	205.355	153.109	120.726	473.316	407.849
		A02	BnaA02g21590D	BnaA02g21590D	calcineurin-like phosphoesterase domain-containing protein	AT4G11800	-	hydrolase activity	209.437	142.61	170.579	100.995	183.833	135.78	136.573	106.601	162.445	153.109	115.067	340.255	338.592
		A02	BnaA02g21890D	NDK4-A02	nucleoside diphosphate kinase 3	AT4G23900	NDK4	ATP binding	724.72	328.532	813.066	942.068	1144.36	861.439	1120.31	411.04	1143.25	340.134	308.417	2207.86	2071.74
		A02	BnaA02g22110D	BnaA02g22110D	lag1 and cln8 lipid-sensing domain containing protein	AT4G10360	-	-	72.0287	92.9609	94.3814	97.6837	193.025	129.486	117.062	50.8998	111.362	68.802	35.8405	196.74	177.846
		A02	BnaA02g22480D	PCS1-A02	phytochelatin synthase	AT5G44070	PCS1	arsenite transport	72.0287	90.8481	92.6497	56.2923	48.7158	29.6738	60.5849	46.0979	39.8451	59.1116	28.2951	168.227	135.095
		A02	BnaA02g23310D	PAF1-A02	20s proteasome subunit paf1	AT5G42790	PAF1	threonine-type endopeptidase activity	382.306	247.191	198.288	221.03	302.405	251.778	219.749	228.569	240.092	222.88	209.384	448.604	432.645
		A02	BnaA02g24140D	G7-A02	ubiquitin-like modifier-activating enzyme atg7-like	AT5G45900	G7	autophagy	0	183.809	190.495	206.957	279.426	223.902	217.695	195.916	186.965	211.251	184.861	442.902	395.024
		A02	BnaA02g25030D	BI-1-A02	bax inhibitor 1	AT5G47120	BI-1	negative regulation of apoptotic process	0	362.336	183.568	172.188	186.591	231.995	149.922	216.084	205.355	190.901	139.589	518.936	545.509
		A02	BnaA02g26610D	SKIP11-A02	f-box kelch-repeat protein skip11	AT2G02870	SKIP11	protein ubiquitination	949.671	360.223	363.672	337.754	318.95	524.237	325.516	446.574	306.501	325.598	372.552	781.256	901.202
		A02	BnaA02g32850D	RPN11-A02	26s non-atpase regulatory subunit	AT5G23540	RPN11	protein catabolic process	154.031	152.118	140.273	167.221	191.186	172.648	163.271	174.788	232.94	146.325	117.896	323.147	231.713
		A03	BnaA03g01920D	ATO-A03	splicing factor 3a subunit 3-like	AT5G06160	ATO	regulation of embryo sac egg cell differentiation	18.8383	17.9584	37.233	33.1131	40.4433	17.0849	37.9939	22.0886	38.8234	20.3499	57.5334	39.9182	78.6628
		A06	BnaA06g08720D	E1-A06	peptidyl-prolyl cis-trans isomerase e-like	AT1G13690	E1	peptidyl-prolyl cis-trans isomerase activity	134.084	226.064	174.909	158.115	222.438	173.547	154.029	169.986	139.969	144.387	132.987	105.498	84.648
		C01	BnaC01g15060D	BnaC01g15060D	tyrosine transaminase like protein	AT4G23590	-	cellular amino acid metabolic process	11393.8	4270.92	6275.93	7473.63	7214.53	2978.17	9012.78	8068.1	6994.34	11152.7	3797.2	15521.5	10722.1
		C02	BnaC02g10830D	RPT3-C02	26s protease regulatory subunit 6b homolog	AT5G58290	RPT3	protein catabolic process	8.86507	480.65	524.726	445.372	500.026	448.704	468.25	520.522	490.401	406.029	401.79	3.80173	0.85503
		C02	BnaC02g13840D	HGO-C02	homogentisate -dioxygenase	AT5G54080	HGO	homogentisate catabolic process	13.2976	394.027	377.526	379.973	357.555	437.014	328.596	315.963	365.757	539.756	453.665	24.7113	23.0858
		C02	BnaC02g20400D	BnaC02g20400D	polyketide cyclase dehydrase and lipid transport superfamily protein	AT1G70870	-	defense response	4.43254	7.39462	3.46354	18.2122	10.1108	23.3794	15.4029	15.366	11.2384	34.8855	17.9202	0	0
		C02	BnaC02g27290D	PMS1-C02	mismatch repair endonuclease pms2-like	AT4G02460	PMS1	DNA recombination	366.792	660.234	578.411	531.466	769.341	550.314	539.103	649.213	452.599	447.697	546.095	0	0.85503
		C02	BnaC02g28980D	NDPK3-C02	nucleoside diphosphate kinase 3	AT4G11010	NDPK3	ATP binding	1076	1040.53	603.522	665.574	732.575	679.8	848.189	1202.39	482.228	873.107	939.397	195.789	174.426
		C02	BnaC02g29610D	CYP74A-C02	allene oxide synthase	AT5G42650	CYP74A	defense response	337.981	553.54	439.869	429.643	412.705	496.362	416.906	796.15	516.964	414.75	470.642	0.950433	0.85503
		C02	BnaC02g33230D	BI-1-C02	bax inhibitor 1	AT5G47120	BI-1	negative regulation of apoptotic process;	544.094	371.844	226.862	202.818	292.295	294.94	276.226	256.42	222.724	292.651	224.474	0	0.85503
		C02	BnaC02g34690D	CAND1-C02	cullin-associated nedd8-dissociated protein 1-like	AT2G02560	CAND1	protein ubiquitination	3.3244	226.064	362.806	536.433	183.833	295.839	276.226	306.359	533.311	406.998	259.372	7.60346	5.13018
		C02	BnaC02g36840D	PBB2-C02	20s proteasome beta subunit pbb2	AT5G40580	PBB2	proteasomal protein catabolic process	692.584	621.148	628.632	589.414	662.718	566.5	629.467	626.164	566.005	538.787	498.937	0.950433	0
		C04	BnaC04g22760D	OASC-C04	cysteine synthase	AT3G59760	OASC	cysteine biosynthetic process from serine	700.341	623.261	561.959	544.711	625.032	511.648	583.258	591.59	644.673	374.05	470.642	801.215	673.764
		C06	BnaC06g11600D	BnaC06g11600D	bifunctional inhibitor lipid-transfer protein seed storage 2s albumin superfamily protein	AT4G14805	-	-	5.54067	5.28187	3.46354	3.31131	3.67666	3.59682	4.10745	3.84149	3.06501	4.84521	2.82951	1.90087	1.71006
C02_Hap	Candiate genes	C02	BnaC02g02240D	BnFAD8-C02	fatty acid desaturase 8	AT5G05580	FAD8	unsaturated fatty acid biosynthetic process	83.2976	32.7476	163.294	9.93394	27.575	15.2865	72.591	28.8112	0	48.4521	52.0339	78.513	59.9261
		C02	BnaC02g02780D	BnSDP1-C02	triacylglycerol lipase sdp1-like	AT5G04040	SDP1	triglyceride metabolic process	68.8651	20.0711	96.8424	0	11.9491	3.59682	59.2418	2.88112	0	83.9165	76.9771	111.364	150.781
	lipid metabolic	A04	BnaA04g04900D	-	gdsl esterase lipase	AT3G53100	-	lipid catabolic process	58.7311	43.3113	39.8307	74.5045	62.5032	44.9603	60.5849	73.9488	45.9751	38.7617	62.2492	36.1165	40.1864
		A05	BnaA05g28920D	BnPAH1-A05	lipin-like protein	AT3G09560	PAH1	lipid metabolic process	152.923	171.133	249.375	118.379	108.461	77.3317	169.432	120.047	104.21	115.316	209.384	208.145	241.974
		C02	BnaC02g02920D	-	gdsl esterase lipase	AT5G03820	-	lipid metabolic process	11.0813	11.6201	15.5859	0	2.7575	0	4.10745	0	0	0.969042	6.60219	14.2565	14.5355
		C02	BnaC02g03560D	BnGED1-C02	proteolysis 6	AT5G02310	GED1	regulation of lipid catabolic process	66.4881	116.201	168.848	0	77.2099	64.7428	144.788	25.9301	0	291.682	103.749	194.839	271.9
		C08	BnaC08g32310D	BnPLIP3-C08	alpha beta-hydrolases superfamily protein	AT3G62590	PLIP3	lipid catabolic process	110.813	60.2133	38.0989	145.698	140.632	149.268	109.874	116.205	171.64	36.8236	99.0328	48.4721	27.361
	Fatty acid metabolic process	A03	BnaA03g37330D	-	3-hydroxyisobutyryl- hydrolase-like protein 4	AT3G24360	-	fatty acid beta-oxidation	64.2718	0	0	100.995	69.8566	114.199	49.2894	69.1469	102.167	74.6162	0	0	0
		A06	BnaA06g10400D	BnMED15_1-A06	md15a_arath ame: full=mediator of rna polymerase ii transcription subunit 15a	AT1G15780	MED15_1	positive regulation of fatty acid biosynthetic process	172.869	164.794	229.459	117.552	104.785	113.3	128.358	181.511	91.9502	255.827	169.771	175.83	214.613
		C02	BnaC02g06560D	BnBCCP-C02	chloroplast acetyl- carboxylase biotin-containing subunit	AT5G16390	BCCP	fatty acid biosynthetic process	74.245	188.035	180.104	152.32	0	0	0	0	0	139.542	80.1694	191.987	147.92
	carbohydrate metabolic process	C05	BnaC05g44970D	BnSGT-C05	sterol 3-beta-glucosyltransferase-like	AT3G07020	SGT	3beta-hydroxy sterol UDP-glucosyltransferase	240.465	473.255	479.7	41.3914	253.69	466.688	244.393	264.103	280.959	508.747	371.609	498.977	421.53
	photosynthesis	C07	BnaC07g39990D	BnPEP-C07	nucleic acid binding protein	AT4G26000	PEP	negative regulation of photoperiodism	117.462	186.978	223.398	116.724	124.087	125.889	109.874	118.126	114.427	185.087	157.509	191.037	169.296
	other	C01	BnaC01g35190D	BnFAHD2-C01	acylpyruvase mitochondrial-like	AT3G16700	FAHD2	acylpyruvate hydrolase activity	9.97321	17.9584	23.3789	12.4174	21.1408	9.89127	17.4567	16.3264	9.19502	29.0713	13.2044	21.86	19.6657
		C02	BnaC02g04310D	BnDGS1-C02	dgd1 suppressor 1	AT5G12290	DGS1	galactolipid biosynthetic process	33.244	98.2428	94.3814	1.65566	0	0.899206	0	2.88112	1.02167	79.4614	35.8405	94.0929	92.3433
		C05	BnaC05g45040D	BnPRMT4B-C05	arginine n-methyltransferase family protein	AT3G06930	PRMT4B	histone H3-R17 methylation	82.0019	157.4	181.836	10.7618	59.7457	70.1381	73.9341	87.394	82.7552	174.428	109.408	198.64	167.586
		C05	BnaC05g46720D	BnLRS1-C05	wd repeat-containing protein 48-like	AT3G05090	LRS1	lateral root formation, positive regulation of protein deubiquitination	127.435	274.657	398.307	17.3844	99.2698	16.1857	141.707	19.2075	1.02167	254.858	357.461	362.115	353.983
