# Supplementary material for: GWAS and co-expression network combination uncovers multigenes with close linkage effects on the oleic acid content accumulation in Brassica napus
Source: BMC Genomics. 2020 Apr 23;21:320. doi: 10.1186/s12864-020-6711-0 (PMC7181522; doi:10.1186/s12864-020-6711-0)
Supplement: Supplementary file 5 — Additional file 5 Table S5. Flanking oligonucleotide sequences, chromosomal positions (best BLAST hit) and genotype calls for the 24,338unique polymorphic SNPs used for the chromosome structure and LD analyses in the diversity panel of 203 B. napus inbred lines. [file 12864_2020_6711_MOESM5_ESM.xlsx]

## Sheet: SNP_data
Table S5: Flanking oligonucleotide sequences, chromosomal positions (best BLAST hit) and genotype calls for the 24,338unique polymorphic SNPs used for the chromosome structure and LD analyses in the diversity panel of 203 B. napus inbred lines.
SNP..name	SNP..flanking..eqence	Alleles	Chromosome	Position	SW001	SW002	SW003	SW004	SW005	SW006	SW007	SW008	SW009	SW010	SW011	SW012	SW013	SW014	SW015	SW016	SW017	SW018	SW019	SW020	SW021	SW022	SW023	SW024	SW025	SW026	SW027	SW028	SW029	SW030	SW031	SW032	SW033	SW034	SW035	SW036	SW037	SW038	SW039	SW040	SW041	SW042	SW043	SW044	SW045
Bn-A01-p436141	GGTCTGTCTCTCTATAAGCTAATGAACAAAAAACAATGAAAGTGGATCTT	G/T	1	29829	GG	GG	GG	GG	GG	GG	GG	TT	GG	GG	GG	GG	GG	GG	GG	GG	GG	GG	GG	GG	GG	GG	GG	GG	GG	GG	GG	GG	GG	GG	TT	GG	GG	TT	TT	GG	GG	GG	GG	GG	GG	GG	GG	GG	GG
Bn-A01-p460072	AAAAATAGTTTAAAATCATGCGGATCTCACCATAATTTAAAATCACGTTT	G/A	1	49956	GG	GG	GG	GG	GG	GG	GG	GG	GG	GG	GG	GA	AA	GG	GG	GG	AA	AA	GG	GG	GG	NN	AA	GG	GG	GG	GG	AA	GG	GA	NN	GG	GG	GG	GG	AA	GG	NN	GG	GG	GG	GG	GG	GG	GG
Bn-A01-p465783	TAGCTTATTGATTGCAAGGTCGGCCCTAGACCATGCTAGGTGAAACATTT	G/A	1	55624	GG	GG	GG	GG	GG	GG	GG	GG	GG	GG	GG	GA	AA	GG	GG	GG	AA	AA	GG	GG	GG	GA	AA	GG	GG	GG	GG	AA	GG	AA	GG	GG	GG	GG	GG	AA	GG	GG	GG	GG	GG	GG	GG	GG	GG
Bn-A01-p467816	TACAAGAACTTCATTCTATTTCGTTAGTTGCTTTTCTTTTTCCTTTCTCT	A/C	1	57659	AA	AA	AA	AA	AA	AA	AA	AA	AA	AA	AA	AC	CC	AA	AA	AA	CC	CC	AA	AA	AA	AC	CC	AA	AA	AA	AA	CC	AA	AC	CC	AA	AA	AA	AA	CC	AA	CC	AA	AA	AA	AA	AA	AA	AA
Bn-A01-p511682	GGAGGCAGTATATCTCCAAATAGAGCAGATTCTTCAGACATTCTTAGCAA	C/A	1	93743	CA	CC	CC	CC	CC	CC	CC	CA	CC	CC	CC	CA	CC	CC	CC	CC	CC	CC	CA	CC	CC	CC	CC	CC	CC	CC	CC	CC	CC	CC	CC	CC	CA	CC	CC	CA	CC	CC	CA	CC	CC	CC	CC	CC	CC
Bn-A01-p515600	GAACTTTCCAAAATCTATATTGGACCATTGGAATCTCCTCCATTTATTTC	C/A	1	98216	CC	CC	NN	CC	CC	CC	NN	CC	CC	CC	CC	CA	AA	CC	CC	CC	AA	AA	CC	CC	CC	CA	AA	CC	CC	CC	CC	AA	CC	CA	CC	CC	CC	CC	CC	AA	CC	AA	CC	CC	CC	CC	CC	CC	CC
Bn-A01-p597363	TAAGTATCCTTACCGTTGGTGTTGTTGTTGTTAGGAGGTTCGTGGTAAGT	C/T	1	180014	TT	TT	TT	CT	CT	CT	NN	CT	CT	CT	CT	TT	CC	NN	NN	NN	CC	CC	NN	CT	CT	CT	CC	CT	TT	NN	TT	CC	NN	CT	CT	TT	TT	NN	NN	CC	CT	CC	TT	NN	TT	TT	CT	CT	NN
Bn-A01-p598242	TTTCTTCTCTATGTAATCTGCAGAAACAGATTCGTTGTGATTCATTGATG	G/C	1	180892	GG	GG	GG	GG	GG	GG	GG	GG	GG	GG	GG	GC	CC	GG	GG	GG	CC	CC	GG	GG	GG	GC	CC	GG	GG	GG	GG	CC	GG	GC	GG	GG	GG	GG	GG	CC	NN	CC	GG	GG	GG	GG	GG	GG	GG
Bn-A01-p599910	CTAAGTTTGTTTATAGTTATGAATAGTCAGCTAATACAATTTCAGAAGCG	G/T	1	182579	GG	GG	TT	GG	GG	GT	GG	TT	GG	GG	GG	GG	GG	GG	GG	GG	GG	GG	GG	GG	GG	GG	GG	GG	GG	GG	GG	GG	GG	GG	TT	GG	GG	TT	TT	GG	GG	TT	GG	GG	GG	GG	GG	GG	GG
Bn-A01-p609857	GGAGTTCTTGTGACTATTAGAGACAAAGTCTCATGGTAATTGTAAAAGAT	A/C	1	198723	AA	AA	CC	AA	AA	AC	AA	CC	AA	AA	AA	AC	CC	AA	AA	AA	CC	CC	AA	AA	AA	AC	CC	AA	AA	AA	AA	CC	AA	AC	CC	AA	AA	CC	CC	CC	AA	CC	AA	AA	AA	AA	AA	AA	AA
Bn-A01-p622550	GTTTGAAACCACAACCCTCTCTTTATTACTTAACTTATAAACCATTTAGA	A/G	1	212654	AA	AA	AA	AA	AA	AA	AA	AA	AA	AA	AA	AG	GG	AA	AA	AA	GG	GG	AA	AA	AA	AG	GG	AA	AA	AA	AA	GG	AA	AG	AA	AA	AA	AA	AA	GG	AA	AA	AA	AA	AA	AA	AA	AA	AA
Bn-A01-p1661180	TATTTACTAGCTAATACATGTTCGGATATTCAACTCGAATACATGCTAAT	T/C	1	1208571	TC	CC	TT	TT	TC	TC	CC	TT	CC	CC	TT	TT	TT	TT	TT	TT	CC	CC	TT	TT	TT	TC	CC	TT	TT	CC	CC	TT	TT	TT	TT	TT	CC	CC	TC	TT	CC	TT	CC	TC	CC	NN	CC	CC	CC
Bn-A01-p1666732	CGCATGCATTATTTCAATCACCGTTATATACTATATTCTGCTAAAAGAGC	T/C	1	1214176	TC	CC	TT	TT	TC	TC	CC	TT	CC	CC	TT	TT	TT	TT	TT	TT	CC	CC	TT	TT	TT	TC	CC	TT	TT	CC	CC	TT	TT	TT	TT	TT	CC	CC	TC	TT	CC	TT	CC	TC	CC	CC	CC	CC	CC
Bn-A01-p1719658	TCCTAAGAAATCTACATGTAGTCTTTCAAGGCTGAGTAGCATACCTCTCC	A/G	1	1261704	GG	AA	AA	GG	GG	AA	AA	GG	AA	AA	GG	AA	AA	GG	GG	GG	AA	AA	GG	GG	GG	GG	AA	GG	GG	AA	AA	AA	GG	AA	AA	GG	AA	AA	NN	GG	AA	GG	AA	GG	AA	NN	AA	AA	AA
Bn-A01-p1742846	AAGCGAGAGAAAACAAATACTGTAAAAGTTTTCATCAGCATTCTTCTTTG	A/G	1	1288963	AA	AA	AA	AA	AA	AA	AA	AA	AA	AA	AA	AA	GG	AA	AA	AA	AA	AA	AA	AA	AA	AA	GG	AA	AA	AA	AA	AA	AA	AA	AA	AA	AA	AA	AA	AA	AA	AA	AA	AA	AA	AA	AA	AA	AA
Bn-A01-p1745099	ATTGAATGTGTGAGTGTTTTTCATTTTCTCTGTGACATTTCTCGTGATTT	G/A	1	1290604	GG	GG	AA	GG	GG	GA	GG	AA	GG	GG	GG	GG	AA	GG	GG	GG	GG	GG	GG	GG	GG	GG	AA	GG	GG	GG	GG	GG	GG	GG	GG	NN	GG	GG	GG	GG	GG	GG	GG	GG	GG	GG	GG	GG	GG
Bn-A01-p1768443	TGTCGATACAGAGACTAAGGTTCGCATGTTGCTTAAAGAAACTAAAACTC	A/G	1	1308311	AA	AA	AA	AA	AA	AA	AA	GG	AA	AA	AA	AA	GG	AA	AA	AA	AA	AA	AA	AA	AA	AA	GG	AA	AA	AA	AA	AA	AA	AA	GG	AG	AA	AA	AG	AA	AA	AA	AA	AA	AA	AA	AA	AA	AA
Bn-A01-p1770291	GAACGTATATGTCGACACTTGTTTCTGGTGTATTGAGTTGGAGGTAAGTA	C/T	1	1310165	CC	CC	CC	CC	CC	CC	CC	TT	CC	CC	CC	TT	CC	CC	CC	CC	TT	TT	CC	CC	CC	CT	CC	CC	CC	TT	TT	TT	CC	TT	TT	CT	CT	TT	TT	CC	CC	CC	CC	CC	CC	CC	CC	CC	CC
Bn-A01-p1770482	AGGGGGTCCAAATATTGGTCGGATATGATGGGATCCTAATCAAAGGTAAA	A/C	1	1310357	AA	AA	AA	AA	AA	AA	AA	CC	AA	AA	AA	CC	AA	AA	AA	AA	CC	CC	AA	AA	AA	AC	AA	AA	AA	CC	CC	CC	AA	CC	CC	AC	AC	CC	CC	AA	AA	AA	AA	AA	AA	AA	AA	AA	AA
Bn-A01-p1772621	TTTATGTCTCCAAATTCAAAATCATACAACAATCTAGTACTCCCGATAAG	G/A	1	1310910	GG	GG	GG	GG	GG	GG	GG	AA	GG	GG	GG	AA	GG	GG	GG	GG	AA	AA	GG	GG	GG	GA	GG	GG	GG	AA	AA	AA	GG	AA	AA	GA	GA	AA	AA	GG	GG	GG	GG	GG	GG	GG	GG	GG	GG
Bn-A01-p1823705	GCTATACTCTCCTCATCAGAGTTGTAAAAGCTTTCATCACATCCATTACC	T/C	1	1358852	TT	TT	TT	TT	TT	TT	TT	CC	CC	CC	TT	CC	CC	TT	TT	TT	TT	TT	TT	TT	TT	TT	CC	TT	TT	TT	TT	TT	TT	CC	CC	TC	TC	TT	TC	TT	TT	TT	TT	TT	TT	TT	CC	TT	CC
Bn-A01-p1831507	CCACAATTGCGATCAAATCATCGATCAAATTAGAGAGGGGGAGAAGAGGA	T/G	1	1366350	TT	TT	GG	TT	TT	TG	TT	GG	GG	GG	TT	GG	GG	TT	TT	TT	GG	GG	TT	TT	TT	TG	GG	TT	TT	GG	GG	TT	GG	GG	GG	TG	GG	TT	TG	TT	TT	TT	TT	TG	TT	TT	GG	TT	GG
Bn-A01-p1842079	GTTTTCGTGACTCACAGGTCTGAACCTGTCAATGGATATTTTCTAGTGCA	G/T	1	1375690	GG	GG	TT	GG	GG	GT	GG	TT	TT	GT	GG	GG	TT	GG	GG	GT	TT	TT	GG	GG	GG	GT	TT	GG	GG	TT	NN	TT	TT	TT	NN	GT	TT	TT	TT	GG	GG	GG	GG	GT	GG	GG	TT	GG	GT
Bn-A01-p1842658	CCAGATTTTGTAGAGGACTTATCCTCAGCTATTCGCCAAGTTTTAAAGGG	C/T	1	1376267	CC	CC	TT	CC	CC	CT	CC	TT	TT	TT	CC	CC	TT	CC	CC	NN	TT	TT	CC	CC	CC	CT	TT	CC	CC	TT	TT	TT	TT	TT	TT	CT	TT	TT	TT	CC	CC	CC	CC	CT	CC	CC	TT	CC	TT
Bn-A01-p1879401	ACTCACAGTTTCAAGCGGGAAGGGATGCAAGTTTTGCTGCAATATCCACT	G/A	1	1413359	GG	GG	AA	GG	GG	GA	GG	AA	AA	AA	GG	GG	AA	GG	GG	GG	AA	GG	GG	GG	GG	GA	AA	GG	GG	AA	AA	AA	AA	AA	AA	GA	AA	GG	GA	GG	GG	GG	GG	GA	GG	GG	AA	GG	AA
Bn-A01-p1880406	TGCAGAGGTGATGGCTATTGATATAACACGTTCAGAAAACAATTTATACA	C/T	1	1414403	CC	CC	CC	CC	CC	CC	CC	TT	CC	CC	CC	CC	TT	CC	CC	CC	CC	CC	CC	CC	CC	CC	TT	CC	CC	CC	CC	TT	TT	TT	CC	CT	TT	CC	CT	CC	CC	CC	CC	NN	CC	CC	CC	CC	CC
Bn-A01-p1929982	AGTCAAATGTCATGAATACCCTTCACACACGCCACCGCAAAGTAAGGGCA	G/A	1	1450428	GG	GG	GG	GG	GG	GG	GG	AA	AA	AA	GG	AA	AA	GG	GG	GG	AA	AA	GG	GG	GG	GA	AA	GG	GG	AA	AA	AA	AA	AA	AA	AA	AA	AA	AA	GG	GG	GG	GG	GA	GG	GG	AA	GG	AA
Bn-A01-p1930111	AGACGCAGAAGGAGAAACCAGTTTTGCATCTTCCATGGGCAATCGTAGTA	A/G	1	1450557	AA	AA	AA	AA	AA	AA	AA	GG	GG	GG	NN	GG	GG	AA	AA	AA	GG	GG	AA	AG	AA	AG	GG	AA	AA	GG	GG	GG	GG	GG	GG	GG	GG	GG	GG	AA	AA	AA	AA	AG	AA	AA	GG	AA	GG
Bn-A01-p1975231	CCATATCTTCTTGCTCTTTGGCAACCAGGTACGAACACACAAAACTTTAT	G/A	1	1480180	GG	GG	GG	GG	GG	GG	GG	AA	AA	AA	GG	GG	GG	GG	GG	GG	GG	GG	GG	GG	GG	GG	GG	GG	GG	GG	GG	GG	GG	GG	AA	GA	GA	GG	GA	GG	GG	GG	GG	GG	GG	GG	AA	GG	AA
Bn-A01-p1977270	AGATTATCTGATCAACAAGTTCTTGCTGACACCATCATGAAACGAGGACA	C/T	1	1482210	CC	CC	CC	CC	CC	CC	CC	CC	TT	TT	CC	TT	TT	CC	CC	CC	TT	CC	CC	CC	CC	CT	TT	CC	CC	TT	TT	TT	CC	TT	TT	CT	CT	TT	CT	CC	CC	CC	CC	CC	CC	CC	TT	CC	TT
Bn-A01-p1980181	TTGGTACAAGTCGATCTACAAAGTCTTCATGGCACACAAGGGAAGGAAAA	G/T	1	1485122	GG	GG	GG	GG	GG	GG	GG	GG	GG	GG	GG	TT	GG	GG	GG	GG	GG	GG	GG	GG	GG	GG	TT	GG	GG	GG	GG	GG	GG	GG	GG	GG	GG	GG	GG	GG	GG	GG	GG	GG	GG	GG	GG	GG	GG
Bn-A01-p2025400	AATATTAGTCGATAAACCATGTCACTATCATATATATATCCAATAATTTT	C/T	1	1524939	CC	CC	CC	CC	CC	CC	CC	CC	CC	CC	CC	TT	CC	CC	CC	CC	TT	TT	CC	CC	TT	CT	TT	CC	CC	TT	TT	TT	CC	TT	CC	CC	CT	TT	CT	CC	CC	CC	CC	CC	CC	CC	CC	CC	CC
Bn-A01-p2042209	CAATATGCGTTTTTAAACTCCCTACAACCAAAGAGATAAAATCATACTCA	A/G	1	1539100	AA	AA	AA	AA	AA	AA	AA	AA	AA	AA	AA	GG	AA	AA	AA	AA	GG	AA	AA	AA	GG	GG	GG	AA	AA	AA	AA	GG	AA	GG	AA	AA	NN	GG	GG	AA	AA	AA	AA	AA	AA	AA	AA	AA	AA
Bn-A01-p2053320	TTACAACATTTGTTTTTCCATTTCATAAGATACTAATTGTGCTTATCCTA	A/G	1	1550803	AA	AA	AA	AA	AA	AA	AA	AA	AA	AA	AA	GG	AA	AA	AA	AA	GG	GG	AA	AA	GG	NN	GG	AA	AA	GG	GG	GG	AA	GG	AA	AA	AG	GG	AG	AA	AA	AA	AA	AA	AA	AA	AA	AA	AA
Bn-A01-p2067006	TATAGCTTTAGACATGATTGTTGCTGTTTCAGACAGTGCATACAAGAAGA	T/G	1	1559179	TT	TT	TT	NN	TG	TG	TT	TT	GG	GG	TG	GG	GG	TT	TT	TT	TT	TT	TT	TG	GG	TT	GG	TG	TG	TT	TT	GG	TT	GG	GG	TT	TG	TT	TT	TT	TG	NN	TT	TT	TG	TG	GG	TT	GG
Bn-A01-p2069218	TCTCATTTTTTAATTATTTTTGGACTAATTTTGGATTTATGAGAATCTTA	T/C	1	1561418	TT	TT	TT	TT	TT	TT	TT	TT	TT	TT	TT	TT	TT	TT	TT	TT	TT	CC	TT	TT	TT	TT	TT	TT	TT	CC	CC	CC	TT	CC	TT	TT	TC	CC	TC	TT	TT	TT	TT	TT	TT	TT	TT	TT	TT
Bn-A01-p2069488	TTATAAGAAGAAAAACAAATATTTTCAAAAGAAAATACAGCTTCTGGCAT	T/C	1	1561688	TT	TT	TT	TT	TT	TT	TT	TT	TT	TT	TT	TT	TT	TT	TT	TT	TT	CC	TT	TT	TT	TT	TT	TT	TT	CC	CC	TT	TT	TT	TT	TT	TT	CC	TC	TT	TT	TT	TT	TT	TT	TT	TT	TT	TT
Bn-A01-p2091322	ATTGCTAACAATAAAGTGGAACAAATGGTAGTTACCAGAGTCAAAAACAT	G/T	1	1582509	GG	GG	GG	GG	GG	GG	GG	GG	TT	TT	GG	TT	TT	GG	GG	GG	GG	GG	GG	GG	TT	GG	TT	GG	GG	TT	TT	TT	GG	TT	TT	GT	GT	TT	GT	GG	GG	GG	GG	GG	GG	GG	TT	GG	TT
Bn-A01-p2094793	AAGATCTCAATGATTGCTTTTGCTTCTCACTCTCCCTCTCTTCAATTCAC	G/A	1	1586533	GG	GG	GG	GG	GG	GG	GG	AA	AA	AA	GG	GG	AA	GG	GG	GG	AA	AA	GG	GG	AA	GA	GG	GG	GG	AA	AA	AA	GG	AA	AA	AA	AA	GG	GA	GG	GG	GG	GG	GG	GG	GG	AA	AA	AA
Bn-A01-p2111978	GTCATGATTTAAGAGGTTGGGGTCAGTTAAATTGGTAGTGTGAAGTTGCT	C/T	1	1599812	CC	CC	CC	CC	CC	CC	CC	TT	TT	TT	CC	CC	CC	CC	CC	CC	TT	TT	CC	CC	CC	CT	CC	CC	CC	TT	TT	TT	CC	TT	CC	CT	TT	TT	TT	CC	CC	CC	CC	CC	CC	CC	TT	TT	TT
Bn-A01-p2114552	TTAATGACCAGACACGAGAACGTTTCATATCTCTTAGTCACAAGCTGATG	C/T	1	1602391	CC	CC	CC	CC	CC	CC	CC	CC	CC	CC	NN	TT	CC	CC	CC	CC	TT	CC	CC	CC	TT	CT	CC	CC	CC	CC	CC	CC	CC	CC	CC	CC	CC	CC	CC	CC	CC	CC	CC	CC	CC	CC	CC	CC	CC
Bn-A01-p2171217	CCCACAATTATCATAATTCGAAATTCAGATAACTAATTGACTATAAAACT	A/G	1	1656617	AA	AA	AA	AA	AA	AA	AA	AA	GG	GG	AA	AA	NN	AA	AA	AA	AA	GG	AA	AA	NN	AA	AA	AA	AA	GG	GG	GG	AA	GG	AA	AG	AG	GG	AG	AA	AA	AA	AA	AA	AA	AA	GG	AA	GG
Bn-A01-p2187099	TATCATACTTCTAAGTTCTATATATTTATCGATTTTGAGAAAACAATTAA	A/G	1	1672557	AA	AA	AA	AA	AA	AA	AA	GG	AA	AA	AA	GG	GG	AA	AA	AA	AA	AA	AA	AA	GG	AA	AA	AA	AA	AA	AA	AA	AA	AA	GG	GG	AG	AA	AG	AA	AA	AA	AA	AA	AA	AA	AA	GG	AA
Bn-A01-p2197976	GAAACTGATCATGTGTATTTGATTCTTTCTTGCAACTGTGTATTGATTTG	T/C	1	1680628	TT	TT	TT	TT	TT	TT	TT	CC	TT	TT	TT	TT	TT	TT	TT	TT	TT	TT	TT	TT	TT	TT	TT	TT	TT	CC	CC	CC	TT	CC	TT	CC	CC	TT	TC	TT	TT	TT	TT	TT	TT	TT	TT	CC	TT
Bn-A01-p2207452	ATATAAGGTACCTTGTCATGCAACTTACACTTCGTTAGACTTAAGAAGTA	G/A	1	1690284	GG	GG	GG	GG	GG	GG	GG	AA	GG	GG	GG	AA	GG	GG	GG	GG	GG	GG	GG	GG	GG	GG	GG	GG	GG	AA	AA	AA	GG	AA	AA	GA	AA	GG	GA	GG	GG	GG	GG	GG	GG	GG	GG	AA	GG
Bn-A01-p2242890	AATTCAATGCTAAGTTTGACAAATGATAAAGAGACAAATGTGACTTGATG	A/G	1	1727039	AA	AA	AA	AA	AA	AA	AA	GG	GG	GG	AA	AA	AA	AA	AA	AA	AA	GG	AA	AA	AA	AA	AA	AA	AA	AA	AA	AA	AA	AA	AA	GG	AG	GG	GG	AA	AA	AA	AA	AA	AA	AA	GG	GG	GG
Bn-A01-p2244327	GGTTACAAGGTGGTTCCCATGTCTGATTCATGAATCTAATTTTTATGTAG	A/G	1	1728433	AA	AA	AA	AA	AA	AA	AA	AA	GG	GG	AA	GG	GG	AA	AA	AA	AA	AA	AA	AA	GG	AA	AA	AA	AA	AA	AA	AA	AA	AA	AA	AA	AA	GG	AG	AA	AA	AA	AA	AA	AA	AA	GG	AA	GG
Bn-A01-p2245780	AGAAGAACGCCACTAACACCATCTCATTGCGCTCGCCTTTTACACGGTGG	A/C	1	1729866	AA	AA	AA	AA	AA	AA	AA	AA	AA	AA	AA	CC	CC	AA	AA	AA	AA	CC	AA	AA	CC	AA	AA	AA	AA	AA	AA	AA	AA	AA	AA	AC	AA	CC	AC	AA	AA	AA	AA	AA	AA	AA	AA	AA	AA
Bn-A01-p2246317	ATACAACGTCACTCTCTCAGATAGAATCTGTATTACAACATTCTTAGATA	A/C	1	1730402	AA	AA	AA	AA	AA	AA	AA	AA	AA	AA	AA	CC	CC	AA	AA	AA	AA	NN	AA	AA	CC	AA	AA	AA	AA	AA	AA	AA	AA	AA	AA	AA	AA	AA	AA	AA	AA	AA	AA	AA	AA	AA	AA	AA	AA
Bn-A01-p2246373	AAGAATGTTGTAATACAGATTCTATCTGAGAGAGTGACGTTGTATGATTA	C/T	1	1730458	CC	CC	CC	CC	CC	CC	CC	CC	CC	CC	CC	TT	TT	CC	CC	CC	CC	TT	CC	CC	TT	CC	CC	CC	CC	CC	CC	CC	CC	CC	CC	CC	CC	CC	CC	CC	CC	CC	CC	CC	CC	CC	CC	CC	CC
Bn-A01-p2254072	ACATTTGATGTACATATATAAAATAGTGTATACTTCAAAGTTTCCAGTTA	G/T	1	1737828	GG	GG	GG	GG	GG	GG	GG	GG	GG	GG	GG	TT	TT	GG	GG	GG	GG	GG	GG	GG	GG	GG	GG	GG	GG	TT	TT	TT	GG	TT	GG	GG	GT	TT	GT	GG	GG	GG	GG	GG	GG	GG	GG	GG	GG
Bn-A01-p2254235	AACATGAAAGTATAGGCGAACAAACCAATAAAGCTTCATGGGGAGGGGAA	A/G	1	1737991	AA	AA	AA	AA	AA	AA	AA	AA	AA	AA	AA	GG	GG	AA	AA	AA	AA	AA	AA	AA	AA	AA	AA	AA	AA	GG	GG	GG	AA	GG	AA	AA	AG	GG	AG	AA	AA	AA	AA	AA	AA	AA	AA	AA	AA
Bn-A01-p2260859	TGGAGAAAGTATATTGAGACCTTATCAGGAAGTTGACAAGGTGATTCCAT	T/C	1	1744626	TT	TT	TT	TT	TT	TT	TT	TT	CC	CC	TT	TT	TT	TT	TT	TT	TT	CC	TT	TT	TT	TT	TT	TT	TT	CC	CC	CC	TT	CC	TT	TT	TC	CC	NN	TT	TT	TT	TT	TT	TT	TT	CC	TT	CC
Bn-A01-p2261903	AAACAAATAGAATGTTAATTAAGTTTTCAAAACCCTGCTAAAATGTTAAG	A/G	1	1745675	AA	AA	AA	AA	AA	AA	AA	GG	AA	AA	AA	AA	AA	AA	AA	AA	AA	AA	AA	AA	AA	AA	AA	AA	AA	GG	GG	GG	AA	GG	AA	AG	GG	AA	AG	AA	AA	AA	AA	AA	AA	AA	AA	GG	AA
Bn-A01-p2277290	GATTGCTTTTTTATGTTTAAGCAGGCGCTTGCAGCTCCGAAAGTGTCACT	C/T	1	1756060	TT	CT	NN	NN	CT	NN	CT	CT	CC	CC	CT	CT	CC	TT	CT	NN	TT	CC	TT	CT	CC	TT	TT	NN	NN	CC	CC	CC	NN	CC	NN	CT	CT	CC	CT	TT	NN	NN	NN	TT	TT	TT	CC	NN	CC
Bn-A01-p2291940	GCATTAAATTCATTAAACAAAACTGTCTTCGTATTGATATACATCTACCA	C/T	1	1768659	CC	CC	TT	CC	CC	CT	CC	TT	TT	TT	CC	CC	TT	TT	TT	CC	CC	TT	CC	CC	CC	CC	TT	TT	TT	TT	TT	TT	CC	TT	CC	TT	TT	TT	TT	CC	CC	CC	CC	CC	CC	CC	TT	TT	TT
Bn-A01-p2303308	TATGATTCAATTTTTGGTTTTTGTTTCCTTCTTGTATAATATCATGTTGA	A/G	1	1775848	AA	AA	GG	AA	AA	AG	AA	GG	GG	GG	AA	AA	AA	GG	GG	AA	AA	GG	AA	AA	GG	AA	GG	GG	GG	AA	AA	AA	AA	AA	AA	GG	AG	GG	GG	AA	AA	AA	AA	AA	AA	AA	GG	GG	GG
Bn-A01-p2306938	AAACAATCTGAATGTCCAAATTACTATCCAATAAAGATATATTTAAACCC	G/A	1	1779541	GG	GG	GG	GG	GG	GG	GG	GG	GG	GG	GG	GG	AA	GG	GG	GG	GG	GG	GG	GG	AA	GG	GG	GG	GG	AA	AA	AA	GG	AA	GG	GG	GA	GG	GG	GG	GG	GG	GG	GG	GG	GG	GG	GG	GG
Bn-A01-p2311015	TAGTAAAAAGGATTTGTTAAACCATAGCTAGCTCATTGTGCATGAATGAA	A/G	1	1783585	AA	AA	GG	AA	AA	AG	AA	NN	GG	GG	AA	AA	AA	GG	GG	AA	AA	GG	AA	AA	GG	AA	GG	GG	GG	AA	AA	AA	AA	AA	AA	GG	AA	GG	GG	AA	AA	AA	AA	AA	AA	AA	GG	NN	GG
Bn-A01-p2318972	GAATCATACTTGAGGTAAGGAAGAGTCATATTCTTCAGCAAGGTAGGATG	C/T	1	1792943	CC	CC	CC	CC	CC	CC	CC	TT	CC	CC	CC	CC	CC	CC	CC	CC	CC	CC	CC	CC	CC	CC	CC	CC	CC	TT	TT	TT	CC	TT	CC	CT	TT	CC	CT	CC	CC	CC	CC	CC	CC	CC	CC	TT	CC
Bn-A01-p2329932	TATTCATCAGACCATGAGTCAGTGAGAAGAATGTTCCAAAACTCTCTTCA	C/T	1	1804377	CC	CC	CT	CC	CC	CT	CC	CT	CC	CC	CC	CC	CC	CT	CT	CC	CC	CC	CC	CC	CC	CC	CT	CT	CT	CC	CC	CC	CC	CC	CC	CT	CT	CC	CT	CC	CC	CC	CC	CC	CC	CC	CC	CT	CC
Bn-A01-p2340048	ACATGATTCAATTATTTTGATGATATTACACATACAATTGAAAATCAGTG	A/G	1	1819072	AA	AA	GG	AA	AA	AG	AA	GG	AA	AA	AA	AA	GG	GG	GG	AA	AA	AA	AA	AA	AA	AA	GG	GG	GG	AA	AA	AA	AA	AA	AA	GG	AG	AA	AG	AA	AA	AA	AA	AA	AA	AA	AA	GG	AA
Bn-A01-p2340359	AATGTGTGGTTCTGAGAACAATGAGCTTTTTAAGGGCTGTGATGATTGGA	A/G	1	1827118	AA	AA	GG	AA	AA	AG	AA	GG	AA	AA	AA	AA	GG	GG	GG	AA	AA	AA	AA	AA	AA	AA	GG	GG	GG	AA	AA	AA	AA	AA	AA	GG	AG	AA	AG	AA	AA	AA	AA	AA	AA	AA	AA	GG	AA
Bn-A01-p2341408	ATTTGTTAGATTTTATCATCAAACTTAGTTATAAAGCAATTTCTTTTACC	C/T	1	1827887	CC	CC	TT	CC	CC	CT	CC	TT	CC	CC	CC	CC	TT	TT	TT	CC	CC	CC	CC	CC	TT	CC	TT	TT	TT	CC	CC	CC	CC	CC	CC	TT	CT	CC	CT	CC	CC	CC	CC	CC	CC	CC	CC	TT	CC
Bn-A01-p2365493	CTCAAATATATATGTAGTATTTGTTAACCGATCATGTTAAATGTGTTTCA	T/C	1	1858393	TT	TT	TT	TT	TT	TT	TT	TT	CC	CC	TT	TT	CC	TT	TT	TT	TT	CC	TT	TT	TT	TT	TT	TT	TT	CC	CC	CC	TT	CC	TT	TT	TC	CC	TC	TT	TT	TT	TT	TT	TT	TT	CC	TT	CC
Bn-A01-p2365667	TATCATTTAATCTCAAATTTGAATATGATTTTGAATTGAAAGGGATAGTT	T/C	1	1858566	TT	TT	TT	TT	TT	TT	TT	TT	CC	CC	TT	TT	CC	TT	TT	TT	TT	CC	TT	TT	TT	TT	TT	TT	TT	CC	CC	CC	TT	CC	TT	TT	TC	CC	TC	TT	TT	TT	TT	TT	TT	TT	CC	TT	CC
Bn-A01-p2387124	AACAATGAACTGTTTGCTTCCAAGTTTCCAACTTGGATGTCTCCAGCTAC	A/G	1	1876675	AA	AA	AA	AA	AA	AA	AA	GG	AA	AA	AA	AA	AA	AA	AA	AA	AA	AA	AA	AA	NN	AA	AA	AA	AA	AA	AA	AA	AA	AA	AA	AG	AG	AA	AG	AA	AA	AA	AA	AA	AA	AA	AA	GG	AA
Bn-A01-p2403471	ACAATCGTTTAAGTGGGTGAAACAAATGTTTTTTGACTGATGTTGCAGGA	A/G	1	1894027	AA	AA	GG	AA	AA	AG	AA	GG	AA	AA	AA	AA	AA	GG	GG	AA	AA	GG	AA	AA	GG	AA	GG	NN	GG	AA	AA	AA	AA	AA	AA	AG	AG	AA	AG	AA	AA	AA	AA	AA	AA	AA	AA	GG	AA
Bn-A01-p2421445	GGGAAAGGAGGGATTTTTATTTGGTTAAACACTGAATTATATCAACCCTC	A/G	1	1911945	AA	AA	AA	AA	AA	AA	AA	GG	GG	GG	AA	AA	AA	AA	AA	AG	GG	AA	AA	AA	AA	AG	AA	AA	AA	GG	GG	GG	AA	GG	AA	AG	GG	GG	GG	AA	AA	AA	AA	AA	AA	AA	GG	GG	GG
Bn-A01-p2431503	TTCGTGAGCCACGTAAGAAATCAAGAATCTGGCTCGGGACTTTTCAGACC	C/G	1	1921109	CC	CC	CC	CC	CC	CC	CC	GG	CC	CC	CC	CC	CC	CC	CC	CG	CC	CC	CC	CC	GG	CC	CC	CC	CC	GG	NN	GG	CC	GG	CC	CG	GG	CC	CG	CC	CC	CC	CC	CC	CC	CC	CC	GG	CC
Bn-A01-p2445468	CATCATCAAACGCGGGTTTGACATCTTGACCAAGAACAAGATTCGTGATC	G/A	1	1936237	GG	GG	GG	GG	GG	GG	GG	AA	GG	GG	GG	GG	GG	GG	GG	GG	GG	GG	GG	GG	GG	GG	GG	GG	GG	GG	GG	GG	GG	GG	GG	GA	GA	GG	GA	GG	GG	GG	GG	GG	GG	GG	GG	AA	GG
Bn-A01-p2445602	ATCATGCCGATAATGGACAAGAAGGAGGCTGATATGCTGATGGAGAGCCT	G/T	1	1936371	GT	GT	GG	GT	GT	GT	GT	GG	GG	GG	GT	GT	GG	GG	GG	GT	GG	GG	GT	GT	TT	NN	GG	GG	GG	GG	GG	GG	GT	GG	GT	GG	GG	GG	GG	GT	GT	GT	GT	GT	GT	GT	GG	GG	GG
Bn-A01-p2453633	TCTCCCTTGACAATGTAGATGCATAGATGCTCGGTTTCATCAAAAGCACA	C/T	1	1939386	CC	CC	CC	CC	CC	CC	CC	TT	CC	CC	CC	CC	CC	CC	CC	CC	CC	CC	CC	CC	CC	CC	CC	CC	CC	CC	CC	CC	CC	CC	CC	CT	CT	CC	CT	CC	CC	CC	CC	CC	CC	CC	CC	TT	CC
Bn-A01-p2453758	GTCAGGTATTGACACTGTCATGAAATTTATCCACACTAGGACCTCTCCGT	G/A	1	1939511	GG	GG	GG	GG	GG	GG	GG	AA	GG	GG	GG	GG	GG	GG	GG	GG	GG	GG	GG	GG	GG	GG	GG	GG	GG	GG	GG	GG	GG	GG	GG	GA	GA	GG	GA	GG	GG	GG	GG	GG	GG	GG	GG	AA	GG
Bn-A01-p2457750	TACGTTTAGCTACTTTTTGTTCCACCTAAATGCGTTAGCAGAAAGCAACC	C/T	1	1943575	CC	CC	TT	CC	CC	CT	CC	TT	CC	CC	CC	CC	TT	TT	TT	CC	CC	TT	CC	CC	TT	CC	TT	TT	TT	CC	CC	CC	CC	CC	CC	TT	CT	CC	CT	CC	CC	CC	CC	CC	CC	CC	CC	TT	CC
Bn-A01-p2501423	AAAGAACTCTTCTAAAACCTCATTAAGATCTAATGTCAGCTTAAGTCAAG	G/A	1	1989524	GG	GG	AA	GG	GG	GA	GG	GG	AA	AA	GG	GG	NN	AA	AA	GA	AA	AA	GG	GG	AA	GA	AA	AA	AA	GG	GG	GG	GG	GG	GG	AA	GA	AA	AA	GG	GG	GG	GG	GG	GG	GG	AA	AA	AA
Bn-A01-p2538180	AAAACAAAATATGGACCGTACGATCAGTATCGCGTCGAGATCGGACGGTA	G/A	1	2034980	GG	GG	AA	GG	GG	GA	GG	GG	AA	AA	GG	GG	AA	AA	AA	GG	GG	AA	GG	GG	AA	GG	AA	AA	AA	AA	AA	AA	GG	AA	GG	AA	AA	AA	AA	GG	GG	GG	GG	GG	GG	GG	AA	AA	AA
Bn-A01-p2569303	TAATAGACAATCCAGTAAAACAATTAAATGCATTTCAACCAAAACTAACC	C/T	1	2070593	CC	CC	CC	CC	CC	CC	CC	CC	CC	CC	CC	CC	TT	CC	CC	CC	CC	CC	CC	CC	CC	CC	CC	CC	CC	CC	CC	CC	CC	CC	CC	TT	CT	CC	CT	CC	CC	CC	CC	CC	CC	CC	CC	CT	CC
Bn-A01-p2574969	GAAACATCAACACCTTCAGCGTTTATTCTTTCTCGCAACTGCTGCAGCTT	A/G	1	2076502	AA	AA	AA	AA	AA	AA	AA	AA	GG	GG	AA	AG	GG	AA	AA	AG	GG	AA	AA	AA	GG	AG	AA	AA	AA	AA	AA	AA	AA	AA	AA	AG	AA	GG	AG	AA	AA	AA	AA	AA	AA	AA	GG	AG	GG
Bn-A01-p2587709	ACACCAACACATCTAAACCTAATTGAGGTGGCACCGAATGTGAGAAACGG	A/G	1	2094464	AA	AA	AA	AA	AA	AA	AA	AA	AA	AA	AA	AG	AA	AA	AA	AA	AA	AA	AA	AA	AA	AA	AA	AA	AA	GG	NN	GG	AA	GG	AA	AA	AG	AA	AA	AA	AA	AA	AA	AA	AA	AA	AA	AA	AA
Bn-A01-p2608660	GTTGCCACACAGATTCTGACGAGAGAAGGAGCTCATATCGACGACATAAG	A/C	1	2114996	AA	AA	AA	AA	AA	AA	AA	AA	CC	CC	AA	AA	CC	AA	AA	AA	AA	AA	AA	AA	AA	AA	AA	AA	AA	AA	AA	AA	AA	AA	AA	CC	AC	CC	CC	AA	AA	AA	AA	AA	AA	AA	CC	CC	CC
Bn-A01-p2626270	AGCGCATAGGCGACTAACTAAGCAAAAATGTGAGGACATCTTCCCTTCCA	T/G	1	2132764	TT	TT	TT	TT	TT	TT	TT	TT	TT	TT	TT	TG	TT	TT	TT	TT	TT	TT	TT	TT	TT	TT	TT	TT	TT	TT	TT	TT	TT	TT	TT	TG	TG	TT	TG	TT	TT	TT	TT	TT	TT	TT	TT	TG	TT
Bn-A01-p2637699	AGTTATGTTAGCTTATGTTTCGTACGTAATAATGTTCATTTGCTTGAGTA	A/G	1	2144228	AA	AA	AA	AG	AG	AG	AG	AA	AA	AA	AA	AG	NN	AA	AA	AA	NN	AA	AA	AA	GG	AA	AA	AA	AA	NN	NN	NN	AA	NN	AA	AA	NN	NN	NN	AA	AA	AG	AA	AA	AA	AG	AA	AA	AA
Bn-A01-p2694323	AGATACTTTTTCATACATGACTTTATTGGTGGCCATCCAACGACTTTGCA	A/G	1	2200145	AA	AA	GG	AA	AA	GG	AA	AA	AA	AA	AA	AG	GG	GG	GG	AG	GG	GG	AA	AA	GG	GG	GG	GG	GG	GG	GG	GG	AA	GG	AA	AG	AG	GG	AG	AA	AA	AA	AA	AA	AA	AA	AA	AA	AA
Bn-A01-p2699907	CCTCACAACGCTAATACGATCGTTATTCTGAAAGTCATAGTCATGGACAC	C/A	1	2205746	AA	CA	CC	CA	CA	CA	CA	AA	AA	AA	AA	CA	CC	CC	CC	CA	CC	CC	AA	CA	CC	CA	CC	CC	CC	CC	CC	CC	AA	CC	AA	CA	CA	CC	CA	AA	NN	CA	AA	NN	AA	CA	NN	AA	AA
Bn-A01-p2713528	ACATGTCATGGATATGCAAGACACATGAACATAAAAACAATAATTATGAG	T/G	1	2220556	TT	TT	GG	TT	TT	TG	TT	TT	TT	TT	TT	TT	TT	GG	GG	TG	TT	GG	TT	TT	TT	TT	GG	GG	GG	TT	TT	GG	TT	GG	TT	TG	GG	GG	TG	TT	TT	TT	TT	TT	TT	TT	TT	TT	TT
Bn-A01-p2713583	TAATTATTGTTTTTATGTTCATGTGTCTTGCATATCCATGACATGTTGTC	G/T	1	2220611	GG	GG	TT	GG	GG	GT	GG	GG	GG	GG	GG	GG	GG	TT	TT	GT	GG	TT	GG	GG	GG	GG	TT	TT	TT	GG	GG	TT	GG	TT	GG	GG	GT	TT	GT	GG	GG	GG	GG	GG	GG	GG	GG	GG	GG
Bn-A01-p2718126	TATTCACTTGCAAAACCTAACTATCATACACTAATAATTAAATTAATCAT	A/G	1	2225705	AA	AA	GG	AA	AA	AG	AA	AA	AA	AA	AA	AG	AA	GG	GG	AG	GG	GG	AA	AA	AA	AG	GG	GG	GG	GG	GG	GG	AA	GG	AA	AA	AG	GG	AG	AA	AA	AA	AA	AA	AA	AA	AA	AA	AA
Bn-scaff_15838_5-p489307	GTGGCCCAAAAACTTAAATGTTGCTTTTGGCCCACCAAAACTCAGGGCCG	G/A	1	2242511	AA	GG	GA	GG	GG	NN	GG	GG	GG	GG	NN	GG	AA	GA	NN	GG	GA	GA	GG	GG	GG	NN	GG	GG	GA	GG	GG	GA	AA	GG	AA	NN	NN	GA	GA	GG	NN	GG	GG	GG	GG	GG	GG	GG	GG
Bn-A01-p2825565	AACAAAGTATTTCCTTTGAAAATTATCTAAGCATTTATTGATTTTGTAGA	G/A	1	2327468	GG	GG	GG	AA	GG	GG	GG	GG	GG	GG	GG	GG	GG	GG	GG	GG	AA	GG	GG	GG	GG	GA	GG	GG	GG	GG	GG	AA	GG	AA	GG	GG	GA	NN	GA	GG	GG	GG	GG	GG	GG	GG	GG	GG	GG
Bn-A01-p2841043	AGCATGAAAGTTTACAACCAAAACCGAATCAACCAAAACAGAAGATTCGA	G/T	1	2350066	GG	GG	GG	TT	GG	GG	GG	GG	GG	GG	GG	GG	GG	GG	GG	GG	TT	GG	GG	GG	GG	GT	GG	GG	GG	GG	GG	TT	GG	TT	GG	GG	GT	GG	GG	GG	GG	GG	GG	GG	GG	GG	GG	GG	GG
Bn-A01-p2864193	CACCAGTCTTTAGGAACCACATTCTCGTTTCTCTTCTCTCTATGATACTC	C/T	1	2366818	CC	CC	CC	CC	CC	CC	CC	CC	CC	CC	CC	CT	TT	CC	CC	CC	CC	CC	CC	CC	TT	CC	TT	CC	CC	CC	CC	CC	CC	CC	CC	CC	CC	CC	CC	CC	CC	TT	CC	CC	CC	NN	CC	CC	CC
Bn-A01-p2867284	TTAGCATGGATGTAACCCGAATAAAAGGGAACCAATCCCTTCAAACCCTT	G/T	1	2369907	GG	GG	GG	GG	GG	GG	GG	GG	GG	GG	GG	GG	GG	GG	GG	GG	TT	GG	GG	GG	GG	GT	GG	GG	GG	GG	GG	GG	GG	GG	GG	TT	GT	TT	GT	GG	GG	GG	GG	GG	GG	GG	GG	GT	GG
Bn-A01-p2874393	CATCCTGGTGACAGTTTAATCTTCTTCATTTAGTTTACTTTCTAACAGAT	A/C	1	2376661	AA	AA	CC	CC	AA	AC	AA	AA	AA	AA	AA	AA	NN	CC	CC	AC	CC	CC	AA	AA	NN	AC	NN	CC	CC	CC	CC	CC	AA	CC	AA	CC	AC	CC	AC	AA	AA	NN	AA	AA	AA	AA	AA	AA	AA
Bn-A01-p2882270	TGTTAAGTCAGTAGTATCGTTCGTTACTAGATTTTAAGTTTTTAACTCTT	C/A	1	2386161	CC	CC	CC	CC	CC	CC	CC	CC	CC	CC	CC	CC	CC	CC	CC	CC	CC	CC	CC	CC	CC	CC	CC	CC	CC	AA	AA	AA	CC	AA	CC	CA	AA	CC	CC	CC	CC	CC	CC	CC	CC	CC	CC	CC	CC
Bn-A01-p2884934	CCTGTAAGAAGGTTCAGATGAACCAAGGACGAGTTAGCTGCTTAGTAATT	A/G	1	2388820	NN	NN	AA	AA	NN	AA	NN	NN	NN	NN	NN	AA	AA	AA	AA	AA	AA	AA	NN	NN	AA	AA	AA	AA	AA	GG	GG	GG	NN	GG	NN	GG	GG	NN	NN	NN	NN	AA	NN	GG	NN	NN	NN	GG	NN
Bn-A01-p71129	AAGCATGGGAATAGGGTATCTTGCGAAGCTTTCTTAGGTTTTGCGGATAG	T/G	1	2439141	TT	TT	TT	TT	TT	TT	TT	GG	TT	TT	TT	TG	GG	TT	TT	TT	TT	TT	TT	TT	TT	TT	GG	TT	TT	TT	TT	TT	TT	TG	TT	TT	TT	TT	TG	TT	TT	TT	TT	TT	TT	TT	TT	TT	TT
Bn-A01-p80385	GTGCTTATGATAGATCTCCTTTTCAGGCTGGGTTAATGCTAACCTAAGGT	A/C	1	2449184	AA	AA	CC	AA	AA	AC	NN	AA	AA	AA	AA	AC	CC	AA	AA	AA	AA	AA	AA	AA	AA	AA	CC	AA	AA	AA	AA	AA	AA	AC	AA	AA	AA	AA	AA	AA	AA	AA	AA	AA	AA	AA	AA	AA	AA
Bn-A01-p100441	AGTAATCTTATTTGTGTTCAATGGAAGATAGTTGCTCTCGTGCTAGTTTC	T/C	1	2468865	TT	TT	CC	TT	TT	TC	TT	CC	TT	TT	TT	TC	CC	TT	TT	TT	TT	TT	TT	TT	TT	TT	CC	TT	TT	TT	TT	TT	TT	TC	TT	TT	TT	TT	TC	TT	TT	CC	TT	TT	TT	TT	TT	TT	TT
Bn-A01-p100693	TAAAATGGCAAGTTTATGATAATGTATAAAAAATGTCATTTTTGCCTCTA	T/C	1	2469116	TT	TT	CC	TT	TT	TC	TT	CC	TT	TT	TT	TC	CC	TT	TT	TT	TT	TT	TT	TT	TT	TT	CC	TT	TT	TT	TT	TT	TT	TC	TT	TT	TT	TT	TC	TT	TT	CC	TT	TT	TT	TT	TT	TT	TT
Bn-A01-p101021	CCAGCCGACCACCAAGATCATAGTGGGGAACTAGACTGATCTCGGTCCTA	T/C	1	2469447	TT	TT	TT	TT	TT	TT	TT	CC	TT	TT	TT	TT	TT	TT	TT	TT	TT	TT	TT	TT	TT	TT	TT	TT	TT	TT	TT	TT	TT	TT	TT	TT	TT	TT	TC	TT	TT	CC	TT	TT	TT	TT	TT	TT	TT
Bn-A01-p101094	CCCCACTATGATCTTGGTGGTCGGCTGGTCGCAATCTACTTTAGTCTCTA	C/A	1	2469520	CC	CC	AA	CC	CC	CA	CC	AA	CC	CC	CC	CA	AA	CC	CC	CC	CC	CC	CC	CC	CC	CC	AA	CC	CC	CC	CC	CC	CC	CA	CC	CC	CC	CC	CA	CC	CC	AA	CC	CC	CC	CC	CC	CC	CC
Bn-A01-p101451	TTCAAGTTTAAAAATTGGTTTATATCGTCTTAAAACGGTTTAATTCATTC	G/A	1	2469877	GG	GG	AA	GG	GG	GA	GG	NN	GG	GG	GG	GA	AA	GG	GG	GG	GG	GG	GG	GG	GG	GG	NN	GG	GG	GG	GG	GG	GG	GA	GG	GG	GG	GG	GA	GG	GG	AA	GG	GG	GG	GG	GG	GG	GG
Bn-A01-p101943	CTTCTGAATCATATTTCTAAAATGAGTGATTTGTAGTAAGTGTTGTTTGA	G/A	1	2470371	GG	GG	AA	GG	GG	GA	GG	AA	GG	GG	GG	GA	AA	GG	GG	GG	GG	GG	GG	GG	GG	GG	AA	GG	GG	GG	GG	GG	GG	GA	GG	GG	GG	GG	GA	GG	GG	AA	GG	GG	GG	GG	GG	GG	GG
Bn-A01-p108225	AAGAAAGAACTGGTTTCTATTTTACAACAAGAATTTTGTTTTAGATTTGA	G/A	1	2489543	GG	GG	GG	GG	GG	GG	GG	GG	GG	GG	GG	GG	GG	GG	GG	AA	AA	AA	GG	GG	GG	AA	GG	AA	GG	GG	GG	AA	GG	GG	GG	GG	GG	AA	GA	AA	GG	GG	GG	GG	GG	GG	GG	GG	GG
Bn-A01-p137814	TTGACATTTCACAGCGATGGACGGTTATGTTTCATTCAGACACCACGAGT	A/G	1	2518587	AA	AA	GG	AA	AA	AG	AA	AA	AA	AA	AA	AA	GG	AA	AA	GG	GG	GG	AA	AA	AA	GG	AA	GG	AA	AA	AA	AA	AA	AA	AA	AA	AA	AA	AA	GG	AA	GG	AA	AA	AA	AA	AA	AA	AA
Bn-A01-p137869	GTGGTGTCTGAATGAAACATAACCGTCCATCGCTGTGAAATGTCAACCAC	G/A	1	2518642	GG	GG	AA	GG	GG	GA	GG	GG	GG	GG	GG	GG	AA	GG	GG	AA	AA	AA	GG	GG	GG	AA	GG	AA	GG	GG	GG	GG	GG	GG	GG	GG	GG	GG	GG	AA	GG	AA	GG	GG	GG	GG	GG	GG	GG
Bn-A01-p138731	ACGAACCAGAGCTGTGAGAAGACACTGAGCTTGATGCCATTGTGATAAGA	T/G	1	2519486	TT	TT	TT	TT	TT	TT	TT	GG	TT	TT	TT	TG	GG	TT	TT	TT	TT	TT	TT	TT	TT	TT	GG	TT	TT	TT	TT	GG	TT	TG	TT	TT	TT	TT	TG	TT	TT	TT	TT	TT	TT	TT	TT	TT	TT
Bn-A01-p145676	AAGTCACCTAATTTGTAAGAGAACCTTTCTCTGTTTTTCCTTTTCATGTT	T/C	1	2527506	TT	TT	TT	TT	TT	TT	TT	TT	TT	TT	TT	TT	TT	TT	TT	CC	CC	CC	TT	TT	TT	CC	TT	CC	TT	TT	TT	TT	TT	TT	TT	TT	TT	TT	TT	CC	TT	TT	TT	TT	TT	TT	TT	TT	TT
Bn-A01-p147360	GTTCATCGTATTCTTACTATTGACAGTAACTATGGCATCCAATATAAAAT	A/G	1	2529182	AA	AA	AA	AA	AA	AA	AA	AA	AA	AA	AA	AA	AA	AA	AA	GG	GG	GG	AA	AA	AA	GG	AA	GG	AA	AA	AA	AA	AA	AA	AA	AA	AA	AA	AA	GG	AA	AA	AA	AA	AA	AA	AA	AA	AA
Bn-A01-p147990	AAAATGATACTTTCTTTTAGGTAAACTAACAACTGTACATAGGACTATAG	C/A	1	2529814	CC	CC	AA	CC	CC	CA	CC	AA	CC	CC	CC	CA	AA	CC	CC	CC	CC	CC	CC	CC	CC	CC	AA	CC	CC	CC	CC	AA	CC	CA	CC	CC	CC	AA	AA	CC	CC	AA	CC	CC	CC	CC	CC	CC	CC
Bn-A01-p150028	GAGCTCCCATTACATAATAGACTCAGAGCATGCAGTTGAGAGACCGAATC	C/A	1	2535466	CC	CC	CC	CC	CC	CC	CC	CC	CC	CC	CC	CC	CC	CC	CC	AA	AA	AA	CC	CC	CC	AA	CC	AA	CC	CC	CC	CC	CC	CC	CC	CC	CC	CC	CC	AA	CC	CC	CC	CC	CC	CC	CC	CC	CC
Bn-A01-p161237	CTGTTACAGCCAAAAAGTAAGTTGTGATTTGAGCTTCAAAGAATTAATGT	T/G	1	2544376	TT	TT	TT	TT	TT	TT	TT	GG	TT	TT	TT	TT	TT	TT	TT	GG	GG	GG	TT	TT	TT	GG	TT	GG	TT	TT	TT	TT	TT	TT	TT	TT	TT	TT	TG	GG	TT	TT	TT	TT	TT	TT	TT	TT	TT
Bn-A01-p176052	ATCTATTATTTCACTATTGTCGGAATTAATTTGGGGAATTCACCGTGCAC	G/T	1	2560044	GG	GG	GG	GG	GG	GG	GG	GG	GG	GG	GG	GG	GG	GG	GG	TT	TT	GT	GG	GG	GG	TT	GG	TT	GG	GG	GG	GG	GG	GG	GG	GG	GG	GG	GG	TT	GG	GG	GG	GG	GG	GG	GG	GG	GG
Bn-A01-p178709	GAATAGGCACCATGCAAACAGCCACTACTTACCAAAATTATGTCTGAGTG	G/A	1	2562674	GG	GG	AA	GG	GG	GA	GG	AA	GG	GG	GG	GA	AA	GG	GG	AA	AA	AA	GG	GG	GG	AA	AA	AA	GG	GG	GG	AA	GG	GA	GG	GG	GG	AA	AA	AA	GG	AA	GG	GG	GG	GG	GG	GG	GG
Bn-A01-p195253	GAGCTAATGGCATACGAAACCTGACAAGATAATATGTTGCTAAAACTGCC	C/A	1	2579247	CC	CC	AA	CC	CC	CA	CC	AA	CC	CC	CC	CA	AA	CC	CC	AA	AA	AA	CC	CC	CC	AA	AA	AA	CC	CC	CC	AA	CC	CA	CC	CC	CC	AA	AA	AA	CC	AA	CC	CC	CC	CC	CC	CC	CC
Bn-A01-p206610	GAATAACCAGTTCCAACAAAAAGTGCGTGTGAATCCAACTCAGTTTTTCT	T/G	1	2590605	TT	TT	TT	TT	TT	TT	TT	TT	TT	TT	TT	TG	GG	TT	TT	GG	GG	GG	TT	TT	TT	GG	GG	GG	TT	TT	TT	GG	TT	TT	TT	TT	TT	TT	TT	GG	TT	TT	TT	TT	TT	TT	TT	TT	TT
Bn-A01-p207098	ACTCGAAGATCTTGATCTTAATATAGGCGTTGGGTAGGATGAAAGCAGTG	A/G	1	2591093	AA	AA	GG	AA	AA	AG	AA	GG	AA	AA	AA	AG	GG	AA	AA	GG	GG	GG	AA	AA	AA	GG	GG	GG	AA	AA	AA	GG	AA	AG	AA	AA	AA	AA	AG	GG	AA	GG	AA	AA	AA	AA	AA	AA	AA
Bn-A01-p207363	GTAGATTTGTGTCCATCTCTCGGAGCTGAACATCTCTTAGTGAGATGAGA	T/C	1	2591358	TT	TT	CC	TT	TT	TC	TT	TT	TT	TT	TT	TC	CC	TT	TT	CC	CC	CC	TT	TT	TT	CC	CC	CC	TT	TT	TT	CC	TT	TT	TT	TT	TT	TT	TT	CC	TT	TT	TT	TT	TT	TT	TT	TT	TT
Bn-A01-p220693	TATTCTTATTAACCGACGGTTTCTTCATCGTCTTCCTCTTCTTTACCGGG	A/G	1	2604667	AA	AA	NN	AA	AG	NN	NN	AA	AA	NN	AG	NN	GG	AA	NN	NN	GG	GG	AA	AA	NN	GG	GG	GG	AA	NN	AA	GG	AA	AG	AA	AA	AA	AA	AA	GG	NN	AA	AA	AA	AA	NN	AA	AA	AA
Bn-A01-p250759	ACGAACCAAACTTAGAACCCTTTCTGCAACAGATAGTGAACCATTTCTCT	C/A	1	2628262	CC	CC	CC	CC	CC	CC	CC	CC	CC	CC	CC	CA	AA	CC	CC	AA	AA	AA	CC	CC	CC	AA	AA	AA	CC	CC	CC	AA	CC	CA	CC	CC	CC	CC	CC	AA	CC	CC	CC	CC	CC	CC	CC	CC	CC
Bn-A01-p289703	CTGCCATCAAAGCAGACTTAGCTAACATATCCGCTTGACCATTTTTCTCT	A/G	1	2665201	AA	AA	GG	AA	AG	AG	AA	AA	AA	AA	AA	AA	GG	AA	AA	GG	GG	GG	AA	NN	NN	GG	GG	GG	AA	AA	AA	GG	AA	NN	AA	AA	NN	GG	AA	AA	AA	GG	AA	AA	AA	AA	AA	AA	AA
Bn-A01-p314983	ATCGAACTACCAGATTATTAGGTCGACCATGAACGAACCGTATGTTAATT	T/C	1	2687700	TT	TT	TT	TT	TT	TT	TT	TT	TT	TT	NN	TC	CC	TT	TT	CC	CC	CC	TT	TT	TT	CC	CC	CC	TT	TT	TT	CC	TT	TC	TT	TT	TT	TT	TT	TT	TT	TT	TT	TT	TT	NN	TT	TT	TT
Bn-A01-p2990104	CTTTTGAAGAAAGAGATTAAACTGTGTTTCATGTTTTAAACTGAATACTA	G/A	1	2702288	GG	GG	NN	GG	NN	AA	AA	GG	GG	GG	GG	GG	GG	GG	GG	GG	GG	GG	GG	GG	NN	GG	NN	GG	GG	GG	GG	AA	GG	AA	GG	GA	GA	GG	GG	GG	GG	NN	GG	NN	GG	GG	GG	GA	GG
Bn-A01-p3005310	GCTAGTATCTGCTCGCTTTTACTGTCACTTCAGTGAACTCTATATTTGAA	A/G	1	2716527	AA	NN	NN	GG	AA	AA	AA	AA	NN	NN	GG	AA	NN	NN	NN	AA	GG	NN	AA	AA	NN	AG	NN	NN	NN	AA	AA	AA	NN	AA	NN	AG	AA	AA	AA	AA	NN	NN	AA	AA	AA	AA	NN	AA	NN
Bn-A01-p3005793	CAATCTTAACAAGTAACATATGCCTCCTTTTCATAGTGATTTTCACATCT	C/T	1	2717010	TT	CC	CC	CC	TT	CT	TT	TT	CC	CC	CC	CT	CC	CC	CC	NN	CC	CC	TT	TT	CC	CT	CC	CC	CC	TT	TT	TT	CC	TT	CC	CT	CT	TT	TT	TT	CC	CC	TT	CT	TT	CT	CC	CT	CC
Bn-A01-p3045214	CAATTCTCAAGCCCAAAATCATCTTGTAGTTTATATTGGGCTAAGAGTAT	C/A	1	2751575	CC	NN	NN	CC	CA	AA	AA	CC	NN	NN	NN	CC	CC	AA	AA	CA	CC	AA	CC	CC	NN	CC	NN	AA	AA	CC	CC	CC	NN	CC	NN	CA	CA	CC	CC	CC	NN	CC	CC	CC	CC	CC	NN	CC	NN
Bn-A01-p3045984	TTTCAGGTTCTATGTCTTGCTTATGTTATGGTCGTAAGTTTCCCGTTATG	A/G	1	2752337	AA	AA	AA	AA	AG	AG	GG	AA	AA	AA	AA	AA	AA	GG	GG	AG	AA	GG	AA	AA	AA	AA	AA	GG	GG	AA	AA	AA	AA	AA	AA	AG	AG	AA	AA	AA	AA	AA	AA	AA	AA	AA	AA	AA	AA
Bn-A01-p3050613	CCAACACCGTGTTATTCATATGGCAGTTTTTGGTCACATGGTTAGGCTTA	T/G	1	2756709	TG	GG	GG	TT	TG	GG	GG	TT	GG	GG	GG	TG	GG	GG	GG	TG	TT	GG	TT	TT	GG	TT	GG	GG	GG	TT	TT	TT	GG	TT	GG	TG	TG	TT	TT	TT	GG	GG	TT	TG	TT	NN	GG	TG	GG
Bn-A01-p3061223	AGTGGCAGTAGATGGACCTTGGTTGTAAACATTCCTACTGCGGAAACTAA	T/G	1	2766324	TT	NN	TT	TT	TT	TT	TT	TT	NN	NN	NN	TT	TT	GG	GG	TG	TT	GG	TT	TT	TT	TT	TT	GG	GG	GG	GG	TT	NN	TT	NN	TT	TT	TT	TT	TT	NN	TT	TT	TT	TT	NN	NN	TT	NN
Bn-A01-p3069312	TAACTCAGCAACCCTGGACTCCGTGAATGGATAACTCCTAGATCCATACA	C/T	1	2774413	CC	TT	CC	CC	CT	CT	TT	CC	CC	CC	TT	CC	NN	TT	TT	CT	TT	TT	CC	CC	CC	CT	CC	TT	TT	CC	CC	CC	CT	CC	CC	CT	CC	CC	CC	CC	TT	CC	TT	CC	CC	CC	TT	TT	TT
Bn-A01-p3078457	TGCAACAGCCACAAAGCAGCCATGTTCCTAGCACAATGAACTTAGAGCAT	T/C	1	2783426	TT	CC	TT	CC	TT	TT	TT	TT	CC	CC	CC	TT	TT	CC	CC	TT	TT	CC	TT	TC	TT	TT	TT	CC	CC	TT	TT	TT	CC	TT	CC	TC	TC	TT	TT	TT	CC	TT	TT	TC	TT	TC	CC	TC	CC
Bn-A01-p3100346	GTGTTTGTGCTACAGAGACACAGATTGAGATTATGTGTGTGTTTGTGGTC	T/G	1	2804405	TT	TT	TT	TT	TT	TT	TT	TT	TT	TT	TT	TT	TT	GG	GG	TG	TT	GG	TT	TT	TT	TT	TT	GG	GG	TT	TT	TT	TT	GG	TT	GG	TG	TT	TT	TT	TT	TT	TT	TG	TT	TT	TT	TG	TT
Bn-A01-p3111607	GGGATATGCTACCCTTACTCTAGGATGGGTGATACAAACAAAGAATCATT	G/T	1	2814304	GG	GG	GG	TT	GT	GT	TT	GG	GG	GG	GG	GG	GG	GG	GG	GG	TT	GG	GG	GG	GG	GT	GG	GG	GG	TT	TT	GG	GG	GG	GG	GG	GG	TT	GT	GG	GG	GG	GG	GG	GG	GG	GG	GG	GG
Bn-A01-p3134159	TGCCAACTAAGGATTTCGGATTATAACCCAAAAGAGAGAACTTAAAAAAG	C/T	1	2837104	CT	CC	TT	CC	CT	CT	CC	TT	CC	CC	CC	TT	TT	TT	TT	TT	CC	TT	TT	TT	TT	CT	TT	TT	TT	CC	CC	TT	CC	TT	CC	TT	TT	CC	CT	TT	CC	TT	TT	CT	TT	CT	CC	CT	CC
Bn-A01-p3136468	TTCATCCATCAAAACACTAACACAAACTCAGTACAACAATCGTAACATAT	A/G	1	2839381	AG	AA	GG	AA	AG	AG	AA	GG	AA	AA	AA	GG	GG	AA	AA	AG	AA	AA	GG	GG	GG	AG	GG	AA	AA	AA	AA	GG	AA	GG	AA	GG	GG	AA	AG	GG	AA	GG	GG	AG	GG	AG	AA	AG	AA
Bn-scaff_15838_5-p1043118	TATTACTAGTATGTTTGTTTTCTTTTAGTGGATCTAGGAAATGCGCGAGT	C/T	1	2847659	CT	CC	CC	TT	CT	CC	CC	TT	TT	TT	CC	TT	CC	CC	CC	TT	CC	CC	TT	TT	TT	CC	TT	CC	CC	TT	TT	CC	CC	CT	CC	CC	CC	CC	CC	TT	CC	CC	CC	TT	CT	TT	CC	CC	CC
Bn-A01-p3173607	ATGTGTGGAGCCGTATGATGAACCATCGTGAACGTACTCATCTATAGAAG	A/C	1	2883401	NN	CC	AA	NN	AA	AA	AA	AA	CC	CC	CC	AA	AA	AA	AA	AA	AA	AA	AA	AA	AA	AA	AA	AA	AA	CC	CC	AA	CC	AC	CC	AC	AC	CC	AC	AA	CC	AA	AA	CC	AA	CC	CC	AC	CC
Bn-A01-p3175614	TGTGCTAAATAGTTTAAAATTGTTTCCATTTAGAAAAAAGGAAATTACCA	G/A	1	2885819	GA	AA	GG	NN	GG	GG	GG	GG	AA	AA	AA	GG	GG	GG	GG	GG	GG	GG	GG	GG	GG	GG	GG	GG	GG	AA	AA	GG	AA	GA	AA	GA	GA	AA	GA	GG	AA	GG	GG	GA	GG	NN	AA	GA	AA
Bn-A01-p3179210	TCTCCTTCGGCTTTTCAGAGTCTCGGCGAGGCTGTTGCTGCAGCTGCAAA	A/G	1	2889404	AG	AA	AA	GG	GG	AG	AA	GG	GG	GG	AA	GG	AG	AA	AA	GG	AA	NN	GG	GG	GG	AA	GG	NN	AA	GG	GG	AG	AA	GG	AA	AG	AG	AA	AA	GG	AA	AA	AA	GG	AG	GG	AA	NN	AA
Bn-A01-p3226309	TAATTTTAGTGCCTTATCTTTTAACAAATTGAAATTATCGAGTGCCACTG	G/T	1	2920600	TT	GG	GG	GG	TT	GG	GG	TT	GG	GG	GG	GT	GG	GG	GG	GT	TT	GG	TT	TT	GG	TT	GG	GG	GG	TT	TT	GG	GG	TT	GG	TT	GT	GG	GT	TT	GG	GG	TT	GT	TT	NN	GG	GT	GG
Bn-A01-p3232184	ATATTATATAACTAGTAGGTCCAATATGATGGGAGCTTTGTTACTTTACC	G/A	1	2920799	GA	GG	GG	GG	GA	GG	GG	AA	GG	GG	GG	GA	GG	GG	GG	GA	AA	GG	AA	AA	GG	AA	GG	GG	GG	AA	AA	GG	GG	AA	GG	AA	GA	GG	GA	AA	GG	GG	AA	GA	AA	NN	GG	GA	GG
Bn-A01-p3233247	GCACTAAGGTGTAAAATTGGACCACCTTTTTGATTAATTATGAATAGCTA	G/A	1	2921860	NN	GG	GG	GG	GA	GG	GG	AA	GG	GG	GG	NN	GG	GG	GG	GA	AA	GG	NN	AA	GG	AA	GG	GG	GG	AA	NN	GG	GG	AA	GG	AA	GG	GG	GG	AA	GG	GG	AA	GA	AA	GG	GG	GA	GG
Bn-A01-p3233299	AGCTATTCATAATTAATCAAAAAGGTGGTCCAATTTTACACCTTAGTGCT	A/G	1	2921912	AG	AA	AA	AA	NN	AA	AA	GG	AA	AA	AA	AG	AA	AA	AA	AG	GG	AA	GG	GG	AA	GG	AA	AA	AA	GG	GG	AA	AA	GG	AA	GG	AG	AA	AG	GG	AA	AA	GG	AG	GG	AG	AA	AG	AA
Bn-A01-p3306526	TAAAAGACTATTAAACTAATCGGAGAGATACAATAGAACATGCCGTTTTG	G/A	1	2992871	GG	AA	AA	GG	GA	AA	AA	GG	GG	GG	GG	GA	AA	AA	AA	GA	GG	AA	GG	GG	AA	GG	AA	AA	AA	GG	GG	AA	GG	AA	GG	GA	GA	GG	GG	GG	GG	AA	GG	GG	GG	NN	AA	GA	AA
Bn-A01-p3307173	GACGTCGGAAGAGGCGTCTAAGTTGCTGAGGAAGCAACCGGTGGGAGCGA	T/C	1	2993518	TT	CC	CC	TT	TC	CC	CC	TT	TT	TT	TT	TC	CC	CC	CC	TC	TT	CC	TT	TT	CC	TT	NN	CC	CC	TT	TT	CC	TT	CC	TT	TC	TC	TT	TT	TT	TT	CC	TT	TT	TT	TT	CC	TC	CC
Bn-A01-p3323476	TTTTGTTATAATATGCAAAATTGAAGGTGAGATTATACACTTGTTGTTGG	T/G	1	2999970	TT	GG	GG	TT	TG	GG	GG	TT	TT	TT	TT	TG	GG	GG	GG	TG	GG	GG	TT	TT	GG	TG	GG	GG	GG	GG	GG	GG	TT	GG	TT	TG	TG	TT	TT	TT	TT	TT	TT	TG	TT	TT	GG	GG	GG
Bn-A01-p3378332	TTTCCCTTCAAATAAACGCTGGAATGGTCAAACTGTAATATGAAGTCATG	G/A	1	3044499	GG	AA	GG	GG	AA	GA	AA	AA	GG	GG	GG	AA	GG	AA	AA	GA	AA	AA	AA	AA	GG	GA	GG	AA	AA	AA	AA	GG	GG	AA	GG	GA	GA	GG	GG	AA	GG	GG	AA	GA	GG	GA	AA	AA	AA
Bn-A01-p3487320	TGTTCGATGATAATTGATAAGTGATAACCCCACCCAACTATATGGTCGAG	A/C	1	3153818	AA	AA	AA	AA	NN	NN	CC	AA	AA	AA	AA	AA	CC	AA	AA	AA	AA	AA	AA	AA	AA	AA	AA	AA	AA	AA	AA	CC	AA	AA	AA	CC	AA	AA	AA	AA	AA	CC	AA	AC	AA	AA	AA	AC	AA
Bn-A01-p3567127	AAATTAGATGTAACCTCTCCTGCAGTCAGATAAGGCCATCCTATTAAAAA	T/C	1	3239060	TT	CC	TT	TT	TC	TC	CC	TT	TT	TT	TT	TT	CC	CC	CC	TC	TT	CC	TT	TT	TT	TT	TT	CC	CC	TT	TT	CC	TT	TT	TT	TT	TC	TT	TT	TT	TT	TT	TT	TT	TT	TT	CC	TC	CC
Bn-A01-p3586744	ATATTGAAAAACATTAACAATTGTCAAATGGAGTTAAGACTTAAGACACA	C/T	1	3253894	CC	TT	CC	CC	CT	CT	TT	CC	CC	CC	CC	CC	CC	TT	TT	CT	CC	TT	CC	CC	CC	CC	CC	TT	TT	CC	CC	CC	CC	CC	CC	CC	CT	CC	CC	CC	CC	CC	CC	CC	CC	CC	TT	CT	TT
Bn-A01-p3597929	TTTCCTCTATTTTTGTAAAGAGTATTAATAATCAATCACGGTGAGACTGA	G/A	1	3265050	GG	GG	AA	GG	GG	GA	GG	GG	GG	GG	GG	GG	AA	GG	GG	GG	GG	GG	GG	GG	AA	GG	AA	GG	GG	GG	GG	AA	GG	GG	GG	GA	GG	GG	GG	GG	GG	AA	GG	GG	GG	GG	GG	GG	GG
Bn-A01-p3598097	TATTTGAAGACATGTAAGAGCACGCACAACGCAGGTATGTTGCACCGTTT	T/C	1	3265218	TT	TT	CC	TT	TT	TC	TT	TT	TT	TT	TT	TT	CC	TT	TT	TT	TT	TT	TT	TT	CC	TT	CC	TT	TT	TT	TT	CC	TT	TT	TT	TC	TT	TT	TT	TT	TT	CC	TT	TT	TT	TT	TT	TT	TT
Bn-A01-p3598515	TCACACAAAGACAAAGAGTCAATGCCTTAGGTTTTCTCAAACTTATATTA	A/G	1	3265635	AA	AA	GG	AA	AA	AG	AA	AA	AA	AA	AA	AA	GG	AA	AA	AA	AA	AA	AA	AA	GG	AA	GG	AA	AA	AA	AA	GG	AA	AA	AA	AA	AA	AA	AA	AA	AA	AA	AA	AA	AA	AA	AA	AA	AA
Bn-A01-p3598533	ATGGTAGTACGCAATGTTAGAGAGATAGTCATTTGATGATCAAAATTTTT	C/T	1	3265653	CC	CC	TT	CC	CC	CT	CC	CC	CC	CC	CC	CC	TT	CC	CC	CC	CC	CC	CC	CC	TT	CC	TT	CC	CC	CC	CC	TT	CC	CC	CC	CC	CC	CC	CC	CC	CC	CC	CC	CC	CC	CC	CC	CC	CC
Bn-A01-p3619975	TCTGTAACTTGTCTGAATCAGTAGTGATTGCTTAACTTGATTAGTTTAAT	T/C	1	3282615	TT	CC	CC	TT	TT	TC	TT	TT	TT	TT	TT	TT	CC	CC	CC	TC	TT	CC	TT	TT	CC	TT	CC	CC	CC	TT	TT	CC	TT	CC	TT	TT	TC	TT	TT	TT	TT	TT	TT	TT	TT	TT	CC	TC	CC
Bn-A01-p3626821	CCTGTAAGAATGGTTACGATGAATCTTGATACTGAAATGGTTCCTAAGGC	G/A	1	3289481	GG	AA	AA	GG	GG	GA	GG	GG	GG	GG	GG	GG	AA	AA	AA	GA	GG	AA	GG	GG	AA	GG	AA	AA	AA	GG	GG	AA	GG	AA	GG	GG	GA	GG	GG	GG	GG	GG	GG	GG	GG	GG	AA	GA	AA
Bn-A01-p3644770	ATGACTGCCAGAACATGACTCCTTAACATGCCTACTGTCACTTCTTATGA	A/G	1	3312535	AA	AA	GG	AA	GG	GG	GG	GG	AA	AA	AA	NN	GG	AA	AA	AA	AA	AA	GG	GG	AA	AA	AA	AA	AA	AA	AA	GG	AA	AA	AA	AG	AA	AA	AA	GG	AA	GG	GG	AA	AA	AA	AA	AA	AA
Bn-A01-p3737522	ACCTTAAATGGTTCGAGATGAGATTCTTCTGGTATCCCCTTGAGTTCTAA	G/A	1	3390905	GG	GG	AA	AA	AA	AA	AA	AA	GG	GG	GG	GA	GG	GG	GG	GG	AA	GG	AA	AA	GG	GA	GG	GG	GG	GG	GG	GG	GG	AA	GG	GG	AA	GG	GG	AA	GG	GG	AA	GA	GG	GA	GG	GG	GG
Bn-A01-p3758784	TATGACTCATACTATGCAATATTATTGGAGTTATAAGATCATGATTATCG	C/T	1	3412384	CC	CC	CC	CC	CC	CC	CC	CC	CC	CC	CC	CC	TT	CC	CC	CC	CC	CC	CC	CC	CC	CC	CC	CC	CC	CC	CC	CC	CC	CC	CC	CT	CC	TT	TT	CC	CC	CC	CC	CC	CC	CC	CC	CT	CC
Bn-Scaffold006869-p236	TCGTGACTAATAACCAAGACATATTTCTTCTCCACCAAAACTGCTTGAAC	G/A	1	3434406	NN	AA	AA	GG	GA	GA	GG	GA	GA	GA	GG	GA	GA	GG	GG	GA	GG	GG	AA	AA	GA	GG	GA	GA	GG	GG	GG	AA	GA	GG	GG	GA	GG	GA	GA	NN	GG	GG	GA	GG	GG	GA	GG	GA	GG
Bn-A01-p3789302	TGACTGTTCGGAATATATCAAGAAAGACTCATGAAGCATCTTTCTAATAG	A/C	1	3436221	AA	AA	CC	AA	AC	AC	AA	CC	AA	AA	AA	AC	CC	AA	AA	AA	AA	AA	CC	CC	AA	AA	AA	AA	AA	AA	AA	CC	AA	AA	AA	AC	AA	CC	CC	CC	AA	AA	CC	AA	AA	AA	AA	AC	AA
Bn-A01-p3791028	ATGGTCTCAACCCCACCACCATAAAGTATTAGGAATTTCAGCATAAGAGA	A/G	1	3437948	AA	AA	AA	AA	AA	AA	AA	AA	AA	AA	AA	AA	GG	AA	AA	AA	AA	AA	AA	AA	AA	AA	AA	AA	AA	AA	AA	AA	AA	AA	AA	AG	AA	GG	GG	AA	AA	AA	AA	AA	AA	AA	AA	AG	AA
Bn-A01-p3859106	GTCCCAGACTGAGGTGAAGTACTGTACCATATCTTCCGCTGTTTTTCGGC	G/T	1	3481857	GT	TT	TT	GG	GT	GT	GG	TT	TT	TT	GG	TT	TT	GG	GG	GT	GG	GG	TT	TT	TT	GG	TT	TT	GG	GG	GG	TT	TT	GG	GG	GT	GG	GG	GG	TT	GG	TT	TT	GG	GG	NN	GG	GG	GG
Bn-A01-p3859610	TCGTCTCTGTCGTTAAGAAAGGCAGGGAGGATGGGGAGTAGAAAGTAATT	A/G	1	3482361	AG	GG	GG	AA	AG	AG	AA	GG	GG	GG	AA	GG	GG	AA	AA	AG	AA	AA	GG	GG	GG	AA	GG	GG	AA	AA	AA	GG	GG	AA	AA	AG	AA	AA	AA	GG	AA	GG	GG	AA	AA	GG	AA	AA	AA
Bn-A01-p3889035	CTGAAGATTATATCTTCAATACATTTTGCTTGGTTGTATATTGTGATGGC	G/T	1	3509866	GT	TT	GG	TT	GT	GG	GG	TT	TT	TT	GG	TT	GG	GG	GG	GT	TT	GG	TT	TT	TT	GT	TT	TT	GG	GG	GG	GG	TT	GG	GG	GG	GG	GG	GG	TT	TT	GG	TT	GT	GG	TT	TT	GT	GT
Bn-A01-p3904495	CTCTTGTCACTTCTCTTTTGTTCTGAAGAAAGATCATGATTCAATTTCAA	G/T	1	3530346	GG	GG	GT	TT	GT	GT	GG	TT	GG	GG	GG	GT	TT	GG	GG	GG	TT	GG	TT	TT	GG	GT	GG	GG	GG	GG	GG	TT	GG	GG	GG	GT	GG	GG	GG	TT	TT	TT	TT	GT	GG	GG	TT	GT	TT
Bn-A01-p3906965	TAATACAATAATGCTGGTTATATTGCTTCAGGTTAAGACCCATACCTGGT	C/T	1	3533040	CC	CC	TT	TT	CT	CT	CC	TT	CC	CC	CC	CT	TT	CC	CC	CC	TT	CC	TT	TT	CC	CT	CC	CC	CC	CC	CC	TT	CC	CC	CC	CC	CC	CC	CC	TT	TT	CC	TT	CT	CC	NN	TT	CT	TT
Bn-A01-p3938241	CATTATTTATCACAATTATATAACCGTATGAACTCTCTTTCCAAGGAGGA	T/G	1	3563674	TT	TT	TT	GG	TG	TT	TT	GG	TT	TT	TT	TG	TT	TT	TT	TT	GG	TT	GG	GG	TT	TG	TT	TT	TT	TT	TT	TT	TT	TT	TT	TT	TG	TT	TT	GG	GG	TT	GG	TG	TT	TG	GG	TG	TG
Bn-A01-p3948389	AACAAAACAATAACCTAAAGAGTAAAACATGATGAGAGGTTTGGAATCGT	C/T	1	3567076	CC	CC	CC	TT	NN	CT	TT	NN	CC	CC	CC	CT	CC	CC	CC	CC	TT	CC	TT	NN	CC	CT	CC	CC	CC	CC	CC	CC	CC	TT	CC	CT	CT	TT	TT	TT	CC	CC	TT	NN	CC	CC	CC	CT	CC
Bn-A01-p3984534	TGATGTGCTGAGGGAAAACAAATGGTACTTCCGTAGTTGTAGAGATCCAA	A/G	1	3618664	AG	GG	AA	AA	AA	AA	AA	NN	GG	GG	AA	GG	AA	AA	AA	AG	AA	AA	NN	NN	GG	AA	GG	GG	AA	AA	AA	AA	GG	AA	AA	AG	AA	AA	AA	NN	NN	GG	NN	AA	AA	GG	NN	AA	NN
Bn-A01-p4003991	AAGGCGAACATCTACTCAAGGCCAGACCTGAATAGAAGTCTATCAAGTAT	T/C	1	3638450	TC	CC	TT	TT	NN	TT	TT	NN	CC	CC	TT	CC	TT	TT	TT	TC	TT	NN	NN	NN	CC	TT	CC	CC	TT	TT	NN	TT	CC	TT	TT	TC	NN	TT	TT	NN	NN	CC	NN	TT	TT	NN	NN	NN	NN
Bn-A01-p4070059	ACACACTCTCTACTTACAAAACACACAATAAAGTTCGTTACAAAAAGATT	T/C	1	3733914	TT	TT	CC	TT	CC	CC	CC	CC	TT	TT	NN	TC	CC	TT	TT	TT	TT	TT	CC	CC	TT	TT	TT	TT	TT	TT	TT	CC	TT	TT	TT	TT	TC	TT	TT	CC	CC	TT	CC	TT	TT	TC	CC	TC	CC
Bn-A01-p4077105	AAGACAAGGCTACATTAAAATTTATTAAAAAGGACCTAATGTGCATGAAG	C/A	1	3740379	CC	NN	NN	CC	NN	NN	NN	NN	NN	NN	CC	NN	AA	CC	CC	CC	CC	CC	NN	NN	NN	CC	NN	NN	CC	CC	CC	NN	NN	CC	CC	CC	CC	CC	CC	NN	NN	CC	NN	CC	CC	NN	NN	CC	NN
Bn-A01-p4084366	GTAAAAAGCTTTGCCTCTTTCTCCTTCAGACAAATGTGTGCTTGCCTAAG	T/C	1	3747896	TC	CC	TT	TT	TC	TT	TT	CC	CC	CC	TT	CC	CC	TT	TT	TC	TT	TT	CC	CC	CC	TT	CC	CC	TT	TT	TT	TT	CC	TT	TT	TT	TT	TT	TT	CC	TT	TT	CC	TT	TT	CC	TT	TT	TT
Bn-A01-p4116110	GGAGTATGTACCTTATTGTGGAGGGAGTGATCAAAACCTGGACTCCTATT	G/A	1	3794117	GG	GG	AA	GG	GG	AA	AA	GG	GG	GG	GG	GG	AA	GG	GG	GG	GG	GG	GG	NN	GG	GG	GG	GG	GG	GG	GG	AA	GG	GG	GG	GG	GG	GG	GG	GG	GG	GG	GG	GG	GG	GG	GG	GG	GG
Bn-A01-p4173668	CCTGTTGAGAAAGCAACATTTGGATAAGCATAAGAGGAGACAAACTCTCT	A/G	1	3853080	AA	AA	AA	AA	AG	AA	AA	GG	AA	AA	AA	AG	AA	AA	AA	AA	AA	AA	GG	AA	AA	AA	AA	AA	AA	AA	AA	AA	AA	AA	AA	AG	AG	AA	AA	GG	AA	GG	GG	AA	AA	NN	GG	AG	GG
Bn-A01-p4177941	ATCGAATATGGGTCGCATGCAAAATGAAAGCAGTGCTAAACCAATGATCA	C/T	1	3857401	CT	CC	CC	TT	CC	CC	CC	CC	CC	CC	TT	CC	CC	TT	TT	CT	TT	TT	CC	TT	CC	TT	CC	CC	TT	TT	TT	TT	CC	TT	TT	CT	CT	TT	TT	CC	CC	CC	CC	TT	TT	CC	CC	CT	CC
Bn-scaff_19193_1-p618891	AAAGAGGTGATAGATGTTTTGGGTTAAACAAAATCGTTTCCCTCCTCTTG	T/C	1	3863393	CC	TT	TT	CC	TT	TT	TT	TT	TT	TT	CC	TT	TT	CC	CC	TC	CC	CC	TT	CC	TT	CC	TT	TT	CC	CC	CC	CC	TT	CC	CC	TC	TC	CC	CC	TT	TT	TT	TT	CC	CC	TT	TT	TC	TT
Bn-A01-p4188629	TGGGACCGAATCCAATTTTTGAGTGGATCAGCTATGCTCAGTTAGATATA	T/C	1	3870062	TT	CC	CC	TT	NN	CC	CC	TT	CC	CC	TT	TC	CC	TT	TT	TC	TT	TT	TT	TT	CC	TT	CC	CC	TT	TT	TT	TT	CC	TT	TT	TC	TT	TT	TT	TT	TT	CC	TT	TT	TT	NN	TT	TT	TT
Bn-A01-p4227703	ATCGCTGACTTATCCGTGGCTTGACTATAACCGGAGACTTTTTCGCTGGC	A/G	1	3904459	AA	AA	GG	AA	AG	GG	GG	AA	AA	AA	AA	AA	GG	AA	AA	AA	AA	AA	AA	AA	AA	AA	AA	AA	AA	AA	AA	GG	AA	GG	AA	AA	AG	AA	AG	AA	AA	AA	AA	AA	AA	AA	AA	AA	AA
Bn-A01-p4230829	TCTTTCGCAATCACCAACGCCGTTTCGTGTAATCGTACATCAAAGTATGC	G/A	1	3907583	AA	AA	GG	GG	GG	GG	GG	GG	AA	AA	GG	GA	AA	GG	GG	GA	AA	GG	GG	GG	AA	GG	AA	AA	GG	GG	GG	AA	AA	AA	GG	GG	GA	GG	GA	GG	GG	GG	GG	GG	GG	GA	GG	GG	GG
Bn-A01-p4233306	TATGTAATAATCTTTCCACAACAACTCGAATTTTGTAAACACTTCTTTGT	C/T	1	3911309	CC	CC	TT	CC	TT	TT	TT	TT	CC	CC	CC	CT	CC	CC	CC	CC	CC	CC	TT	CC	CC	CC	CC	CC	CC	CC	CC	CC	CC	CC	CC	CC	CC	CC	CC	TT	CC	CC	TT	CC	CC	CC	CC	CC	CC
Bn-A01-p4235273	TAAGAAATGGAAAGTTGACTGGTCAGCGGATCTAAGACATGAAAATCATT	A/G	1	3914864	AA	AA	GG	AA	GG	GG	GG	NN	AA	AA	AA	AG	AA	AA	AA	AA	AA	AA	GG	AA	AA	AA	AA	AA	AA	AA	AA	AA	AA	AA	AA	AA	AA	AA	AA	GG	AA	AA	GG	AA	AA	AA	AA	AA	AA
Bn-A01-p4242269	CGAACAAGTTGCAAGTAATGATGAAAGTTTTGATATGATTTTACCTCGCC	A/C	1	3921795	CC	CC	CC	AA	CC	CC	CC	CC	CC	CC	AA	CC	AA	AA	AA	AC	CC	AA	CC	AA	CC	AA	CC	CC	AA	AA	AA	AA	CC	AA	AA	AA	AA	AA	AA	CC	AA	AA	CC	AA	AA	CC	AA	AA	AA
Bn-A01-p4246586	TATTCCACCGATCTATATAAAAGATCACCACATATATATGACTTGTATAA	T/C	1	3927670	CC	CC	TT	TT	NN	TT	TT	CC	CC	CC	NN	CC	CC	TT	TT	TC	CC	NN	CC	NN	CC	TT	CC	CC	TT	TT	NN	TT	CC	TT	TT	TT	TT	TT	TT	CC	TT	TT	CC	TT	TT	CC	TT	NN	NN
Bn-A01-p4284958	AATCGAAACGGTGTCGTTTCTCTCTGAAGTTTTCGTCCGGTATGGTCCCG	A/C	1	3956160	AA	AA	AA	AA	AA	AA	AA	AA	AA	AA	AA	AA	AA	CC	CC	AA	AA	CC	AA	AA	AA	AA	AA	AA	CC	AA	AA	CC	AA	AA	CC	AC	AA	CC	AC	AA	AA	AA	AA	AA	CC	AA	AA	AC	AA
Bn-A01-p4293878	TCTGCTGAAAAACCTGAAAGGATCTCAGGTAACCAACCCTTAACTCTTTG	A/G	1	3966829	AA	AA	AA	AA	AA	AA	AA	AA	AA	AA	GG	AA	AA	GG	GG	AA	AA	GG	AA	AA	AA	AA	AA	AA	GG	GG	GG	GG	AA	AA	GG	AG	AA	GG	AG	AA	NN	AA	AA	AA	GG	AA	AA	AG	AA
Bn-A01-p4310302	TATAGAACCGGAGTTCATGTTCCACTTTTCCTTCAGCAGGGAGTTTTATT	A/C	1	3996634	AA	AA	NN	AA	AC	CC	CC	AA	AA	AA	AA	AA	CC	AA	AA	AA	AA	AA	AA	AA	AA	AA	AA	AA	AA	AA	AA	AA	AA	AA	AA	AA	AA	AA	AA	AA	AA	AA	AA	AA	AA	AA	AA	AA	AA
Bn-A01-p4311134	TCAAACAAAAGATACACAAAGATGCATAGAAAAGTAAATAAGACACTGCA	T/C	1	3997638	TT	TT	CC	TT	TC	CC	CC	TT	TT	TT	TT	TT	CC	CC	CC	TT	TT	CC	TT	TT	TT	TT	TT	TT	CC	CC	CC	CC	TT	CC	CC	TC	TC	NN	CC	TT	TT	TT	TT	TT	CC	TT	TT	TC	TT
Bn-A01-p4341541	GTTAATATAAAGGAGAAGCTTACCCCTCGATCAAGATTTCCATAATGAGC	G/A	1	4027103	GG	GG	AA	AA	GA	AA	AA	GG	GG	GG	GG	GG	AA	GG	GG	AA	GG	GG	GG	AA	GG	AA	GG	GG	GG	GG	GG	AA	GG	GG	GG	GA	NN	GG	GG	GG	GG	AA	GG	AA	GG	GG	AA	NN	AA
Bn-A01-p4353657	AACAGCTTGTAATTGAAGTTTTGATACATCTTAAAAGGCTAACTGAAGAA	T/C	1	4039281	TT	TT	TT	TT	TC	TT	TT	CC	TT	TT	TT	TC	TT	TT	TT	TT	TT	TT	CC	TT	TT	TT	TT	TT	TT	TT	TT	CC	TT	TT	TT	TT	TT	TT	TT	CC	TT	TT	CC	TT	TT	TC	TT	TT	TT
Bn-A01-p4354753	TCCTAAAGACCCAAAAAGCTCAAATGTCCGAGTAGAACCCTAATAAATTC	A/G	1	4040360	GG	GG	GG	GG	AG	GG	GG	AA	GG	GG	AA	AG	GG	AA	AA	GG	GG	AA	AA	GG	GG	GG	GG	GG	AA	AA	AA	GG	GG	AA	AA	AA	AG	AA	AA	AA	AA	AA	AA	GG	AA	AG	GG	AG	GG
Bn-A01-p4419443	CCGTGTAAGTGAAGACAAAGCATAGAGAAATGTCGTGTGGTGATTGAAGG	A/G	1	4049801	GG	GG	NN	AA	NN	NN	NN	NN	GG	GG	NN	GG	AA	AA	AA	AG	GG	AA	NN	AA	GG	AA	GG	GG	AA	AA	AA	AA	GG	AA	AA	AG	AA	AA	AA	NN	NN	GG	NN	AA	AA	GG	AA	AA	AA
Bn-A01-p26064479	TGTTTCATTTATGAAAATAAAGAAACATATACCATGTTATAACTTTAACT	G/A	1	4075076	GG	GG	GG	GG	GG	GG	GG	GG	GG	GG	GG	GG	GG	GG	GG	GA	GG	GG	GG	GG	GG	GA	GG	GG	GG	AA	AA	AA	GG	AA	GG	GA	AA	AA	AA	GG	GG	GG	GG	GG	AA	GG	AA	AA	AA
Bn-A01-p4452779	GGGTAGCTTCCACTATCTACATTATCGTTGCTCCTATAGCTATCACCTCC	T/C	1	4076735	TT	TT	TT	TT	TT	TT	TT	TT	TT	TT	CC	TT	TT	TT	TT	TC	TT	TT	TT	TT	TT	TC	TT	TT	TT	CC	CC	TT	TT	CC	TT	TC	CC	CC	CC	TT	CC	TT	TT	TT	CC	TT	NN	CC	NN
Bn-A01-p4580719	CCGAGAAAAATAGTAATGTGGGTCAGGGTCTAATAGAAAGACCTTAAGTT	C/T	1	4200295	CC	CC	TT	NN	TT	TT	TT	TT	CC	CC	CC	NN	TT	NN	NN	CT	CC	NN	TT	CC	CC	NN	CC	CC	NN	NN	NN	TT	CC	TT	CC	CC	CT	TT	TT	TT	TT	CC	TT	CC	CC	CC	CC	CC	CC
Bn-A01-p4612881	ATTCCAAAATCCGAAAAGAAGCTGGAAGACTTTGGTGGAGCAACATGAGT	A/G	1	4235614	AA	AA	GG	AA	GG	GG	GG	GG	AA	AA	AA	AG	GG	AA	AA	AA	AA	AA	GG	AA	AA	AA	AA	AA	AA	AA	AA	GG	AA	GG	AA	AA	AG	GG	GG	GG	GG	AA	GG	AA	AA	AG	AA	AA	AA
Bn-A01-p4641747	TTGCTCTAGCTTAGATTGCTTAGAATGGTAGAGTAGTAGACATGCAGACA	A/C	1	4261177	AA	AA	AA	CC	AA	AA	AA	AA	AA	AA	AA	AA	AA	AA	AA	AC	AA	AA	AA	CC	AA	CC	AA	AA	AA	CC	CC	AA	AA	CC	CC	CC	AC	AA	AC	AA	CC	CC	AA	CC	CC	AA	AA	AC	AA
Bn-A01-p4641802	TAGAAACCAAGTACTCCAATTATCACTTGCTCTGTAGTGGAAGCCAAACT	A/G	1	4261232	AA	AA	AA	GG	AA	AA	AA	AA	AA	AA	AA	AA	AA	AA	AA	AG	AA	AA	AA	GG	AA	GG	AA	AA	AA	GG	GG	AA	AA	GG	GG	GG	AG	AA	AG	AA	GG	GG	AA	GG	GG	AA	AA	AG	AA
Bn-A01-p4736924	GTCGAAACTCCTCTGTCTCCATTTGCAACTTGCTGACAAAACCATTTCAT	C/T	1	4340242	TT	TT	CC	TT	CC	CC	CC	CC	TT	TT	TT	CT	CC	TT	TT	CT	TT	TT	CC	TT	TT	CT	TT	TT	TT	CT	CT	CC	TT	CC	TT	CT	CT	CC	CC	CC	CC	TT	CC	TT	CC	CT	TT	CT	TT
Bn-scaff_17731_1-p159970	AAGAACAACACATAAGAGATTTGGTAGAAACAGTAACGATTTCCTTTACT	G/T	1	4344212	GT	GG	TT	TT	TT	TT	TT	GG	GG	GG	GG	GG	GT	GG	GG	GG	TT	GG	GG	GG	GG	TT	GG	NN	GG	GG	GG	GG	GG	GG	TT	NN	GT	TT	TT	GG	GG	TT	TT	GG	GT	GT	GG	GG	GG
Bn-A01-p4747874	TTTAAAATATGTATCTTTGTTTGTATTTATGCATATAGGATTCTTGAGTG	C/T	1	4350429	CC	CC	CC	CC	CC	CC	CC	CC	CC	CC	TT	CC	CC	CC	CC	CT	CC	CC	CC	CC	CC	CT	CC	CC	CC	CC	CC	TT	CC	CC	CC	TT	CT	CC	CT	CC	TT	TT	CC	CC	TT	CC	TT	TT	TT
Bn-A01-p4750734	ACATAGCCAATCTACATTTCATAAGTCACAACAATATTATATATATCAAA	T/C	1	4353290	CC	CC	TT	CC	TT	TT	TT	TT	CC	CC	TT	TC	TT	TT	TT	CC	CC	TT	TT	CC	CC	CC	CC	CC	TT	CC	CC	CC	CC	TT	TT	TC	TC	TT	TC	TT	CC	CC	TT	CC	TT	TC	CC	TC	CC
Bn-A01-p4773772	GAACACATACTTTTCACATTCAGACTTGTGTATCTTCCTCAACATGGTGG	T/G	1	4379834	GG	GG	TT	GG	TT	TT	TT	TT	GG	GG	GG	TG	TT	TT	TT	GG	GG	TT	TT	GG	GG	GG	GG	GG	TT	GG	GG	GG	GG	TT	TT	TG	TG	TT	TG	TT	GG	GG	TT	GG	TT	TG	GG	TG	GG
Bn-A01-p4785261	AATGAATTCTATACATTAATAAACATTTCATACTTGTTTCTTTCTCTCTC	G/T	1	4397090	GG	GG	GG	GG	GT	GG	GG	TT	GG	GG	GG	GT	GG	GG	GG	GT	GG	GG	TT	GG	GG	GT	GG	GG	GG	GG	GG	TT	GG	GG	GG	GG	GG	GG	GT	TT	TT	GG	TT	GG	GG	GG	GG	GG	GG
Bn-A01-p4786787	TGTTTATTTTGGTTAATCATTCCTTATATTTGATACATTTGCAGAAAGTT	G/T	1	4398625	GG	GG	GG	GG	GT	GG	GG	TT	GG	GG	GG	GT	GG	GG	GG	GT	GG	GG	TT	GG	GG	GT	GG	GG	GG	GG	GG	TT	GG	GG	GG	GG	GG	GG	GT	TT	TT	GG	TT	GG	GG	NN	GG	GG	GG
Bn-A01-p4787515	AACTCGACTAACTACGTTATTACGTTTTGCCCATCCTCTATTCCCGACAT	A/G	1	4399398	AA	AA	AA	AA	AG	AA	AA	GG	AA	AA	AA	NN	AA	AA	AA	AG	AA	AA	GG	AA	AA	NN	AA	AA	AA	AA	AA	GG	AA	AA	AA	AA	AA	AA	AG	GG	GG	AA	GG	AA	AA	AA	AA	AA	AA
Bn-A01-p4799050	ACTCTAAATGGTATATACAGTCACACCCTACATTTGATAAAATAGACTAA	T/C	1	4410486	TT	TT	TT	TT	NN	TT	TT	CC	TT	NN	TT	TC	TT	TT	TT	TC	TT	NN	CC	TT	TT	TC	TT	TT	TT	TT	NN	CC	TT	TT	TT	TC	TT	TT	TC	CC	CC	CC	CC	TT	TT	NN	TT	TT	TT
Bn-A01-p4803773	ATGAGAAAACACAGCATTTTGAAATCTTGCACCAAGAAGGTTAATGTCGT	G/T	1	4412951	GG	GG	GG	GG	GG	GG	GG	GG	GG	GG	GG	GG	GG	GG	GG	GT	GG	GG	GG	GG	GG	GT	GG	GG	GG	GG	GG	GG	GG	GG	GG	GG	GG	GG	GT	GG	TT	GG	GG	GG	GG	GG	GG	GG	GG
Bn-A01-p4812269	CATCATCGTCATCATTATCGAATCAAGAAACAAGAGTATCTACACAAAAG	A/G	1	4421391	AA	AA	AA	AA	AA	AA	AA	AA	AA	AA	AA	AA	AA	AA	AA	AG	AA	AA	AA	AA	AA	AG	AA	AA	AA	AA	AA	AA	AA	AA	AA	AG	AA	AA	AG	AA	GG	GG	AA	AA	AA	AA	AA	AA	AA
Bn-A01-p4820187	ATTCCCTGCAGTTATATCCAATCAAGGAATCAGAATTATAGAAAATAATG	T/C	1	4424288	TT	NN	TT	TT	TC	TT	TT	CC	TC	TC	CC	TC	TT	TT	TT	TT	TT	TT	CC	TT	TC	TT	TC	TC	TT	TT	TT	CC	TC	TC	TT	TT	TT	TT	TT	CC	TT	TT	CC	TT	TT	TC	TT	TT	TT
Bn-A01-p4833020	ATCTTATTGCACTTTCATTTTATAATAAGGTTGCCTTAAGCATCTTAAAG	T/C	1	4435329	TT	TT	TT	TT	NN	TT	TT	CC	TT	NN	CC	TC	TT	TT	TT	TT	TT	TT	CC	TT	TT	TT	TT	TT	TT	TT	TT	CC	TT	TT	TT	TT	TT	TT	TT	CC	TT	TT	CC	TT	TT	NN	TT	TT	TT
Bn-A01-p4869879	GCCCACCGGATTTGTGGAACAGAAATTGTAGTAATGTAGACAATTTTGTT	C/T	1	4468583	CC	CC	TT	CC	NN	TT	NN	CC	CC	CC	CC	CC	NN	TT	NN	CC	CC	NN	CC	CC	CC	CC	CC	CC	TT	CC	CC	CC	CC	CC	TT	CC	CC	TT	CT	CC	CC	CC	CC	CC	CC	CC	CC	CC	CC
Bn-A01-p4883188	TCTCTTAGCTAAAACCAAACGTTAGAATCCGGTAGACCGGTCTGAGACAA	C/A	1	4482173	CC	CC	AA	CC	AA	AA	AA	AA	CC	CC	NN	CA	CC	AA	AA	CC	CC	AA	AA	CC	CC	CC	CC	CC	AA	CC	CC	AA	CC	CC	AA	CA	CC	AA	CA	AA	CC	AA	AA	CC	CC	CC	CC	CC	CC
Bn-A01-p4908924	ATTAGCATAATTATTCTTGCGAGATCGTTTATTTTGCTACCATTCAAGTT	A/C	1	4512296	AA	AA	AA	AA	AA	AA	AA	AA	AA	AA	AA	AA	AA	CC	CC	AC	AA	CC	AA	CC	AA	CC	AA	AA	CC	AA	AA	AA	AA	AA	CC	AC	AA	AA	AC	AA	CC	AA	AA	CC	CC	AA	AA	AC	AA
Bn-A01-p4909065	TTGAGTATCCAATCAAATCATGTTCAAGTTTTTCCGAACATGAAATGTAG	C/T	1	4512438	CC	CC	CC	CC	CC	CC	CC	CC	CC	CC	CC	CC	CC	TT	TT	CT	CC	TT	CC	TT	CC	TT	CC	CC	TT	CC	CC	CC	CC	CC	TT	CT	CC	CC	CT	CC	TT	CC	CC	TT	TT	CC	CC	CT	CC
Bn-A01-p4940549	AAGAGTCATGGAAACGCTCGGAATCGAGATCAGCATCAGCATCAGAGTCT	T/C	1	4541776	CC	CC	TT	CC	TT	TT	TT	TT	CC	CC	CC	TC	TT	TT	TT	TC	CC	TT	TT	TT	CC	TT	CC	CC	TT	CC	CC	TT	CC	CC	TT	TT	CC	TT	TT	TT	TT	TT	TT	TT	TT	TC	CC	TC	CC
Bn-A01-p5069371	TTCTAAGATTGTTCGTAACCATACCTTTAGTGTTCTATTGATTGCAGTTC	T/C	1	4654593	TT	TT	TT	CC	CC	TC	CC	CC	TC	NN	TC	TC	CC	TT	TT	TT	TT	TT	CC	TT	TT	TT	TT	TT	TT	TT	NN	CC	TT	TT	TT	TT	TT	CC	TC	CC	TT	TT	CC	TT	TT	TT	TT	TT	TT
Bn-A01-p5070565	ACATGTCCTTTGACTTTTATGTTCTTAGTTTCTTTTATCATGAGTCTTAC	T/C	1	4655785	TT	TT	CC	CC	CC	CC	CC	CC	TT	TT	TT	TC	CC	TT	TT	TT	TT	TT	CC	TT	TT	TT	TT	TT	TT	TT	TT	CC	TT	TT	TT	TT	TT	CC	TC	CC	TT	TT	CC	TT	TT	NN	TT	TT	TT
Bn-A01-p5070836	ATAATGCTTAGGCAATGTGTTGAAATCAGACTCGGACGCATAGTCAAACT	C/T	1	4656055	CC	CC	TT	TT	NN	NN	TT	TT	CC	CC	CC	NN	TT	CC	CC	CC	CC	CC	TT	CC	CC	CC	CC	CC	CC	CC	CC	NN	CC	CC	CC	CC	CC	TT	CT	TT	CC	CC	TT	CC	CC	CC	CC	CC	CC
Bn-A01-p5071350	CCTATTTCTTTTGGTTAAATATATTGAATTAAATTGCCTAAAACTAAGAG	A/C	1	4656569	AA	AA	CC	CC	CC	CC	CC	CC	AA	AA	AA	AC	CC	AA	AA	AA	AA	AA	CC	AA	AA	AA	AA	AA	AA	AA	AA	CC	AA	AA	AA	AA	AA	CC	AC	CC	AA	AA	CC	AA	AA	AA	AA	AA	AA
Bn-A01-p5101078	TTTCGTGATCAACGACATCAATGTTGTTGTCGGTCAAATTTCGTTAGTTA	C/T	1	4678734	CC	CC	TT	TT	TT	TT	TT	TT	CC	CC	CC	NN	TT	CC	CC	CC	CC	CC	TT	CC	CC	CC	CC	CC	CC	CC	CC	TT	CC	CC	CC	CC	CC	TT	CT	TT	CC	TT	TT	CC	CC	CC	CC	CC	CC
Bn-A01-p5106042	AGAAGCAGATGGTCTAGTAGGAGATCTCTTGGCAAAACTAGTCGGTGGCC	A/G	1	4683704	AA	AA	GG	GG	GG	GG	GG	GG	AA	AA	AA	AA	GG	AA	AA	AA	AA	AA	GG	AA	AA	AA	AA	AA	AA	AA	AA	AA	AA	AA	AA	AA	AA	GG	AG	GG	AA	AA	GG	AA	AA	AA	AA	AA	AA
Bn-A01-p5193639	AAGTATTCGACATGATCTGGTCCGACCCATAGTTACATAGACTATTCTTC	G/T	1	4781665	GG	GG	TT	TT	TT	TT	TT	TT	GG	NN	GG	GG	TT	GG	GG	GG	GG	GG	GG	GG	NN	GG	GG	GG	GG	GG	NN	TT	GG	GG	GG	GG	GG	TT	GT	GG	GG	TT	TT	GG	GG	GG	GG	GG	GG
Bn-A01-p5212238	AATGTAAGATCAATAGAACTAACTTCCTTTATTTATAGTTTTGTCGGCAA	A/G	1	4799102	AA	AA	GG	AA	NN	GG	GG	AA	AA	AA	AA	NN	GG	AA	AA	AA	AA	AA	AA	AA	AA	AA	AA	AA	AA	GG	GG	AA	AA	AA	AA	AA	AA	GG	AG	AA	AA	GG	AA	AA	AA	AA	NN	AA	AA
Bn-A01-p5245778	AGAATGGTAACTCGAAGAAATGTGAGGGTGATGGCTTTGTTTCATCTAAG	C/A	1	4828938	CC	CC	CC	AA	AA	CA	AA	AA	CC	CC	CC	CC	AA	CC	CC	CA	CC	CC	AA	AA	CC	AA	CC	CC	CC	CC	CC	AA	CC	CC	AA	AA	CA	AA	AA	AA	AA	CC	AA	AA	AA	CA	CC	CA	CC
Bn-A01-p5265598	TCACCTGTTTCTGGCGATGCCAAAATGTTAATTCTTTAGTAGACGAGATT	T/C	1	4856548	TT	TT	NN	TT	TT	TT	TT	TT	TT	TT	TT	TT	TT	TT	TT	TC	TT	TT	CC	CC	TT	CC	TT	TT	TT	CC	CC	TT	TT	TT	CC	CC	TT	TT	TC	CC	CC	CC	TT	CC	CC	TC	TT	TC	TT
Bn-A01-p5296564	ACCCACCCACAATGCTGCACAGACGAAAAGAGAACAATGTGAGATGATCA	A/G	1	4890876	AG	AA	AA	AA	AG	AG	GG	AA	AA	AA	AA	AA	GG	AA	AA	AG	AA	AA	AA	AA	AA	AG	AA	AA	AA	AA	AA	GG	AA	AA	GG	AA	AA	GG	AG	AA	GG	GG	AA	AA	AA	AA	AA	AA	AA
Bn-A01-p5323726	GAGCAAAAAACGGCGAACTCTCTCACTCTCAGAACATCACTAATATCTCT	C/T	1	4912581	CT	TT	CC	CC	CC	CC	CC	CC	TT	TT	TT	TT	CC	TT	TT	CT	TT	TT	CC	TT	TT	TT	TT	TT	TT	CC	CC	CC	CC	TT	CC	CC	TT	CC	CC	CC	CC	CC	CC	TT	CC	TT	TT	CT	TT
Bn-A01-p5324399	TCTTGTGGGCTGAAAGCCACAATTTGTTTAATGTGGGTCTGTTTGTTTGG	C/T	1	4913254	CT	TT	NN	CC	CC	CC	CC	CC	TT	TT	TT	TT	CC	TT	TT	CT	TT	TT	CC	TT	TT	CT	TT	TT	TT	CC	CC	CC	CC	TT	CC	CC	TT	CC	CC	CC	CC	CC	CC	TT	CC	CT	TT	CT	TT
Bn-A01-p5324472	TGGACCGCTGTTTAGCCCTTTTGTTTTTGGATTTTACCCGATTGGATCTA	A/G	1	4913327	GG	GG	GG	AA	AA	AG	AA	AA	GG	GG	GG	GG	AA	GG	GG	AG	GG	GG	AA	GG	GG	AG	GG	GG	GG	AA	AA	AA	GG	GG	AA	AA	GG	AA	AA	AA	AA	AA	AA	GG	AA	GG	GG	AG	GG
Bn-A01-p5391551	GATGTCACACTATGATGCAGTGGCGGGCTATATGGTTATAAATTTTGTAC	A/G	1	4963144	GG	GG	GG	AA	AA	AG	AA	AA	GG	GG	GG	GG	AA	GG	GG	AG	GG	GG	AA	AA	GG	AA	GG	GG	GG	AA	AA	AA	GG	GG	AA	AA	GG	AA	AA	AA	AA	GG	AA	AA	AA	AG	GG	AG	GG
Bn-A01-p5418396	TACACAATAGAGCTTGGACGTGATGCACTCATGGATGATTGACCACCACT	C/T	1	4990365	CT	TT	TT	CC	CC	CT	CC	CC	TT	TT	TT	TT	CC	TT	TT	CT	TT	TT	CC	CC	TT	CC	TT	TT	TT	CC	CC	CC	CC	TT	CC	CC	TT	CC	CC	CC	CC	TT	CC	CC	CC	CT	TT	CT	TT
Bn-A01-p5469727	ATCCTCTACCAGGTTCCGGAACATGCTGCAAGGTATTATACATGCTAACA	T/C	1	5034368	CC	CC	CC	TT	TT	TC	TT	TT	CC	CC	CC	CC	TT	CC	CC	TC	CC	CC	TT	TT	CC	TT	CC	CC	CC	TT	TT	CC	CC	CC	TT	TT	CC	TT	TT	TT	TT	CC	TT	TT	TT	TC	CC	TC	CC
Bn-A01-p5480514	ACTCTTTGTAATCATTGTCCCCAAAAATGCGCTCTTCCTTTTCTGTTTCA	A/G	1	5042506	AG	AA	GG	AA	AG	GG	GG	AA	AA	AA	AA	AA	GG	AA	AA	AA	AA	AA	AA	AA	AA	AA	AA	AA	AA	AA	AA	GG	GG	AA	AA	AA	AA	GG	AG	AA	AA	AA	AA	AA	AA	AA	AA	AA	AA
Bn-A01-p5480517	TGGTGAGAAGTTTCAAGTAAAGCTCAGTCAGCTATTTTGGAGATGGTGGC	T/C	1	5042509	TC	TT	CC	TT	TC	CC	CC	TT	TT	TT	TC	TT	CC	TT	TT	TT	TT	TT	TT	TT	TT	TT	TT	TT	TT	TT	TT	CC	CC	TT	TT	TT	TT	CC	TC	TT	TT	TT	TT	TT	TT	TT	TT	TT	TT
Bn-A01-p5481004	TTTGAGGTTTGTCTCATAATTGGAAGCATGTGGATTAAAAAATCACTGAA	C/A	1	5042995	CA	CC	AA	CC	CA	AA	AA	CC	CC	CC	CC	CC	AA	CC	CC	CC	CC	CC	CC	CC	CC	CC	CC	CC	CC	CC	CC	AA	AA	CC	CC	CC	CC	AA	CA	CC	CC	CC	CC	CC	CC	CC	CC	CC	CC
Bn-A01-p5485980	TTCGTGAACCATCTCTACTACACACCAAAAGAACAGATGTGACGCCTATC	C/T	1	5047291	NN	CC	CC	CC	CT	CT	TT	CC	CC	CC	CC	CC	TT	CC	CC	CC	CC	CC	CC	CC	CC	CC	CC	CC	CC	CC	CC	TT	TT	CC	CC	CC	CC	TT	CT	CC	CC	CC	CC	CC	CC	CC	CC	CC	CC
Bn-A01-p5486104	TCTCTTTTGTCAAGAGCTTTCTTGATCATTCCGGTATTTTAGTTGACCCT	T/C	1	5047415	TC	TT	TT	TT	TC	TC	CC	TT	TT	TT	TT	TT	CC	TT	TT	TT	TT	TT	TT	TT	TT	TT	TT	TT	TT	TT	TT	CC	CC	TT	TT	TT	TT	CC	TC	TT	TT	TT	TT	TT	TT	TT	TT	TT	TT
Bn-A01-p5522870	ATGATATTAGGATTTATTTCCTTCACTTCGACCTACTTCAAAATAGTCAA	G/A	1	5082449	GA	GG	AA	AA	GA	AA	AA	GG	GG	GG	GG	GG	GG	GG	GG	GA	GG	GG	GG	AA	GG	AA	GG	GG	GG	GG	GG	GG	GG	GG	GG	GG	GG	AA	GA	GG	AA	GG	GG	AA	GG	GG	GG	GG	GG
Bn-A01-p5601232	CCAGACTGAATAATATTGATTGGTGATTGAGTGGGGATGAGTGTTGAGTC	A/C	1	5121758	AC	AA	CC	CC	AA	AC	AA	AA	AA	AA	AA	AA	AA	AA	AA	AA	AA	AA	AA	CC	AA	AC	AA	AA	AA	AA	AA	CC	AA	AA	AA	AA	AA	AA	AA	AA	CC	CC	AA	CC	AA	AA	AA	AA	AA
Bn-A01-p5647795	CACGTGAACTCCGGATTCACATACGTCAAAGCAAACAGCAGAACGTTGAA	C/T	1	5154500	CT	CC	CC	TT	CC	CC	CC	CC	CC	CC	CC	CC	CC	CC	CC	CT	CC	CC	CC	TT	CC	TT	CC	CC	CC	CC	CC	CC	CC	CC	CC	CC	CC	CC	CC	CC	CC	CC	CC	TT	CC	CC	CC	CC	CC
Bn-A01-p5658004	TATTCTCACCACTTATCCGGTTATCGTAATTACTAAACCGGATTCTAATT	C/T	1	5165763	TT	CC	CC	TT	CC	CC	CC	CC	CC	CC	CC	CC	CC	CC	CC	CC	CC	CC	CC	TT	CC	NN	CC	CC	CC	CC	CC	CC	CC	CC	CC	CC	CC	CC	CC	CC	CC	CC	CC	TT	CC	CC	CC	CC	CC
Bn-A01-p5659083	TCAACGTCTCCACCCTCCAAAGCTTGAAACTTTCTGCTGCTTTTCATCTC	G/A	1	5166863	AA	AA	AA	GG	GG	AA	GG	GG	GG	AA	AA	GG	GG	AA	AA	GG	GG	AA	GG	GA	AA	GG	AA	GG	AA	GG	GG	AA	GA	AA	GG	GG	NN	GG	GG	GG	AA	AA	GG	GG	GG	GG	AA	GA	GA
Bn-A01-p5661294	CATCATCCTCAGCAACATTGCGAGTCTTCAAAACATCAACAATCCAACAA	G/T	1	5169073	GG	GG	GG	GG	GT	GT	TT	GG	GG	GG	GG	GG	TT	GG	GG	GT	GG	GG	GG	GG	GG	GT	GG	GG	GG	GG	GG	TT	GG	GG	GG	GG	GG	TT	GT	GG	GG	TT	GG	GG	GG	GG	GG	GG	GG
Bn-A01-p5663319	GGTGATTTTTTAATAAAAACTTCAAGTCTTCTGGTCCATCGGTCGTGTAC	G/A	1	5171098	GA	GG	AA	GG	GG	AA	AA	GG	GG	GG	GG	GG	AA	GG	GG	GA	GG	GG	GG	GG	GG	GG	GG	GG	GG	GG	GG	AA	GG	GG	GG	GG	GG	AA	GA	GG	GG	AA	GG	GG	GG	GG	GG	GG	GG
Bn-A01-p5665774	AGGTTTTCTTAAGCGCAAGTAGGTTCATCCGTTAAATTTTCATCTTAAAC	T/C	1	5173550	TC	TT	CC	TT	TC	CC	CC	TT	TT	TT	TT	TT	CC	TT	TT	TC	TT	TT	TT	TT	TT	TC	TT	TT	TT	TT	TT	CC	TT	TT	TT	TT	TT	CC	TC	TT	TT	CC	TT	TT	TT	TT	TT	TT	TT
Bn-A01-p5678678	ACAAGAAAGTTTTCTTTCTGTTGGGTAAATAAAACTTTTTTGCTGGAGAA	A/C	1	5185783	AC	AA	AA	AA	AA	AA	AA	AA	AA	AA	AA	AA	CC	AA	AA	AC	AA	AA	AA	AA	AA	AC	AA	AA	AA	AA	NN	AA	AA	AA	AA	AA	AA	AA	AA	AA	AA	CC	AA	AA	AA	AA	AA	AA	AA
Bn-A01-p5679389	TATACAACATTCTTTACCATAAATCATCATATAGTCTATCTGTTTGTTCA	C/T	1	5186494	CT	CC	TT	CC	CT	TT	TT	CC	CC	CC	CC	CC	TT	TT	TT	CT	CC	TT	CC	CC	CC	CT	CC	CC	TT	CC	CC	CC	CC	CC	CC	CC	CC	TT	CT	CC	CC	TT	CC	CC	CC	CC	CC	CC	CC
Bn-A01-p5680581	ATTTTCCTGATAGTTTATTAGAGGGGGGAGTGTTTTGGTCTCGTGCCAAC	T/C	1	5187594	TC	TT	CC	TT	TT	CC	CC	TT	TT	TT	TT	TT	CC	CC	CC	TC	TT	NN	TT	TT	TT	TT	TT	TT	CC	NN	TT	TT	TT	TT	TT	TT	TT	NN	NN	TT	TT	CC	TT	TT	TT	TT	TT	TT	TT
Bn-A01-p5680730	TCGTTCTTGTTTCACATCCTCAGGCCTCAGATACAACACCATCGGAATCC	T/G	1	5187743	TG	TT	GG	TT	TT	GG	GG	TT	TT	TT	TT	TT	GG	GG	GG	TG	TT	GG	TT	TT	TT	TT	TT	TT	GG	TT	TT	TT	TT	TT	TT	TT	TT	GG	TG	TT	TT	GG	TT	TT	TT	TT	TT	TT	TT
Bn-A01-p5699110	TGAGACTAATTACGCAGGACTAGTCTCAAATGTTGAAAATGAATACACCA	G/A	1	5203012	GA	GG	AA	GG	GA	GA	GG	AA	GG	GG	GG	GG	AA	GG	GG	GA	GG	GG	GG	GG	GG	GA	GG	GG	GG	GG	GG	AA	GG	GG	GG	GG	GG	GG	GG	GG	AA	AA	GG	GG	GG	GG	GG	GG	GG
Bn-A01-p5711920	CGATTAAATAGGATTTGTGTTCTTGATTTTGGTGTTGCAATAAAAATGGC	G/A	1	5214085	GG	GG	AA	AA	GG	GA	GG	GG	GG	GG	GG	GG	GG	GG	GG	GA	GG	GG	AA	AA	GG	AA	GG	GG	GG	AA	NN	GG	GG	GG	AA	AA	GG	GG	GA	AA	GG	AA	AA	AA	AA	NN	GG	GA	GG
Bn-A01-p5715141	CAAGTCACTCGTCAAGAAGTTGGAAACTGTTCGGCTGCACAGCAGCAATT	G/A	1	5217308	GG	GG	GG	GG	GG	GG	GG	GG	GG	GG	GG	GG	AA	GG	GG	GG	GG	GG	GG	GG	GG	GG	GG	GG	GG	GG	GG	AA	GG	GG	GG	GG	GG	GG	GG	GG	AA	GG	GG	GG	GG	GG	GG	GG	GG
Bn-A01-p5762190	TCACCTTTCCTTCCTCATTATTCACAAAAAATCAAACTTTTGACTTTTAT	T/G	1	5236759	TT	TT	TT	GG	TT	TT	TT	TT	TT	TT	TT	TT	NN	TT	TT	TT	TT	TT	GG	GG	TT	GG	TT	TT	TT	GG	GG	NN	TT	TT	GG	GG	TT	TT	TG	GG	TT	TT	GG	GG	GG	TG	TT	TG	TT
Bn-A01-p5775331	TCGTCTTGAAGTGAATCGATGGGATCCTTGTGTTTATATGTTTAAAAAAG	G/A	1	5243917	GG	GG	GG	AA	GG	GG	GG	GG	GG	GG	GG	GG	GG	GG	GG	GG	GG	GG	AA	AA	GG	GA	GG	GG	GG	AA	AA	GG	GG	GG	AA	AA	GG	GG	GA	AA	AA	GG	AA	AA	AA	GA	GG	GA	GG
Bn-A01-p5777117	TATTTTTATAGTATACACTGTATTAAATTGGTCTGGAACTAAAATGAGTC	A/G	1	5245750	AA	AA	AA	GG	AA	AA	AA	AA	AA	AA	AA	AA	AA	AA	AA	AA	AA	AA	GG	GG	AA	AG	AA	AA	AA	GG	GG	AA	AA	AA	GG	GG	AA	AA	AG	GG	GG	AA	GG	GG	GG	AA	AA	AG	AA
Bn-A01-p5787591	ATTAGTAGCGAATCTCTTGTAATTTTGCAGTCACCTTGGATCTTCGGGAT	T/G	1	5266771	TT	TT	TT	TT	TG	TT	TT	GG	TT	TT	TT	TT	TT	TT	TT	TT	TT	TT	TT	TT	TT	TT	TT	TT	TT	TT	TT	TT	TT	TT	TT	TT	TT	TT	TT	TT	TT	GG	TT	TT	TT	TT	TT	TT	TT
Bn-A01-p5795016	CATAAGAATCCAAGAAACACAGCAGCAGCAGAAAGAGAGTTAATCACATA	C/A	1	5274367	CA	AA	CC	CC	AA	CA	AA	AA	AA	AA	AA	AA	CC	AA	AA	CA	AA	AA	CC	CC	AA	CC	AA	AA	AA	CC	CC	CC	AA	AA	CC	CC	AA	AA	CA	CC	CC	AA	CC	CC	CC	CA	AA	CA	AA
Bn-A01-p5796425	TGATTATTAAGTGTAGATGAATGCTTACCTCCTAGAGGATGCAAGCCTGC	G/A	1	5275680	AA	NN	NN	GG	NN	NN	NN	NN	NN	NN	NN	NN	AA	NN	NN	GG	NN	NN	GG	GG	NN	GG	NN	NN	NN	GG	GG	AA	NN	NN	GG	GG	NN	NN	GG	GG	GG	NN	GG	GG	GG	GG	NN	GG	NN
Bn-A01-p5797810	CTTTCAGCTATTCTCTTTGCTTAGCTAGCAACATCTTAAACAAAGACCGA	G/T	1	5277066	GT	GT	GT	GG	GT	GT	GT	GT	GT	NN	GT	GT	GG	GT	GT	GG	GT	GT	GG	GG	GT	GG	GT	GT	GT	GG	GG	GG	GT	GT	GG	GG	GT	GT	GG	GG	GG	GT	GG	GG	GG	GT	GT	GG	GT
Bn-A01-p5805154	GTATCATCAATTCATCAAAAGCTGTTTCGTTTATGGGTACTTTACATTAC	G/A	1	5284329	GA	GG	AA	GG	GG	GA	GG	GG	GG	GG	GG	GG	AA	GG	GG	GA	GG	GG	AA	GG	GG	GA	GG	GG	GG	AA	AA	AA	GG	GG	AA	AA	GA	GG	GA	AA	AA	AA	AA	GG	AA	GA	GG	GA	GG
Bn-A01-p5806635	ACAAAGCTCAGAGCTAGCATCGCATGATGCAACTAACTCTAGACTCAGAA	T/C	1	5285841	TC	TT	CC	TT	TC	TC	TT	CC	TT	TT	TT	TT	CC	TT	TT	TT	TT	TT	TT	NN	TT	TT	TT	TT	TT	TT	TT	CC	TT	TT	TT	TT	TT	TT	TT	TT	TT	CC	TT	TT	TT	TT	TT	TT	TT
Bn-A01-p5808036	ATAATATACACAGTTTAAGTAGATCATTAGAGCATCTGTAATGGTGTTAC	C/T	1	5287247	CC	CC	CC	TT	CT	CC	CC	TT	CC	CC	CC	CC	TT	CC	CC	CC	CC	CC	TT	CC	CC	CC	CC	CC	CC	CC	CC	TT	CC	CC	CC	TT	CC	CC	CT	TT	CC	TT	TT	CC	TT	CT	CC	CT	CC
Bn-A01-p5821651	ACAGCAATTCAAAAGCTAAATCCATTTACAAAACTAGCTGATGGTGGTTT	C/A	1	5301043	AA	CC	AA	AA	CC	CA	CC	CC	CC	CC	CC	CC	CC	CC	CC	CC	CC	CC	AA	CC	CC	CC	CC	CC	CC	CC	CC	CC	CC	CC	CC	AA	CC	CC	CA	AA	CC	CC	AA	CC	AA	CA	CC	CA	CC
Bn-A01-p5835558	AGCTTATAAGCTTTATCAACCTGATTCACAGTACACAACCCTTTAATAAC	A/G	1	5321416	AG	AA	GG	AA	AG	AG	AA	GG	AA	AA	AA	AA	GG	AA	AA	AA	AA	AA	AA	GG	AA	AG	AA	AA	AA	AA	AA	AA	AA	AA	AA	AA	AA	AA	AA	AA	AA	AA	AA	GG	AA	AG	AA	AA	AA
Bn-A01-p5868598	GAAACAATGAAACTCAAAAGCTTCCTTAGCTCTATACTACTCTCCTTCAC	T/G	1	5351711	TT	TT	TT	GG	TT	TT	TT	TT	TT	TT	TT	TT	TT	TT	TT	TG	TT	TT	TT	GG	TT	TG	TT	TT	TT	GG	GG	TT	TT	TT	GG	TT	TT	TT	TT	TT	GG	TT	TT	GG	TT	TT	TT	TT	TT
Bn-A01-p5873504	TCTCTTTGAACTTTTCCTTCCTCCACTACAAAGCCACAAACCAATCCGAA	C/A	1	5356617	CC	CC	CC	AA	CC	CC	CC	CC	CC	CC	CC	CC	CC	CC	CC	CA	CC	CC	CC	CC	CC	CC	CC	CC	CC	AA	AA	CC	CC	CC	AA	CC	CC	CC	CC	CC	AA	CC	CC	CC	CC	CC	CC	CC	CC
Bn-A01-p5878485	TTAGTTAACTTTTGTTTGATTGTTTTCTAATAAAATTTTGGTGGTTTGTT	G/T	1	5361274	GT	TT	GG	GG	NN	GT	TT	GG	TT	TT	TT	TT	TT	TT	TT	TT	TT	TT	GG	GG	TT	GT	TT	TT	TT	TT	TT	TT	TT	TT	GG	GG	TT	TT	GT	GG	GG	TT	GG	GG	GG	GG	TT	GT	NN
Bn-A01-p5899092	ATAACACATGTACTGTTGAGAACAAAACATAGAAGATGAACAGTATATAA	T/C	1	5393995	TT	TT	TT	CC	NN	TT	TT	CC	TT	TT	TT	TT	TT	TT	TT	TT	NN	TT	CC	TT	TT	TT	TT	NN	TT	NN	NN	CC	TT	NN	TT	CC	TT	TT	TC	CC	NN	CC	CC	CC	CC	CC	TT	CC	TC
Bn-A01-p5917688	ATCCCACCAAACCTTGGAAGAGACTGCTCCGGGACCACGAACGTGCCATC	T/C	1	5405548	TT	TT	CC	CC	TC	TC	TT	CC	TT	TT	TT	TT	TT	TT	TT	TT	TT	TT	CC	TT	TT	TT	TT	TT	TT	CC	CC	TT	TT	TT	CC	TT	TC	TT	TT	CC	TT	TT	TT	TT	TT	TT	TT	TT	TT
Bn-A01-p5921497	CGATTCCTCTGATTAAACTGAATATTCAGGTCGTCATCTGTATAGCATGG	T/C	1	5409383	TC	TT	TT	TT	TC	TC	CC	TT	TT	TT	TT	TT	CC	CC	CC	TT	TT	CC	TT	TT	TT	TT	TT	TT	CC	CC	CC	CC	TT	TT	TT	TT	TT	CC	TC	TT	TT	TT	TT	TT	TT	TT	TT	TT	TT
Bn-A01-p5943392	ATTCCAATCACAGCAACAACGGTGGGGTGGACGGAGCCTTGACTACATCC	A/G	1	5433217	AG	AA	AA	GG	AA	AA	AA	AA	AA	AA	AA	AA	AA	AA	AA	AA	AA	AA	AA	AA	AA	AA	AA	AA	AA	NN	AA	AA	AA	AA	AA	AA	AA	AA	AA	AA	AA	GG	AA	AA	AA	AA	AA	AA	AA
Bn-A01-p5944398	TTTGATCCATGTTTTAGATGCTGCACGGTCCAGCCTGCACCGAATCAAAT	C/T	1	5434277	TT	CC	TT	TT	CC	TT	NN	CC	CC	CC	CC	CC	NN	NN	NN	CC	CC	NN	CC	CC	CC	CC	CC	CC	NN	CC	CC	NN	CC	CC	CC	CC	CC	NN	CC	CC	CC	TT	CC	CC	CC	CC	CC	CC	CC
Bn-A01-p5977820	CACATGTGCGCGGTTTTTAAGTTTTCTCTATATAGATTTTGTTTTAAATT	G/A	1	5463812	GG	AA	GG	GG	GG	GG	GG	GG	AA	AA	AA	AA	GG	GG	GG	AA	AA	GG	GG	GG	AA	NN	AA	AA	GG	AA	AA	GG	AA	AA	AA	GG	GA	GG	GG	GG	GG	AA	GG	GG	GG	GG	AA	GA	GA
Bn-A01-p5994840	AATGACAATACCCTTTAGGAGGACTACACTTGCGTTTTCTTCCCTTTGGA	A/G	1	5477760	AA	AA	NN	GG	AA	AA	AA	AA	AA	AA	AA	AA	AA	AA	AA	AA	AA	AA	AA	GG	AA	AG	AA	AA	AA	AA	AA	AA	AA	AA	AA	GG	AA	AA	AG	AA	GG	AA	GG	GG	GG	NN	AA	AG	AG
Bn-A01-p5994980	GAAAATAGAGAGCTGACATAACTTTCTCTATTTATGTATCTTCTCTAGGC	C/T	1	5477900	CC	CC	NN	TT	CC	CC	CC	CC	CC	CC	CC	CC	CC	CC	CC	CC	CC	CC	CC	TT	CC	CT	CC	CC	CC	CC	CC	CC	CC	CC	CC	TT	CC	CC	CT	CC	TT	CC	TT	TT	TT	CT	CC	CT	CT
Bn-A01-p6035491	TTCTCCTCTTACCTGTGAATCAAGAGAGTGAATCATTCTCAGCTTATAAA	C/A	1	5519329	CA	CC	CC	CC	AA	CA	AA	AA	CC	CC	CC	CC	AA	AA	AA	CA	CC	AA	AA	AA	CC	CA	CC	CC	AA	AA	AA	AA	CC	CC	CC	AA	NN	AA	AA	AA	CC	AA	AA	AA	AA	AA	CC	CA	CA
Bn-A01-p6038249	GTGTTTGTACAATGCAATGATTCGAAACGGTGTCGTCTCCGATGGGTTCA	G/T	1	5522100	GG	GG	GG	TT	GT	GT	TT	GG	GG	GG	GG	GG	GG	TT	TT	GG	GG	TT	GG	GG	GG	GG	GG	GG	TT	GG	GG	TT	GG	GG	GG	GG	GG	TT	GT	GG	TT	GG	GG	GG	GG	GG	GG	GG	GG
Bn-A01-p6040667	CCTTCAATGAAACAAATGCGAATGAACATTAGTCTTTCTTGTCGCATATT	G/A	1	5524464	GG	GG	GG	GG	NN	NN	AA	GG	GG	GG	GG	GG	GG	AA	AA	GG	GG	AA	GG	GG	GG	GG	GG	GG	AA	GG	GG	AA	GG	GG	GG	GG	GG	AA	GA	GG	GG	GG	GG	GG	GG	GG	GG	GG	GG
Bn-A01-p6044475	GAAATTTTTTCTTCAAATAAAAACTTGGATGCCTCTGATATGTTAAGATA	A/G	1	5528275	AG	AA	GG	AA	NN	GG	GG	AA	AA	AA	AA	AA	AA	GG	GG	AA	AA	GG	AA	AA	AA	AA	AA	AA	GG	AA	AA	GG	AA	AA	AA	AA	AA	GG	AG	AA	AA	AA	AA	AA	AA	AA	AA	AA	AA
Bn-A01-p6081978	AGGCTTAATTGATAAGTTGTTCTTAAGGCCCATAACAGGCTTAATTTACC	G/A	1	5560756	GA	GG	GG	GG	GA	GG	GG	AA	GG	GG	GG	GG	AA	GG	GG	GA	GG	GG	AA	GG	GG	GG	GG	GG	GG	GG	NN	GG	GG	GG	GG	AA	NN	GG	GA	AA	GG	AA	AA	AA	AA	NN	GG	GA	NN
Bn-A01-p6093123	CGGATTCTTGACAAAGCAGCCAAGCAAAGAAGAAGAAACTTTTGCGGTTT	T/G	1	5574057	TT	TT	TT	TT	TG	TG	GG	TT	TT	TT	TT	TT	TT	GG	GG	TT	TT	GG	TT	TT	TT	TT	TT	TT	GG	TT	TT	GG	TT	TT	TT	TT	TT	TT	TT	TT	TT	TT	TT	TT	TT	TT	TT	TT	TT
Bn-A01-p6111016	CCATGGAGAAGCTTAAACTAGGGTGTTGCGGCTCACGAATGGACTCACAC	G/A	1	5594499	GG	GG	GG	AA	GG	GG	GG	GG	GG	GG	GG	GG	GG	GG	GG	GA	GG	GG	GG	GG	GG	GG	GG	GG	GG	AA	AA	GG	GG	GG	GG	AA	GG	GG	GA	GG	NN	GG	AA	AA	AA	AA	GG	GA	GA
Bn-A01-p6158889	ATCAGAAAGAAAGAAAAATCAACAGTATGGATTGGCTCATTTCTATACGA	T/C	1	5644756	TT	TT	TT	TT	TC	TC	CC	TT	TT	TT	NN	TT	TT	CC	CC	TT	TT	CC	TT	TT	TT	TT	TT	TT	CC	TT	TT	CC	TT	TT	TT	TT	TT	CC	TC	TT	TT	TT	TT	TT	TT	TT	TT	TT	TT
Bn-A01-p6168163	GATCCATATAATAAGAAAGAAAAATATAGTTGTAACGTCCCGATCGTCCA	T/C	1	5651313	CC	TT	CC	CC	CC	CC	CC	CC	TT	TT	TT	TT	CC	CC	CC	TT	TT	CC	CC	TT	TT	TT	TT	TT	CC	TT	TT	CC	TT	TT	TT	TT	TC	CC	TC	CC	CC	CC	TT	TT	TT	TC	TT	TT	TT
Bn-A01-p6168191	TTCGAAAAATAACGCATCGCTCGTCAGACAGGATGTGGCCCACGGACCGA	T/C	1	5651341	CC	TT	CC	CC	CC	CC	CC	CC	TT	TT	TC	TC	CC	CC	CC	TT	TC	CC	CC	TC	TT	TT	TT	TC	CC	NN	NN	CC	TT	TT	TT	TT	NN	CC	CC	CC	CC	CC	TT	TT	TT	NN	NN	TT	TC
Bn-A01-p6182710	GTTTGGGAAATTTGGGGCAAGAAAGCCTGTTACATAACAGATGCTTAGTT	G/T	1	5665864	TT	TT	GG	GG	GG	GG	GG	GG	TT	TT	TT	GG	GG	GG	GG	GT	TT	GG	GG	GG	TT	GT	TT	TT	GG	TT	TT	GG	TT	TT	GG	GG	GT	TT	GT	GG	GG	GG	GG	GG	GG	GG	TT	GT	GT
Bn-A01-p6188347	ATCTGTAAAGCTATCATCAAGATGGAGCACACTGGTCTGATCACCACAAA	C/T	1	5671493	TT	CC	CC	TT	TT	CT	TT	TT	CC	CC	CC	CT	TT	TT	TT	CC	CC	TT	TT	CC	CC	CC	CC	CC	TT	CC	CC	TT	CC	CC	CC	CC	CC	TT	CT	TT	TT	TT	CC	CC	CC	NN	CC	CC	CC
Bn-A01-p6270054	AAGCTTTTGGTGACACTGTTAACATTCATAGGGATTCCAGGTACCCCAGC	A/C	1	5738535	AC	CC	AA	AA	AC	AA	AA	CC	CC	CC	CC	AC	CC	AA	AA	AC	CC	AA	CC	AA	CC	AC	CC	CC	AA	CC	CC	CC	CC	CC	AA	AA	NN	AA	AA	CC	AA	AA	AA	AA	AA	AA	CC	AC	AC
Bn-A01-p6271245	GGGATGAAACAACGACCACCAAATCTCTGCTGCAAGAAAACCAAAACAGC	C/T	1	5739726	CT	TT	CC	CC	CT	CC	CC	TT	TT	NN	NN	CT	TT	CC	CC	CT	TT	CC	NN	CC	TT	CT	TT	TT	CC	NN	TT	TT	TT	TT	CC	CC	NN	CC	CC	TT	CC	CC	CC	CC	CC	CC	TT	CT	CT
Bn-A01-p6272642	TGTTCACAATATTCGAATGAATTTTAAAATGAAAGCGTTCCTCCGTTTTT	C/T	1	5741124	CC	CC	CC	TT	CT	CT	TT	CC	CC	CC	CC	CC	CC	TT	TT	CT	CC	TT	CC	TT	CC	CT	CC	CC	TT	CC	CC	CC	CC	CC	CC	TT	NN	TT	TT	CC	CC	TT	TT	TT	TT	NN	CC	CT	CT
Bn-A01-p6274135	AACCTCAGACCTTGGGTTTAGATGCATCTCCTAATGAATCAGTACCTATC	G/A	1	5742617	GG	GG	GG	AA	GA	GA	AA	GG	GG	GG	GG	GG	GG	AA	AA	GA	GG	AA	GG	AA	GG	GA	GG	GG	AA	GG	GG	GG	GG	GG	GG	AA	NN	AA	AA	GG	GG	AA	AA	AA	AA	AA	GG	GA	GA
Bn-A01-p6388431	CAAAAATAATTTTTGTTTGGGGCTGTGTTTGAACGATAGAAAATAATAAC	T/C	1	5849211	TT	TT	TT	CC	TT	TT	TT	TT	TT	TT	TT	TT	TT	TT	TT	NN	TT	TT	TT	TT	TT	TT	TT	TT	TT	TT	TT	TT	TT	TT	TT	TT	TT	TT	TT	TT	CC	TT	TT	TT	TT	TT	TT	TT	TT
Bn-A01-p6390236	AATTGTTGTGAAGCCTTTGTAGAGGTTGTTCCACCTTAATCCTTGTGGTT	C/T	1	5851009	TT	CC	CC	CC	CT	CT	TT	CC	CC	CC	CC	TT	CC	TT	NN	CC	CC	TT	CC	CC	CC	CC	CC	CC	TT	TT	NN	CC	CC	CC	TT	CC	CC	CC	CC	CC	CC	CC	CC	CC	CC	CC	CC	CC	CC
Bn-A01-p6439605	TCAGTCGATTTTCTTTTATAATTGTGGGTGTTTGGATCAAAACGTAAATA	A/C	1	5927686	CC	CC	CC	CC	AA	AC	AA	AA	CC	CC	NN	AA	AA	AA	AA	CC	CC	AA	AA	CC	AA	CC	AA	CC	AA	CC	AC	AA	CC	CC	CC	AA	CC	AA	AA	AA	CC	CC	AA	AA	AA	AA	CC	AC	AC
Bn-A01-p6479735	ATAACGTTACTAAACTAATTTGATATGTGTATCTTTCTTTTCTTTGCTAA	T/G	1	5956983	TG	TT	TT	TT	GG	TG	GG	GG	TT	TT	TT	GG	GG	GG	GG	TG	TT	GG	GG	TT	GG	TG	GG	TT	GG	TT	TT	GG	TT	TT	TT	GG	NN	GG	GG	GG	TT	TT	GG	GG	GG	GG	TT	TG	TG
Bn-A01-p6482543	GACCTAAGATCATCTTTAGGTGGTTCAAAAAGAATATTTAAGCTATTACC	A/C	1	5958961	AC	AA	AA	AA	CC	AC	CC	CC	AA	AA	AA	CC	CC	CC	CC	AC	AA	CC	CC	AA	CC	AC	CC	AA	CC	AA	AA	CC	AA	AA	AA	CC	AC	CC	CC	CC	AA	AA	CC	CC	CC	CC	AA	AC	AC
Bn-A01-p6530903	TTGACTTTGGGTCATCTCAACAAAAACTAACTTCTTATCTGTCTTCTATC	G/A	1	5995266	AA	AA	AA	GG	GA	AA	AA	GG	AA	AA	AA	GA	AA	AA	AA	GG	AA	AA	GG	GG	AA	GG	AA	AA	AA	GG	GG	GG	AA	GG	AA	GG	GG	GG	GG	GG	GG	GG	GG	GG	GG	GG	AA	GA	GA
Bn-A01-p6546245	AGTTCTCGAAAATTCGATACTGTAAATGCCTTCGCCAATTCCCAGACTCT	G/A	1	6010106	GA	GG	GG	GG	GA	GG	GG	AA	GG	GG	GG	GA	AA	GG	GG	AA	GG	GG	AA	AA	AA	AA	AA	GG	GG	AA	AA	AA	GG	GG	GG	GG	GG	AA	GA	AA	AA	AA	GG	GG	GG	GA	GG	GG	GG
Bn-A01-p6547052	TAAATGTCACCCATTCTGACTAAAATGTCGTCAAAGATAAATGAAGACCG	C/A	1	6010913	CA	CC	CC	CC	CC	CC	CC	CC	CC	CC	CC	CC	AA	CC	CC	CA	CC	CC	CC	AA	AA	CA	AA	CC	CC	AA	AA	AA	CC	AA	CC	AA	AA	CC	CA	CC	AA	AA	AA	AA	AA	CA	CC	CA	CA
Bn-A01-p6560270	AGGTACACATAAGGCTCCTTGTCATGTGTGTAATCAAAACCCTTTTATGA	C/T	1	6024471	CC	CC	CC	CC	CT	CC	CC	TT	CC	CC	CC	CT	CC	CC	CC	TT	CC	CC	TT	TT	TT	TT	TT	CC	CC	TT	TT	CC	CC	TT	CC	TT	TT	TT	TT	TT	TT	TT	TT	TT	TT	TT	CC	CT	CT
Bn-A01-p6625349	TACAGATGTGTGAACCCTAATACTAGGCGGCGTGAAGAAGAGATGATGAT	T/C	1	6073060	TC	CC	CC	TT	TC	TC	TT	CC	CC	CC	CC	TC	TT	TT	TT	TC	CC	TT	CC	TT	CC	TC	CC	CC	TT	TT	TT	CC	CC	TT	CC	TT	TT	CC	TC	CC	TT	TT	TT	TT	TT	TT	CC	TC	TC
Bn-A01-p6628035	ATTACGATCATATGCATATACAATATCTACGATGAACAAACTCTTTGCAT	C/T	1	6080236	CT	CC	CC	CC	CT	CC	CC	TT	CC	CC	CC	CT	TT	CC	CC	CT	CC	CC	TT	CC	CC	CT	CC	CC	CC	TT	TT	TT	CC	TT	CC	TT	TT	TT	TT	TT	CC	CC	TT	TT	TT	TT	TT	TT	TT
Bn-A01-p6643749	CATGGACGAATAAGCTCATGAATGGTGAGCACAACCCGCATAGAAAACAG	A/C	1	6096142	AA	CC	CC	AA	AC	AC	AA	AA	AA	AA	CC	AA	AA	AA	AA	AA	CC	AA	AA	CC	AA	AC	AA	CC	AA	AA	AA	AA	CC	AA	CC	AA	AA	AA	AA	AA	CC	AA	AA	AA	AA	AA	AA	AA	AA
Bn-A01-p6687707	ATATGGAGAATGAAATGTTGTTTGATCAAGGTGTCGTCACTGTGCTGAGT	C/T	1	6129131	CC	CC	CC	CC	TT	CT	TT	TT	CC	CC	CC	CT	CC	TT	TT	CT	CC	TT	TT	CC	TT	CT	TT	CC	TT	CC	CC	TT	CC	CC	CC	CC	CC	TT	CT	TT	CC	CC	CC	CC	CC	CC	CC	CC	CC
Bn-A01-p6687839	CATAAGAATGTGAAAATAAATGATATTCTTCTTAAATTGGGAGATGAAAA	C/A	1	6129263	NN	AA	AA	CC	AA	AA	AA	AA	CC	CC	AA	AA	CC	AA	AA	AA	AA	AA	AA	AA	AA	AA	AA	AA	AA	CC	CC	AA	AA	CC	AA	CC	CC	AA	CA	AA	AA	CC	CC	CC	CC	CC	CC	CC	CC
Bn-A01-p6708539	AAATAGATCTAATCTTCAGTTACTACTCCCAAATTAACCAAAATCATGAG	A/G	1	6149544	AA	AA	AA	GG	AA	AA	AA	AA	GG	GG	AA	AA	AA	AA	AA	AA	AA	AA	AA	GG	AA	AG	AA	AA	AA	AA	AA	AA	AA	GG	AA	GG	GG	AA	AG	AA	GG	AA	GG	GG	GG	NN	AA	AG	AG
Bn-A01-p6713213	TATTATACACATCTTAATTTGGCTGAATGTCACTTACAATTCGCGAACGT	A/G	1	6154220	AG	AA	AA	AA	GG	AG	GG	GG	AA	AA	AA	AG	AA	GG	GG	AG	AA	GG	GG	GG	GG	GG	GG	AA	GG	GG	GG	AA	AA	AA	AA	AA	AA	GG	AG	GG	AA	AA	AA	AA	AA	AG	GG	AG	AG
Bn-A01-p6714740	AGCTAATTAAAATACTAAGCCCATATGGCAAATATATCATGTATATAGCG	A/G	1	6155747	AG	GG	GG	AA	AA	AG	AA	AA	AA	AA	GG	AG	GG	AA	AA	AG	GG	AA	AA	AA	AA	AA	AA	GG	AA	AA	AA	GG	GG	AA	GG	AA	AA	AA	AA	AA	NN	AA	AA	AA	AA	AA	AA	AA	AA
Bn-A01-p6715317	CACTAACTATAAGCTCAGTTTGACAATATTCACGTGTTATCACAGTGATA	A/G	1	6156324	NN	AA	AA	AA	GG	AG	GG	GG	AA	AA	AA	AG	AA	GG	GG	AG	AA	GG	GG	GG	GG	GG	GG	AA	GG	NN	GG	AA	AA	AA	AA	AA	AA	GG	AG	GG	AA	AA	AA	AA	AA	AG	GG	AG	GG
Bn-A01-p6773750	TACCTCTTCCACTAACACTAACTAGTCTCATTTATTGTTAATCTGTCACA	A/G	1	6193065	AA	AA	AA	AA	AA	AA	AA	AA	AA	AA	AA	AA	NN	AA	AA	AA	AA	AA	AA	GG	AA	AG	AA	AA	AA	NN	NN	NN	AA	AA	AA	AA	AA	AA	AA	AA	GG	AA	AA	AA	AA	NN	AA	AA	AA
Bn-A01-p6773949	GACTCCAACACTCTTTTTTAACACTAAAAGATTGATTCATTAATAATAAA	G/A	1	6193264	GG	GG	GG	GG	GG	GG	GG	GG	GG	GG	GG	GG	NN	GG	GG	GG	GG	GG	GG	AA	GG	GA	GG	GG	GG	NN	NN	NN	GG	GG	GG	GG	GG	GG	GG	GG	AA	GG	GG	GG	GG	GG	GG	GG	GG
Bn-A01-p6774097	TTAGGGTTTATAATAATGCAACATGCATGAACTAGCAAATAGTTTTTCTT	A/G	1	6193412	AA	AA	AA	AA	AA	AA	AA	AA	AA	AA	AA	AA	AA	AA	AA	AA	AA	AA	AA	GG	AA	AG	AA	AA	AA	AA	AA	AA	AA	AA	AA	AA	AA	AA	AA	AA	GG	AA	AA	AA	AA	AA	AA	AA	AA
Bn-A01-p6774837	TGATTTGAATCAAAATACACATCAAAATACACTTTTTGGAAGACCATCTT	A/G	1	6194150	AA	AA	AA	AA	AA	AA	AA	AA	AA	AA	AA	AA	NN	AA	AA	AA	AA	AA	AA	GG	AA	GG	AA	AA	AA	NN	NN	NN	AA	AA	AA	AA	AA	AA	AA	AA	GG	AA	AA	AA	AA	NN	AA	AA	AA
Bn-A01-p6776634	CTTCGATGGTTGAATCATCAAAAGCAGAACAAGCTCTCAAAGAAGGAAAA	A/G	1	6195949	AG	GG	GG	AA	GG	GG	GG	GG	AA	AA	GG	GG	AA	GG	GG	GG	GG	GG	GG	AA	GG	AG	GG	AA	GG	GG	GG	AA	AA	AA	GG	AA	AA	GG	AG	GG	AA	AA	AA	AA	AA	NN	AA	AA	AA
Bn-A01-p6825673	AAAGAACAAAAACCATTATAAACAACACACAAATAAAAGAAGAGTAAAGC	G/A	1	6237891	GA	AA	AA	GG	GG	GA	GG	GG	GG	GG	AA	AA	AA	GG	GG	GA	AA	GG	GG	AA	GG	GA	GG	GG	GG	GG	GG	AA	GG	GG	AA	GG	GG	GG	GA	GG	AA	AA	GG	GG	GG	GG	AA	GA	GA
Bn-A01-p6826327	TGTTAAATAGAATTTTCTAACATAAAATATTCCGTGCTTTAAAAGTGCGG	C/T	1	6238542	CT	CC	CC	CC	TT	CT	TT	TT	CC	CC	CC	CC	NN	TT	TT	CT	CC	TT	TT	CC	TT	NN	TT	CC	TT	CC	CC	TT	CC	CC	CC	CC	CC	TT	CT	TT	CC	NN	CC	CC	CC	CC	CC	CC	CC
Bn-A01-p6838738	TGGTCGGTCTTCATGTTGGACCAATAGGTAGTAGAAGGATATTAGTAGAT	C/A	1	6250913	CC	CC	CC	CC	AA	NN	AA	AA	CC	CC	CC	CC	NN	AA	AA	NN	CC	AA	AA	CC	AA	NN	AA	CC	AA	AA	AA	NN	CC	CC	CC	CC	CC	AA	CA	AA	AA	AA	CC	CC	CC	CC	NN	CC	CC
Bn-A01-p6854917	TACAAGTGCCTATTCTTTTGTCCCGGCCCATACAATTTTATTGAGTATTT	C/A	1	6267209	NN	CC	CC	CC	CC	CC	CC	CC	CC	CC	CC	CC	AA	CC	CC	CC	CC	CC	CC	CC	CC	CC	CC	CC	CC	CC	CC	AA	CC	CC	CC	CC	CC	CC	CC	CC	AA	CC	CC	CC	CC	CC	CC	CC	CC
Bn-scaff_20675_1-p159903	AGGAGAAGGTAAGGATTTCTTGGGCTGTGTTTTGTGAACCACCAAAGGAT	T/A	1	6294451	TA	TT	TT	TT	TT	TT	TT	TT	TT	TT	NN	TT	NN	TT	TT	TT	TT	TT	TT	TT	TT	TT	TT	TT	TT	NN	TT	TT	TT	TT	TT	TT	TT	TT	TT	TT	TA	TT	TT	TT	TT	TT	TT	TT	TT
Bn-A01-p6898291	TTTATTGATTTTATCCCAGGAGAATAGGAGAGAGTATGGTCTTGAGAACA	A/G	1	6314029	AA	AA	AA	AA	GG	AA	AA	GG	AA	AA	AA	AA	AA	AA	AA	AG	AA	AA	GG	AA	GG	AG	GG	AA	AA	AA	AA	AA	AA	AA	AA	AA	AA	GG	AG	GG	AA	GG	AA	AA	AA	AG	GG	AG	AG
Bn-A01-p6900616	GAAAATCAAAGTCAGCTATATTGGACTCAGTGATACAAGATATCATTGGA	T/G	1	6317657	TT	TT	TT	TT	GG	TG	GG	NN	TT	TT	TT	TT	TG	GG	GG	TT	TT	GG	NN	GG	NN	GG	NN	TT	GG	TT	TT	TT	TT	TT	TT	TT	TT	NN	TT	NN	GG	NN	TT	TT	TT	TT	NN	TT	TT
Bn-A01-p6907522	AAGGGTGTATTAGTTATGATTTAGAGACAATAAATACTTATAAGAGAGGA	T/G	1	6325563	GG	GG	GG	TT	TT	TG	TT	NN	TT	TT	GG	GG	TT	TT	TT	GG	GG	TT	NN	TT	NN	TT	NN	TT	TT	GG	GG	TT	TT	TT	GG	TT	TT	NN	GG	NN	TT	NN	TT	TT	TT	TT	NN	TT	TT
Bn-A01-p6925167	CAAAGTACATTCCCAGTAAAGAAATGGACATCAAGAAGCGCGGTGAAACT	T/A	1	6341112	TT	TT	TT	TT	TT	TA	AA	TT	TT	TT	TT	TT	TT	AA	AA	TT	TT	AA	TT	TT	TT	TT	TT	TT	AA	AA	AA	TT	TT	TT	TT	TT	TT	TT	TT	TT	AA	AA	TT	TT	TT	TT	TT	TT	TT
Bn-A01-p6950868	TTAGAAACCACCTGCTGTAGAATTTTTCCAAAAGCCCTATTTGACCGTCT	C/T	1	6363727	CC	CC	CC	CC	CT	CC	CC	TT	CC	CC	CC	CC	CC	CC	CC	CT	CC	CC	TT	CC	TT	CC	TT	CC	CC	CC	CC	CC	CC	CC	CC	CC	CC	TT	CT	TT	CC	CC	CC	CC	CC	CC	TT	CT	CT
Bn-A01-p6958863	TATGAACTCTTATTGCAAGTTTTTCAGAGTATTGATGGCTAATAATAATT	C/A	1	6371722	CA	CC	CC	AA	CA	CA	AA	CC	CC	CC	CC	CC	AA	AA	AA	CC	CC	AA	CC	CC	CC	CC	CC	CC	AA	CC	CC	AA	CC	CC	CC	CC	CC	CC	CC	CC	AA	AA	CC	CC	CC	CC	CC	CC	CC
Bn-A01-p6959248	GATTCTTATGATGTCACCTCATCAAATGGAGGCACTAGATAACTTGACAC	G/A	1	6372107	GA	GG	GG	GG	GA	GA	AA	GG	GG	GG	GG	GG	AA	AA	AA	GG	GG	AA	GG	GG	GG	GG	GG	GG	AA	GG	GG	AA	GG	GG	GG	GG	GG	GG	GG	GG	AA	GG	GG	GG	GG	GG	GG	GG	GG
Bn-A01-p6965221	TCGAAGATGCACATTTTTGTAGAGAGGTTCTCTTTGGATCCGAATATGGG	C/T	1	6378081	CT	CC	CC	CC	CT	CT	TT	CC	CC	CC	CC	CC	TT	TT	TT	CC	CC	TT	CC	CC	CC	CC	CC	CC	TT	CC	CC	TT	CC	CC	CC	CC	CC	CC	CC	CC	TT	CC	CC	CC	CC	CC	CC	CC	CC
Bn-A01-p6968751	GTACTGGGAGTATCATCGGATTTGGGTCTGAGTTATTTAGGCATTCCTCG	C/T	1	6381611	CT	CC	CC	CC	CT	CT	TT	CC	CC	CC	CC	CC	TT	TT	TT	CC	CC	TT	CC	CC	CC	CC	CC	CC	TT	CC	CC	TT	CC	CC	CC	CC	CC	CC	CC	CC	TT	CC	CC	CC	CC	CC	CC	CC	CC
Bn-A01-p6969197	GTTCACAATCTGGACTACCCTAACAGATACCCTGCTAGGCACTGCTGTTT	C/A	1	6382057	CA	CC	CC	CC	CA	CA	AA	CC	CC	CC	CC	CC	AA	AA	AA	CC	CC	AA	CC	CC	CC	CC	CC	CC	AA	CC	CC	AA	CC	CC	CC	CC	CC	CC	CC	CC	AA	AA	CC	CC	CC	CC	CC	CC	CC
Bn-A01-p6969284	GCCTTGATGCCTGCGAGAGTTACATTCTTTCCAAACAAGATAAGAGAGTC	C/T	1	6382144	CT	CC	CC	CC	CT	CT	TT	CC	CC	CC	CC	CC	TT	TT	TT	CC	CC	TT	CC	CC	CC	CC	CC	CC	TT	CC	CC	TT	CC	CC	CC	CC	CC	CC	CC	CC	TT	TT	CC	CC	CC	CC	CC	CC	CC
Bn-A01-p6969358	GAATGTAACTCTCGCAGGCATCAAGGCTCTTGTCTATCTACTGATGCGAT	T/C	1	6382218	TC	TT	TT	TT	TC	TC	CC	TT	TT	TT	TT	TT	CC	CC	CC	TT	TT	CC	TT	TT	TT	TT	TT	TT	CC	TT	TT	CC	TT	TT	TT	TT	TT	TT	TT	TT	CC	CC	TT	TT	TT	TT	TT	TT	TT
Bn-A01-p6972779	TCGTACTAGTCATGATGATATAACCGGTTACTCACACTCAAGTGTTGGAA	T/C	1	6392967	TT	TT	TT	TT	TC	TT	TT	CC	TT	TT	TT	TT	TT	TT	TT	TC	TT	TT	CC	CC	CC	CC	CC	TT	TT	CC	CC	TT	TT	TT	TT	TT	TT	CC	TC	CC	TT	TT	TT	TT	TT	NN	CC	TC	NN
Bn-A01-p7069263	GGTAACTGATTGAAGGAGATTCGCAGACAAGTCAAACAATCTTGATCGGT	A/C	1	6472870	AA	AA	CC	AA	AC	CC	CC	CC	AA	AA	AA	AA	AA	CC	CC	AC	AA	CC	CC	AA	AA	AC	AA	AA	CC	CC	CC	CC	AA	AA	AA	AA	AA	CC	AC	CC	CC	AA	AA	AA	AA	NN	CC	AC	NN
Bn-A01-p7086543	ATGTTCTCGGTATCTAATGGGCCGAGGAATCAGAAGATGAAGGCTGACTT	A/C	1	6487062	AA	AA	CC	CC	AA	AC	AA	AA	AA	AA	AA	AA	AA	AA	AA	AA	AA	AA	AA	AA	AA	AA	AA	AA	AA	AA	AA	CC	AA	AA	AA	AA	AA	AA	AA	AA	AA	AA	AA	AA	AA	AA	AA	AA	AA
Bn-A01-p7087000	CCACCATTGTTTGATGATGCTCTGCCGCGGCCTCTTTGATTGATCTATTG	C/T	1	6487519	CC	CC	TT	TT	CC	CT	CC	CC	CC	CC	CC	CC	CC	CC	CC	CC	CC	CC	CC	CC	CC	CC	CC	CC	CC	CC	CC	TT	CC	CC	CC	CC	CC	CC	CC	CC	CC	CC	CC	CC	CC	CC	CC	CC	CC
Bn-A01-p7137897	TGTCATATATATAGTACTTTCCCTTTGTTGATTCAAGATGAACATACATC	A/G	1	6517858	AA	AA	GG	GG	AG	GG	GG	GG	AA	AA	AA	NN	AA	GG	GG	AG	AA	GG	GG	GG	AA	GG	AA	AA	GG	GG	GG	GG	AA	AA	AA	AA	AA	GG	AG	GG	GG	AA	AA	AA	AA	AA	GG	AG	GG
Bn-A01-p7160702	GTCTAATTCACATAGAATTTATAATCATAAAACCTTAATTATAATCTGAA	T/C	1	6535601	TT	TT	TT	CC	NN	TC	CC	CC	TT	TT	TT	TT	TT	CC	CC	TC	TT	CC	CC	CC	TT	CC	TT	TT	CC	TT	NN	CC	TT	TT	TT	TT	TT	CC	TC	CC	CC	TT	TT	TT	TT	NN	TT	TT	NN
Bn-A01-p7205595	TTAACTTGTATAATTTTTAGGCTATGAAATCTAAAGGTACACGCACACTT	T/G	1	6574383	TT	TT	TT	TT	GG	TG	GG	GG	TT	TT	TT	TT	GG	GG	GG	TG	TT	GG	GG	GG	GG	GG	GG	TT	GG	TT	TT	GG	TT	TT	TT	TT	TT	GG	TG	GG	GG	GG	TT	TT	TT	TT	TT	TT	TT
Bn-A01-p7363480	TCTCAAGAAATTCCTCTGTGTAAGTTTGAGTAGAAGCTTTGTAGTACCTT	T/C	1	6730464	TT	TT	TT	TT	CC	TC	CC	TT	TT	TT	TT	TT	TT	CC	CC	TT	TT	CC	TT	TT	TT	TT	TT	TT	CC	TT	TT	CC	TT	TT	TT	TT	TT	TT	TT	TT	TT	TT	TT	TT	TT	TT	TT	TT	TT
Bn-A01-p7369125	GATGGAGGACCTGCGATTAGAATCTCTCATGATGCAAACCTGCAAATGGC	T/C	1	6736141	TC	TT	TT	CC	CC	TC	CC	CC	TT	TT	TT	TT	CC	CC	CC	TC	TT	CC	CC	CC	CC	CC	CC	TT	CC	TT	TT	CC	TT	TT	TT	TT	TT	CC	TC	CC	CC	CC	TT	TT	TT	TC	TT	TT	TT
Bn-A01-p7372570	TGTCTGAATCCAATATGTTGTTTGTCTTGGAATAGCTAATACCTTTATGG	A/G	1	6739646	AA	AA	GG	GG	GG	GG	GG	GG	AA	AA	AA	AA	NN	GG	GG	AG	AA	GG	GG	GG	NN	GG	NN	AA	GG	AA	AA	GG	AA	AA	AA	AA	AA	NN	AA	GG	GG	NN	AA	AA	AA	AG	AA	AA	AA
Bn-A01-p7373427	AATGAGCTAACATAGAAAGAAACAAGTTAAACACAAAACTAAGGGAACGT	T/G	1	6740502	TT	TT	GG	GG	TG	GG	GG	GG	TT	TT	TT	TT	TT	GG	GG	TG	TT	GG	GG	GG	TT	GG	TT	TT	GG	TT	TT	GG	TT	TT	TT	TT	TT	TT	TT	GG	GG	TT	TT	TT	TT	TG	TT	TT	TT
Bn-A01-p7374290	ATACACTAAACTCACCACATACAAGGCCAAGCAAGCAACCAAGTCCCAAT	G/A	1	6741348	GA	GG	GG	AA	AA	GA	AA	AA	GG	GG	GG	GG	AA	AA	AA	GA	GG	AA	AA	AA	AA	AA	AA	GG	AA	GG	GG	AA	GG	GG	GG	GG	GG	AA	NN	AA	AA	AA	GG	GG	GG	GG	GG	GG	GG
Bn-A01-p7374589	AGGATACTTAAGCAAAGGGTTGATGCAATGCCGTGTAGTAGTAGTAGTAA	C/T	1	6741647	CC	CC	CC	TT	CT	CT	TT	TT	CC	CC	CC	CC	CC	TT	TT	CT	CC	TT	TT	TT	CC	TT	CC	CC	TT	CC	CC	TT	CC	CC	CC	CC	CC	CC	CC	TT	TT	CC	CC	CC	CC	CT	CC	CC	CC
Bn-A01-p7383179	ATTGTTAGAATTTGGAGGCAAAATTCATAGCTAATTATACACGCAAACGT	C/T	1	6747508	CC	CC	TT	TT	NN	TT	TT	TT	CC	CC	CC	CC	NN	TT	TT	CT	CC	TT	TT	TT	NN	TT	NN	CC	TT	CC	CC	TT	CC	CC	CC	CC	CC	NN	CC	TT	TT	NN	CC	CC	CC	CC	CC	CC	CC
Bn-A01-p7385409	GAAGTGATTGGCATTTGCATATGGTATCCTGGTAATGATAAATTTTCTAC	C/A	1	6751639	CC	CC	CC	AA	AA	CA	AA	AA	CC	CC	CC	CC	NN	AA	AA	CA	CC	AA	AA	AA	NN	AA	NN	CC	AA	CC	CC	AA	CC	CC	CC	CC	CC	NN	CC	AA	AA	NN	CC	CC	CC	CC	CC	CC	CC
Bn-A01-p7405753	GGAGCCTTGTTAAACGTTAAAATGAAATGAATTGTGATATATATTATAAA	T/G	1	6753557	TT	TT	TT	GG	GG	TG	GG	GG	TT	TT	TT	TT	NN	GG	GG	TG	TT	GG	GG	GG	NN	GG	NN	TT	GG	TT	NN	GG	TT	TT	TT	TT	TT	NN	TT	GG	GG	NN	TT	TT	TT	TG	TT	TT	TT
Bn-A01-p7405882	TTACCGAATGTATGACGTCTTATTTGGTATAATACTATTAATGTTGCACC	T/G	1	6753686	GG	NN	TT	TT	TT	TT	TT	TT	GG	GG	GG	NN	TT	TT	TT	TG	NN	TT	TT	TT	TT	TT	TT	GG	TT	NN	GG	TT	GG	NN	NN	GG	GG	TT	TG	TT	TT	TT	TG	NN	NN	TG	NN	GG	NN
Bn-A01-p7406041	ATTCCAAGTACAGAAATACGAACATGTTTTATACCCATATACCGAAAATA	G/A	1	6753845	GG	GG	GG	AA	AA	GA	AA	AA	GG	GG	GG	GG	NN	AA	AA	GA	GG	AA	AA	AA	NN	AA	NN	GG	AA	GG	GG	AA	GG	GG	GG	GG	GG	NN	GG	AA	AA	NN	GG	GG	GG	NN	GG	GG	GG
Bn-A01-p7430242	ATTATTTAAGTTATTGTTGAGTTGTTGTATGTGTTGCCATTTGTTTGGTT	G/A	1	6794534	GG	GG	GG	GG	GA	GA	AA	AA	GG	GG	GG	GG	GG	AA	AA	GA	GG	AA	AA	AA	GG	AA	GG	GG	AA	GG	GG	AA	GG	GG	GG	GG	GG	GG	GG	AA	AA	GG	GG	GG	GG	NN	GG	GG	GG
Bn-A01-p7430311	ACATACAACAACTCAACAATAACTTAAATAATACTACACTCACTACATCT	A/G	1	6794603	AA	AA	AA	AA	AG	AG	GG	GG	AA	AA	AA	AA	AA	GG	GG	AG	AA	GG	GG	GG	AA	GG	AA	AA	GG	AA	AA	GG	AA	AA	AA	AA	AA	AA	AA	GG	GG	AA	AA	AA	AA	AG	AA	AA	AA
Bn-A01-p7455852	AAACAGATTCAAGAAAGGTGATCAAACTTATTCATGTCTATTAAAAATAT	G/T	1	6812818	GG	GG	GG	GG	TT	GT	TT	TT	GG	GG	GG	GG	GG	TT	TT	GT	GG	TT	TT	TT	GG	TT	GG	GG	TT	GG	GG	TT	GG	GG	GG	GG	GG	GG	GG	TT	TT	GG	GG	GG	GG	NN	GG	GG	GG
Bn-A01-p7473265	TACCCGGCCGTTACTAAACGGACTCGCGAAGTTTTGTATGTTCGTTATTT	T/G	1	6831242	TG	TT	GG	GG	GG	GG	GG	GG	TT	TT	TT	TT	GG	GG	GG	NN	TT	GG	GG	NN	GG	GG	GG	TT	GG	TT	TT	GG	TT	TT	GG	TT	TT	GG	GG	GG	GG	GG	TT	TT	TT	TT	TT	TT	TT
Bn-A01-p7479483	TTTTCTTGCTCAGCTTGTGTGAGAGATTGACCACAAGCAAACGTCTGAGA	A/C	1	6837460	AA	AA	CC	CC	CC	CC	CC	CC	AA	AA	AA	AA	CC	CC	CC	AC	AA	CC	CC	CC	CC	CC	CC	AA	CC	AA	AA	CC	AA	AA	CC	AA	AA	CC	AC	CC	CC	CC	AA	AA	AA	AA	AA	AA	AA
Bn-A01-p7512557	GAGGGACAAAGTCTTGACTACATTGGTCAAGGGTGTAAGTTTGATGAAAA	T/C	1	6861551	NN	TT	CC	CC	CC	CC	CC	CC	TT	TT	NN	TT	CC	CC	CC	TC	TT	CC	CC	CC	CC	CC	CC	TT	CC	TT	NN	CC	TT	TT	CC	TT	NN	CC	TC	CC	CC	CC	TT	TT	TT	TT	TT	TT	TT
Bn-A01-p7530968	GTAAATCATTCATTGATGTATGTTATTCAGACCTACTTCTTAGGCCTCTT	A/C	1	6879962	AA	AA	CC	CC	CC	CC	CC	CC	AA	AA	AA	AA	CC	CC	CC	AC	AA	CC	CC	CC	CC	CC	CC	AA	CC	AA	AA	CC	AA	AA	CC	AA	AA	CC	AC	CC	CC	CC	AA	AA	AA	AA	AA	AA	AA
Bn-A01-p7533971	ATAATTCGTGAGAGCGGTTGTGTTTTATGGGGATCGAGCAGAGGTTGGGT	A/G	1	6884070	AG	AA	GG	GG	NN	AG	AA	AA	AA	AA	AA	AA	GG	AA	AA	AA	AA	AA	AA	AA	NN	AA	GG	AA	AA	AA	AA	GG	AA	AA	GG	AA	AA	GG	AG	AA	AA	GG	AA	AA	AA	AA	AA	AA	AA
Bn-A01-p7551163	GCTCGGATTTTTATGCTGAGATCTTACTGGTTCCGAGTTAAGGAGTCACT	A/G	1	6891689	NN	AA	AA	GG	GG	AG	GG	GG	AA	AA	AA	AA	GG	GG	GG	AG	AA	GG	GG	GG	GG	GG	GG	AA	GG	AA	AA	GG	AA	AA	GG	AA	AA	GG	AG	GG	GG	GG	AA	AA	AA	AA	AA	AA	AA
Bn-A01-p7554673	TCAGTACTCTCTTTTGTGTGTGTTACTAAGTAAAGAAACAAAGCTGTTGC	A/G	1	6895127	AG	AA	AA	AA	GG	AG	GG	GG	AA	AA	AA	AA	GG	GG	GG	AG	AA	GG	GG	GG	GG	GG	GG	AA	GG	AA	AA	GG	AA	AA	AA	AA	AA	GG	AG	GG	GG	GG	AA	AA	AA	NN	AA	AA	AA
Bn-A01-p7557422	AAAGTTCTATATTTCAGGCTCAGGAGATCACACATTTTCTTTGCTAGGAA	T/C	1	6897943	TT	TT	TT	CC	TT	TT	NN	NN	TT	TT	TT	TT	TT	NN	NN	TT	TT	NN	NN	TT	NN	TT	NN	TT	NN	TT	TT	NN	TT	TT	CC	TT	TT	TT	TT	NN	NN	NN	TT	TT	TT	TT	TT	TT	TT
Bn-A01-p7558012	GCTGGCCTACACGCCGTGTATAGTTATGTGCCACAAAAAATCACTACATT	T/C	1	6898531	TC	TT	TT	CC	CC	TC	CC	CC	TT	TT	TT	TT	CC	CC	CC	TC	TT	CC	CC	CC	CC	CC	CC	TT	CC	TT	TT	CC	TT	TT	CC	TT	TT	CC	TC	CC	CC	CC	TT	TT	TT	NN	TT	TT	TT
Bn-A01-p7558345	ATGCCTCCTGTAGAATAAAAATACATCTGTTTGGCAATATTCCAAGATTT	C/T	1	6898864	CC	CC	CC	TT	NN	CT	TT	TT	CC	CC	CC	CC	CC	TT	TT	CT	CC	TT	TT	CC	TT	CT	TT	CC	TT	CC	CC	TT	CC	CC	TT	CC	CC	CC	CC	TT	TT	TT	CC	CC	CC	CC	CC	CC	CC
Bn-A01-p7560785	TTCATTTGACTATAAATCTAGCTTCCGGTAGAGTTTTGTTGTTTACACGT	A/G	1	6901033	AA	AA	AA	GG	AG	AG	GG	GG	AA	AA	AA	AA	AA	GG	GG	AG	AA	GG	GG	AA	GG	AG	GG	AA	GG	AA	AA	GG	AA	AA	GG	AA	AA	AA	AA	GG	GG	GG	AA	AA	AA	AA	AA	AA	AA
Bn-A01-p7573871	TCCTCACTTGTTTTGTTGTTGTGTCAGGTTTCTTCGTCCTCAAGTAACTG	C/T	1	6916060	CC	CC	CC	CC	CT	CT	TT	TT	NN	NN	NN	CC	TT	TT	TT	CT	CC	TT	TT	TT	NN	TT	CT	NN	TT	CC	CT	TT	CC	CC	NN	NN	NN	TT	CT	TT	TT	TT	NN	NN	NN	CT	NN	CC	NN
Bn-A01-p7574355	ACTTCAAAATAACATATTTTAGAAGTTTGATACAAATACTCTTTCCGTTT	C/T	1	6916544	CC	CC	CC	CC	CC	NN	TT	TT	CC	CC	CC	CC	TT	TT	TT	CT	CC	TT	TT	TT	CC	TT	CC	CC	TT	CC	CC	TT	CC	CC	CC	CC	CC	TT	CT	TT	TT	TT	CC	CC	CC	CC	CC	CC	CC
Bn-A01-p7667896	TTAAATACACACAACATCGGTATTCAGAAAACAAAGAGATACAACATATC	C/T	1	6922986	NN	CC	CC	TT	TT	CT	TT	TT	CC	CC	CC	TT	TT	TT	TT	TT	CC	TT	TT	TT	TT	TT	TT	CC	TT	CC	CC	TT	CC	CC	TT	CC	CC	TT	CT	TT	TT	TT	CC	CC	CC	CC	CC	CC	CC
Bn-A01-p7702471	CATATTGATTAGTCTCATTGGCTTCTTCTAGCTTGTTTGTAGGTTGCTCA	T/C	1	6951619	TC	TT	TT	TT	CC	TC	CC	CC	TT	TT	TT	TT	CC	CC	CC	TC	TT	CC	CC	CC	CC	CC	CC	TT	CC	TT	TT	CC	TT	TT	TT	TT	TT	CC	TC	CC	CC	CC	TT	TT	TT	TC	TT	TT	TT
Bn-A01-p7714470	CAAAGCAAAAAACCAGAATACCCAGGGTCAACAGAATTGTAAATACCGTG	C/T	1	6966440	CT	CC	TT	TT	TT	TT	TT	TT	CC	CC	CC	CC	TT	TT	TT	CT	CC	TT	TT	TT	TT	TT	TT	CC	TT	CC	CC	TT	CC	CC	TT	CC	CC	TT	CT	TT	TT	TT	CC	CC	CC	CC	CC	CC	CC
Bn-scaff_17592_1-p727914	ACTTGAAAACATCATCATTATTGCAGTTAAACGCCTCGTTCTTCGCGTAC	C/G	1	6975142	CG	GG	CC	CC	CG	NN	GG	CC	CC	CC	GG	CC	CC	CC	CC	CC	CC	CC	CC	CC	CC	CC	CG	GG	CC	CC	CC	CC	CC	CC	CC	CC	CC	CC	GG	CC	CG	CC	CC	CC	CC	CC	GG	CG	CG
Bn-A01-p7721497	TGTGTGGGAGGAGATGGTGAAGGAGAATGGGTTGGCGGAGAAGAAGCTTG	G/A	1	6975352	GG	GG	GG	AA	AA	GG	AA	AA	GG	GG	GG	AA	AA	AA	AA	AA	GG	AA	AA	AA	AA	AA	AA	GG	AA	GG	GG	AA	GG	GG	AA	GG	GG	AA	NN	AA	AA	AA	GG	GG	GG	GG	GG	GG	GG
Bn-A01-p7724859	TCGGTGCTCATCATTATCATCTTCTTTAAACAACTCCAACGAGGGAAGAA	T/G	1	6978707	TT	TT	GG	GG	GG	GG	GG	GG	TT	TT	NN	GG	GG	GG	GG	GG	TT	GG	GG	GG	TT	GG	TT	TT	GG	TT	TT	TT	TT	TT	GG	TT	TT	TT	TT	GG	GG	TT	TT	TT	TT	TT	TT	TT	TT
Bn-A01-p7745080	TTTAGTTTGTAATCTTCCAATCTGCTGGAACCTAATTTAAATCTCTCTGT	T/C	1	7014166	TT	NN	NN	TT	TT	TT	TT	TT	NN	NN	NN	NN	TT	TT	TT	TT	NN	TT	TT	TT	CC	TT	CC	NN	TT	NN	NN	CC	NN	NN	TT	NN	NN	NN	NN	TT	TT	CC	NN	NN	NN	NN	NN	NN	NN
Bn-A01-p7768351	CTGTTTTAACATTTTCCTCATACTTCAAGAAAAGAAGAATAATTCGTTTG	A/G	1	7036895	AG	AA	GG	AA	GG	GG	GG	GG	AA	AA	AA	AA	GG	GG	GG	AG	AA	GG	GG	GG	AA	GG	AA	AA	GG	AA	AA	GG	AA	AA	AA	AA	AA	GG	AG	GG	GG	GG	AA	AA	AA	AG	AA	AA	AA
Bn-A01-p7771617	TGTCTCTAAGTTAATATCAACCAACTGATCACCTTCTAGAGGGTCAGATC	T/C	1	7043917	TT	TT	CC	TT	CC	CC	CC	CC	TT	TT	TT	TT	CC	CC	CC	TC	TT	CC	CC	CC	TT	CC	TT	TT	CC	TT	TT	CC	TT	TT	TT	TT	TT	CC	TC	CC	CC	CC	TT	TT	TT	TT	TT	TT	TT
Bn-A01-p7861283	TAATGGAAATGGCCTCACCATCATCATCAACGTGACCATTAGCATGAGGG	A/C	1	7054816	AA	AA	AA	AA	CC	AA	CC	CC	AA	AA	AA	CC	AA	CC	CC	CC	AA	CC	CC	CC	AA	CC	AA	AA	CC	AA	AA	CC	AA	AA	AA	AA	AA	AA	AA	CC	CC	CC	AA	AA	AA	AA	AA	AA	AA
Bn-A01-p7889385	AAAACAAGTGGTACAAGGCTGATGATAATACGGTAAATTGCTCATATCTT	T/C	1	7081977	TT	TT	TT	TT	CC	TC	CC	CC	TT	TT	TT	TT	CC	CC	CC	TC	TT	CC	CC	CC	CC	CC	CC	TT	CC	TT	TT	CC	TT	TT	TT	TT	TT	CC	TC	CC	CC	CC	TT	TT	TT	TC	TT	TT	TT
Bn-A01-p7897805	GTTAAAACCAAAGAGAGAAACTGAGAGATGTCTGAAGAAGAAGAACACTG	C/T	1	7087473	CC	CC	TT	CC	CT	TT	TT	CT	CC	CC	CC	CC	TT	NN	NN	CT	CC	CT	CT	TT	CC	CT	CC	CC	CT	CC	CC	CC	CC	CC	CC	CC	CC	CT	CT	CT	TT	CC	CC	CC	CC	CC	CC	CC	CC
Bn-A01-p7926287	TTTAATAAAAAAGCGAAAATAAACGAGAATACCTAGTAAAATGGCCAGTC	T/C	1	7102543	TT	TT	CC	TT	TC	TC	TT	CC	TT	TT	TT	TT	CC	TT	TT	TC	TT	TT	CC	NN	TT	CC	TT	TT	TT	TT	TT	TT	TT	TT	TT	TT	TT	CC	TC	CC	CC	TT	TT	TT	TT	TT	TT	TT	TT
Bn-A01-p7953001	CCATTGGATCGCCACTGCATATAACCACCGCATGGATCAAAGTACATTAA	T/C	1	7127968	TT	TT	TT	TT	TC	TT	TT	NN	TT	TT	TT	TT	CC	TT	TT	TC	TT	TT	CC	CC	TT	CC	TT	TT	TT	TT	TT	TT	TT	TT	TT	TT	TT	CC	TC	CC	CC	TT	TT	TT	TT	NN	TT	TT	TT
Bn-A01-p7973418	GTGTGAAATCTTACAAAACCTGAATGGGGAAAACAGTTTCAGAGACCAAG	C/A	1	7155681	CC	CC	AA	CC	AA	AA	AA	AA	CC	CC	CC	CC	CC	AA	AA	CA	CC	AA	AA	AA	AA	AA	AA	CC	AA	CC	CC	AA	CC	CC	CC	CC	CC	CC	CC	AA	AA	AA	CC	CC	CC	NN	CC	CC	CC
Bn-A01-p7974551	GATACTTCTGACAGAGAATAATTTAGTCTAGAAGAGGACCTGGAGTTGCA	T/C	1	7156815	TT	TT	NN	TT	TC	TC	CC	TT	TT	TT	TT	TT	TT	TT	TT	TT	TT	TT	TT	TT	TT	TC	CC	TT	TT	TT	TT	CC	TT	TT	TT	TT	TT	TT	TT	NN	CC	TT	TT	TT	TT	TT	TT	TT	TT
Bn-A01-p7982220	AAAGGTACCTACAAGGATTCCACATTTGAATAAGATACGAGTACAACACT	A/G	1	7165740	AA	AA	AA	AA	GG	AG	GG	GG	AA	AA	AA	AA	AA	GG	GG	AG	AA	GG	GG	GG	GG	GG	GG	AA	GG	AA	AA	GG	AA	AA	AA	AA	AA	AA	AA	GG	GG	GG	AA	AA	AA	NN	AA	AA	AA
Bn-A01-p8014995	GTTTGATGTTGATAGACCCACTTTATGTCGGTATATAGTGGGCCAATATG	G/A	1	7196046	AA	AA	GG	AA	GG	GG	GG	GG	GG	GG	AA	GG	GG	GG	GG	GG	AA	GG	GG	GG	GG	GG	GG	AA	GG	AA	AA	GG	AA	AA	AA	GG	NN	GG	GG	GG	GG	GG	GG	AA	AA	NN	AA	GA	GA
Bn-A01-p8017380	AATTCAAGAACCATTTGGATCATAATGCCAGAGTTCCCCTACATCAGTGT	A/G	1	7198425	AA	AA	AA	AA	GG	AA	NN	GG	GG	GG	AA	AA	NN	NN	NN	AG	AA	NN	GG	GG	GG	GG	GG	AA	NN	AA	AA	GG	AA	AA	AA	GG	AA	NN	GG	GG	GG	GG	GG	AA	AA	AG	AA	AG	AG
Bn-A01-p8045760	CTATGTTAATCACATCAATATTTGAATCACGTTTGTTTCTTTTGACCAAA	T/G	1	7221548	GG	GG	GG	GG	TT	TG	TT	TT	TT	TT	GG	GG	TT	TT	TT	TG	GG	TT	TT	TT	TT	TT	TT	GG	TT	GG	GG	GG	GG	GG	GG	TT	GG	TT	TT	TT	TT	TT	TT	GG	GG	GG	GG	TG	TG
Bn-A01-p8046142	TATAGGTTGTTTCTGTGAAACTCTTTGGAGCTGGAGGTTTTGGGTTGAAT	T/C	1	7221930	CC	CC	CC	CC	TT	TC	TT	TT	TT	TT	CC	CC	TT	TT	TT	TC	CC	TT	TT	TT	TT	TT	TT	CC	TT	CC	CC	CC	CC	CC	CC	TT	CC	TT	TT	TT	TT	TT	TT	CC	CC	NN	CC	TC	TC
Bn-A01-p8058255	TTGTTTGGCTAGCAGTGCCAAGTTAAAACTCTCCATATCTCTGATTCCCA	C/T	1	7238399	CC	CC	CC	CC	TT	CT	TT	TT	TT	TT	TT	CC	TT	TT	TT	CT	TT	TT	TT	TT	TT	TT	TT	CC	TT	CC	CC	CC	CC	CC	CC	TT	CC	TT	TT	TT	TT	TT	TT	CC	CC	CC	CC	CT	NN
Bn-A01-p8058475	TCCTGAAACAAGAGAATGGAATATAGAGTTAATCAACACAGTCAGGTTAG	T/C	1	7238618	TT	TT	TT	TT	TT	TT	TT	TT	TT	TT	TT	CC	TT	TT	TT	TC	TT	TT	TT	TT	TT	TT	TT	TT	TT	TT	TT	TT	TT	TT	TT	TT	NN	TT	TT	TT	TT	TT	TT	TT	TT	TT	TT	TT	TT
Bn-A01-p8063652	TTATCCATGGGAGCTTTTGTAACCCAGAAGAGACGAAAAGAAAACTGTAA	C/T	1	7242738	CC	CC	CC	CC	CC	CC	CC	CC	CC	CC	CC	TT	CC	CC	CC	CT	CC	CC	CC	CC	CC	CC	CC	CC	CC	CC	CC	CC	CC	CC	CC	CC	NN	CC	CC	CC	CC	CC	CC	CC	CC	CC	CC	CC	CC
Bn-scaff_17369_1-p841344	ACTTTTTGAAAAGAGATTGACCAAATTAACTTTAATCTTCGAGACGGGAA	C/T	1	7245892	TT	TT	TT	TT	CC	CT	CC	CC	CC	CC	CC	CC	CC	CC	CC	CC	CC	CC	CC	CC	CC	CC	CC	TT	CC	TT	TT	TT	TT	TT	TT	CC	NN	CC	CC	CC	CC	CC	CC	TT	TT	NN	TT	CT	CT
Bn-A01-p8111196	AGAGTTTCAAGGATCCAAAACCTCTTGATCATTCAAAAAGTATATAAACT	A/G	1	7286733	AA	AA	AA	AA	GG	GG	GG	GG	GG	GG	GG	AA	GG	GG	GG	GG	GG	GG	GG	GG	GG	GG	GG	AA	GG	AA	AA	AA	AA	AA	AA	GG	AA	GG	GG	GG	GG	GG	GG	AA	AA	AG	AA	AG	AG
Bn-A01-p8115849	CTGCATATGTATGTAACACAAGACTATACGCATCAAGTAGAGCAAACAGA	T/G	1	7288262	TT	TT	TT	TT	GG	TG	GG	GG	GG	GG	GG	TT	GG	GG	GG	TG	GG	GG	GG	GG	GG	GG	GG	TT	GG	TT	TT	TT	TT	TT	TT	GG	TT	GG	GG	GG	GG	GG	GG	TT	TT	TG	TT	TG	TG
Bn-A01-p8116314	GCTTGTTCTATCATGTCCTTTCCTTTTCTTCTGCGAGCTTGTGTTGGCGT	T/C	1	7288704	TC	TC	TC	TC	TT	TC	TT	TT	TT	TT	TT	TC	TT	TT	TT	TC	TT	TT	TT	TT	TT	TT	TT	TC	TT	TC	TC	TC	TC	TC	TC	TT	TC	TT	TT	TT	TT	TT	TT	TC	TC	TC	TC	TC	TC
Bn-A01-p8121877	AGTAACCTCACCACTAGTTCCCAAACTCTCTCGTGTTCGAATCCGAAAAA	G/T	1	7294261	GT	GG	GG	GG	GG	GG	GG	GG	GG	GG	GG	GG	GG	GG	GG	GG	GG	GG	GG	GG	GG	GG	GG	GG	GG	GG	GG	GG	GG	GG	GG	GG	GG	GG	GG	GG	GG	GG	GG	GG	GG	GG	GT	GG	GG
Bn-A01-p8122779	ACCATCCTTATCTGCCCTGCATTTCACAAACTCTATTGATTCAACTTTAC	A/G	1	7295165	GG	GG	AA	GG	AA	AA	AA	AA	AA	AA	AA	AA	AA	AA	AA	AA	AA	AA	AA	AA	AA	AA	AA	GG	AA	GG	GG	GG	GG	GG	GG	AA	NN	AA	AA	AA	AA	AA	AA	GG	GG	NN	GG	AG	AG
Bn-A01-p8129876	CCATGTATTTAACGCTTTTCGTGACAGTAGAACGAGATTTTTGGAGACCA	T/C	1	7303310	TT	TT	TT	TT	CC	TC	CC	CC	CC	CC	CC	TT	CC	CC	CC	TC	CC	CC	CC	CC	CC	CC	CC	TT	CC	TT	TT	TT	TT	TT	TT	CC	TT	CC	CC	CC	CC	CC	CC	TT	TT	NN	TT	TC	TC
Bn-A01-p8154524	CGGATTTCGATTGAACGATATCGGTGCTTGAACGTAATAAAGATAGCGGT	G/A	1	7337918	GG	GG	GG	GG	GG	NN	AA	GG	GG	GG	GG	GG	GG	GG	GG	GG	GG	GG	AA	GG	GG	GG	GG	NN	GG	GG	GG	GG	GG	GG	GG	GG	GG	GG	GG	GG	GG	GG	AA	GG	GG	GG	GG	GG	GG
Bn-A01-p8221245	TATTTTCACTCCATTTCAAGAGGTATACACTAATCTCTGTCTGCATTTCA	A/C	1	7386100	CC	CC	CC	CC	AA	AC	AA	AA	AA	AA	AA	CC	AA	AA	AA	AC	AA	AA	AA	AA	AA	AA	AA	CC	AA	CC	CC	CC	CC	CC	CC	AA	CC	AA	AA	AA	AA	AA	AA	CC	CC	CC	CC	AA	AA
Bn-A01-p8240363	AGTGGTCACTGGTCCTTTCATTCAAACCCACGGACTGGTTTTGTCAGAAT	G/A	1	7397222	GG	GG	GG	GG	AA	GA	AA	AA	AA	AA	AA	GG	AA	AA	AA	GA	AA	AA	AA	AA	AA	AA	AA	GG	AA	GG	GG	GG	GG	GG	GG	AA	GG	AA	AA	AA	AA	AA	AA	GG	GG	NN	GG	AA	AA
Bn-A01-p8246641	AAACCCCTCTTCCTCTTCTAGGGTTTTAAACTTTCTCCAGAGCTAGTTGC	G/A	1	7420219	GG	GG	GG	GG	AA	GA	AA	AA	AA	AA	AA	GG	AA	AA	AA	GA	AA	AA	AA	AA	AA	AA	AA	GG	AA	GG	GG	GG	GG	GG	GG	AA	GG	AA	AA	AA	AA	AA	AA	GG	GG	GG	GG	AA	AA
Bn-A01-p8335308	CAACCCAAAAAAGGCATCACCTTTTGATGCCCATCGAGCTGAGTCAACAA	A/C	1	7450468	CC	CC	NN	CC	AA	AC	AA	AA	AA	AA	AA	AA	AA	AA	AA	AA	AA	AA	AA	AA	AA	AA	AA	CC	AA	CC	CC	CC	CC	CC	CC	AA	CC	AA	AA	AA	AA	AA	AA	CC	CC	CC	CC	AA	AA
Bn-A01-p8353426	CCACATTTGGTGCTGGTGATCAAGATGGTGGAAATACTATAAGGAACATT	A/G	1	7470683	GG	GG	GG	GG	AA	NN	AA	AA	AA	AA	AA	GG	AA	AA	AA	AG	AA	AA	AA	AA	AA	AA	AA	GG	AA	GG	GG	GG	GG	NN	NN	AA	GG	AA	AA	AA	AA	AA	AA	GG	GG	GG	GG	AA	AA
Bn-A01-p8402568	TACTTGCTGCTCCAGCAACCGACGTGGTTTATGCTTAACCGGATTCTTTT	C/A	1	7516378	AA	AA	AA	AA	CC	CA	CC	CC	CC	CC	CC	AA	CC	CC	CC	CA	CC	CC	CC	CC	CC	CC	CC	AA	CC	CC	CC	AA	AA	AA	AA	CC	AA	CC	CC	CC	CC	CC	CC	AA	AA	CA	AA	CA	CA
Bn-A01-p8404588	ACTACCTGAGCAGCAATCAAATCTGCAGATATTCCCATGTTGTTGTTGTT	A/C	1	7518386	CC	CC	AA	CC	AA	AA	AA	AA	AA	AA	AA	CC	AA	AA	AA	AC	AA	AA	AA	AA	AA	AA	AA	CC	AA	AA	AA	CC	CC	CC	CC	AA	CC	AA	AA	AA	AA	AA	AA	CC	CC	AC	CC	AC	AC
Bn-A01-p8417520	AGCTGAGAAAGCAACCAAGCGATGCAAACAAAAATGAGTAGGAGAAGGAC	G/A	1	7530086	AA	AA	AA	AA	GG	GA	GG	GG	GG	GG	GG	AA	GG	GG	GG	GA	GG	GG	GG	AA	GG	GA	GG	AA	GG	GG	GG	AA	AA	AA	AA	GG	AA	GG	GG	GG	GG	GG	GG	AA	AA	GA	AA	GA	GA
Bn-A01-p8418102	AAAAAGAGTAAGACTTTGCTGCAGGGAAAAGCAAATCACCTGTCCGTATA	G/A	1	7530668	GG	GG	GG	GG	AA	GA	AA	AA	AA	AA	AA	GG	AA	AA	AA	GA	AA	AA	AA	GG	AA	GA	AA	GG	AA	AA	AA	GG	GG	GG	GG	AA	GG	AA	AA	AA	AA	AA	AA	GG	GG	GA	GG	GA	GA
Bn-A01-p8452366	GTTAATGTTATCAATTTATGTTGCGGCCGACTTAGCTCTTGAATAACACA	C/T	1	7614026	CC	CC	CC	CC	TT	CT	TT	TT	TT	TT	TT	CC	TT	TT	TT	CT	TT	TT	TT	TT	TT	TT	TT	CC	TT	TT	TT	CC	CC	CC	CC	TT	CC	TT	TT	TT	TT	TT	TT	CC	CC	CC	CC	CT	NN
Bn-A01-p8452981	TTGATCATAACATGTATAGACATATCAGTAGAGAGTAAACTGAAACATGC	G/A	1	7615593	GG	GG	GG	GG	AA	GA	AA	AA	AA	AA	AA	GG	AA	AA	AA	GA	AA	AA	AA	AA	AA	AA	AA	GG	AA	AA	AA	GG	GG	GG	GG	AA	GG	AA	AA	AA	AA	AA	AA	GG	GG	NN	GG	GA	GA
Bn-A01-p8501753	TAACTTCCTCAACTTCAACTAAAGAGCAGGGTGAAGTACAGAGTCAGATA	G/T	1	7667187	TT	GG	GG	GG	GG	GG	GG	GG	TT	TT	GG	GG	GG	GG	GG	GG	GG	GG	GG	GG	GG	GG	GG	GG	GG	GG	GG	GG	GG	GG	GG	GG	GG	GG	GG	GG	GG	GG	GG	GG	GG	NN	TT	GG	GG
Bn-A01-p8515129	GTTTCTCAAACCGGCAAACTTCAATAGATTAGAATGAAATGGGTAACCGG	G/A	1	7689464	AA	GG	AA	GG	GG	NN	GG	GG	AA	AA	GG	GG	GG	GG	GG	GG	GG	GG	GG	GG	GG	GG	GG	GG	GG	GG	GG	GG	GG	GG	GG	GG	GG	GG	GG	GG	GG	GG	GG	GG	GG	GG	AA	GG	GG
Bn-A01-p8543512	ATCGTTGTAGCGAACAGGGCTGGTTCTTGATTAACCAAACCAATCTGTCC	G/A	1	7708246	AA	GG	GG	GG	GG	GG	GG	GG	AA	AA	GG	GG	GG	GG	GG	GG	GG	GG	GG	GG	GG	GG	GG	GG	GG	GG	GG	GG	GG	GG	GG	GG	GG	GG	GG	GG	GG	GG	GG	GG	GG	GG	AA	GG	GG
Bn-A01-p8564149	CATGGGCTACAAGAAGCTGAACTGAATATCATCACGGGACTACCTACACA	G/A	1	7727424	AA	GG	AA	GG	GG	GA	GG	GG	AA	AA	GG	GG	GG	GG	GG	GG	GG	GG	GG	GG	GG	GG	GG	GG	GG	GG	GG	GG	GG	GG	GG	GG	GG	GG	GG	GG	GG	GG	GG	GG	GG	GG	AA	GG	GG
Bn-A01-p8675601	AAATCTTGAATTCATGAGCTATATAGACAAATGCATTTTTCAAGTTTATA	T/G	1	7835069	TT	GG	TT	TT	TG	TT	TT	GG	TT	TT	GG	GG	TT	TT	TT	GG	GG	TT	GG	TT	TT	TG	TT	GG	TT	TT	TT	GG	GG	TT	GG	TT	NN	TT	TT	GG	TT	TT	TT	GG	GG	GG	TT	TG	TG
Bn-A01-p8675930	ACTCAATATAGTAGTAGCTATAAAATTTATATTCGTTTGATATCATTCAC	C/T	1	7835621	CC	TT	CC	CC	CT	CC	CC	TT	CC	CC	TT	TT	CC	CC	CC	TT	TT	CC	TT	CC	CC	CC	CC	TT	CC	CC	CC	TT	TT	CC	TT	CC	CC	CC	CC	TT	CC	CC	CC	TT	TT	TT	CC	CT	CT
Bn-A01-p8676024	AATTTAATAACTTTGGTTAAAAAAAAATAGAAAGCTCACTGGAGTCCAAA	C/A	1	7835715	CC	AA	CC	CC	CA	CC	CC	AA	CC	CC	AA	AA	CC	CC	CC	AA	AA	CC	AA	CC	CC	NN	CC	AA	CC	CC	CC	AA	AA	CC	AA	CC	CC	CC	CC	AA	CC	CC	CC	AA	AA	NN	CC	CA	CA
Bn-A01-p8681556	TGGCTAATCGTTTGACAACCCAGACAAGTAATGCCTCAAGTAGCGTTTTT	A/C	1	7837928	AA	CC	AA	AA	NN	AA	AA	CC	AA	AA	CC	CC	AA	AA	AA	CC	CC	AA	CC	AA	AA	AC	AA	CC	AA	AA	AA	CC	CC	AA	CC	AA	AC	AA	AA	CC	AA	AA	AA	CC	CC	CC	AA	AC	NN
Bn-A01-p8681757	ACTAATGAGGTGAACGGTCTTTGGTCACTTTTAAGAAGATATCAGCAATC	T/G	1	7838130	GG	TT	GG	TT	TT	TG	TT	TT	GG	GG	TT	TT	TT	TT	TT	TT	TT	TT	TT	TT	TT	TT	TT	TT	TT	TT	TT	TT	TT	GG	TT	TT	NN	TT	TT	TT	TT	TT	TT	TT	TT	TT	GG	TT	TT
Bn-A01-p8683487	CACGGACCTGTACCTTGTAACACAAGTCATTCTCAGTGATCTCAACAATG	T/C	1	7839854	CC	TT	CC	TT	TT	TC	TT	TT	CC	CC	TT	TT	TT	TT	TT	TT	TT	TT	TT	TT	TT	TT	TT	TT	TT	TT	TT	TT	TT	TT	TT	TT	TT	TT	TT	TT	TT	TT	TT	TT	TT	TT	CC	TT	TT
Bn-A01-p9203096	TTAAATCGCAGCAGACGACGAATCCAAATATTTTGAAACGTTTCAAAACT	C/T	1	7873410	TT	CC	CC	CC	CT	CC	CC	TT	TT	TT	TT	CC	CC	CC	CC	TT	TT	CC	TT	CC	CC	NN	CC	CC	CC	CC	CC	CC	CC	TT	CC	CC	CT	CC	CC	TT	CC	CC	CC	CC	CC	NN	TT	CC	CC
Bn-A01-p9220977	AGTTTGCCTAGGTTTTATTCGAAGAATCACAAGTTTAAGAAATCGTAACT	C/T	1	7888709	TT	CC	TT	CC	CT	CT	CC	TT	TT	TT	TT	CC	CC	CC	CC	TT	TT	CC	TT	CC	CC	CT	CC	CC	CC	CC	CC	CC	CC	CC	CC	CC	CC	CC	CC	TT	CC	CC	CC	CC	CC	CC	TT	CC	CC
Bn-A01-p9223420	CCTGAAAACATGAAACACAGAGTATCAAGGCCACAAACATCTACGGAAAA	C/A	1	7891259	AA	CC	CC	CC	CA	CC	CC	AA	AA	AA	AA	CC	CC	CC	CC	AA	AA	CC	AA	CC	CC	CA	CC	CC	CC	CC	CC	CC	CC	CC	CC	CC	CC	CC	CC	AA	CC	CC	CC	CC	CC	NN	AA	CC	CC
Bn-A01-p9254925	CTTGTGGCCACTCAGATATAGTGATTTGAATAGTTGAGTGGAAATCCATC	T/G	1	7911926	TT	TT	TT	TT	TG	TG	GG	TT	TT	TT	NN	TT	GG	GG	GG	TT	TT	GG	TT	TT	GG	TT	GG	TT	GG	TT	TT	TT	TT	TT	TT	GG	TT	GG	GG	TT	GG	GG	GG	TT	TT	TT	TT	TG	TG
Bn-A01-p9259611	CATTACCGTTGTCTAGTTATTGTGTTCATCCTATATATGTTGTTTCTCTG	G/A	1	7923204	AA	GG	AA	GG	GA	AA	AA	GG	AA	AA	GG	GG	AA	AA	AA	GG	GG	AA	GG	GG	AA	GG	AA	GG	AA	GG	GG	GG	GG	AA	GG	AA	AA	AA	AA	GG	AA	AA	AA	GG	GG	NN	AA	GA	GA
Bn-A01-p9260073	TTGTGTTTGTATTTTGCCTATCGTTTAATAATGAATTCTCTGCTGATACT	G/A	1	7923666	AA	GG	AA	GG	GA	AA	AA	GG	AA	AA	GG	GG	AA	AA	AA	GG	GG	AA	GG	GG	AA	GG	AA	GG	AA	GG	GG	GG	GG	AA	GG	AA	GA	AA	AA	GG	AA	AA	AA	GG	GG	GG	AA	GA	GA
Bn-A01-p9269627	CATGCCTTCTCCAACACAGGCATATTCTCCATTCGACGGAGGTCGTAGTA	A/C	1	7944135	AA	AA	AA	AA	CC	AC	CC	CC	AA	AA	CC	AA	CC	CC	CC	CC	CC	CC	CC	AA	CC	AC	CC	AA	CC	AA	AA	AA	AA	AA	AA	CC	AA	CC	CC	CC	CC	CC	CC	AA	AA	AC	AA	AC	AC
Bn-A01-p9325719	TGTTGATTCCGGCTCTTAATTTAGAAGACCGGTTTTGAACACCACGTTAA	C/T	1	7982928	TT	CC	CC	CC	CC	CC	CC	CC	TT	TT	CC	CC	CC	CC	CC	CC	CC	CC	CC	CC	CC	CC	CC	CC	CC	CC	CC	CC	CC	CC	CC	CC	CC	CC	CC	CC	CC	CC	CC	CC	CC	CC	TT	CC	CC
Bn-A01-p9326695	CTCGCCGTAAAAACTTTTGACTGCTGAAACTCAGTTTGGGTGAATCCTAG	T/C	1	7983884	TT	CC	TT	CC	TT	TT	TT	TT	TT	TT	TT	CC	CC	TT	TT	TT	TT	TT	TT	CC	CC	TC	CC	CC	TT	CC	CC	CC	CC	TT	CC	TT	NN	TT	TT	TT	CC	CC	TT	CC	CC	NN	TT	TC	TC
Bn-A01-p9408018	TCTTCCATAGAGAACATCTGTAACAAAGATAAGCTCCCAGTGAGTAGCCC	T/C	1	8053604	TT	TT	CC	TT	TT	TC	TT	TT	TT	TT	TT	TT	TT	TT	TT	TT	TT	TT	TT	TT	TT	TT	TT	TT	TT	TT	TT	TT	TT	CC	TT	TT	NN	TT	TT	TT	TT	TT	TT	TT	TT	TT	TT	TT	TT
Bn-A01-p9442471	TGGATAAATCTTCTGTTATGTGGGTGTATTATATGATGTTTACACTAAAA	G/A	1	8092297	GG	GG	AA	GG	GG	AA	AA	GG	GG	GG	GG	GG	AA	AA	AA	GG	GG	NN	GG	GG	AA	GG	AA	GG	AA	GG	GG	GG	GG	AA	GG	AA	GA	AA	AA	GG	AA	AA	AA	GG	GG	GG	GG	NN	GG
Bn-A01-p9445754	GGGATGTTTTTTACCTGTCAGCCTGCAATCCGGCGTTTTTATCTCCAGAA	G/A	1	8094428	GG	GG	AA	GG	NN	AA	AA	GG	GG	GG	GG	GG	AA	AA	AA	GG	GG	AA	GG	GG	GA	GG	GA	GG	AA	GG	GG	GG	GG	AA	GG	AA	NN	AA	GA	GG	AA	AA	GA	GG	GG	GG	GG	GA	NN
Bn-A01-p9499100	AACGTAAAGATTTTGAAGACTTTGCATAATCAGAGTTTTTCTTGGATCTT	A/G	1	8132136	AA	AA	AA	AA	GG	AG	GG	GG	AA	AA	GG	AA	GG	GG	GG	GG	GG	GG	GG	AA	GG	AG	GG	AA	GG	AA	AA	AA	AA	GG	AA	AA	GG	GG	AG	GG	AA	AA	AA	AA	AA	AA	AA	AA	AA
Bn-A01-p9519478	CTGTAGCAGAGCTTGAGAACTCCCTCTCTTTTTGAGCTTCTTCTGCTTAC	A/C	1	8155767	AA	AA	CC	AA	AC	CC	CC	AA	AA	AA	AA	AA	CC	CC	CC	AA	AA	CC	AA	CC	CC	AA	CC	AA	CC	AA	AA	AA	AA	CC	AA	AA	AC	CC	AC	AA	CC	CC	AA	AA	AA	AA	AA	AA	AA
Bn-A01-p9520409	CCCTTAGCTTTCTGATTCGTGGAGAGTTCTGATTCAGATCTTTCTCCATT	A/C	1	8156887	AA	AA	CC	AA	NN	CC	CC	AA	AA	AA	AA	AA	CC	CC	CC	AA	AA	CC	AA	CC	CC	AA	CC	AA	CC	AA	AA	AA	AA	CC	AA	AA	CC	CC	AC	AA	CC	CC	AA	AA	AA	AA	AA	AA	AA
Bn-A01-p9523572	TCACTCCCGGAATCTGAATCAGAAACTGCACCTCGTTTAGCACCTTTCCC	C/T	1	8160021	CC	CT	TT	CC	CC	CT	CC	CC	CC	CC	CT	CC	CT	CC	CC	CC	CC	CC	CC	CC	CC	CC	CC	CC	CC	CC	CC	CC	CC	CT	CC	CT	CT	CC	CC	CC	CC	CC	CT	CC	CT	CC	CC	CT	CT
Bn-A01-p9551341	GTCGGACGTTGTGTGGTCGTAGCAGCTACTGCAAGGCTCAGTATGGGGTA	T/C	1	8186247	TT	TT	TT	TT	TT	TT	TT	TT	CC	CC	TT	TT	TT	TT	TT	TT	TT	TT	TT	CC	TT	TT	TT	TT	TT	TT	TT	TT	TT	CC	TT	CC	TC	TT	TC	TT	TT	TT	CC	TT	TT	TT	TT	TC	NN
Bn-A01-p9565360	TGCGTCCAATTAATTAAATAAGTGGTGTGTACCACACTGAATCCCATTAT	T/C	1	8189048	TT	TT	CC	TT	TT	TC	TT	TT	CC	CC	TT	TT	TT	TT	TT	TT	TT	TT	TT	CC	TT	TT	TT	TT	TT	TT	TT	TT	TT	CC	TT	CC	CC	TT	TC	TT	TT	TT	CC	TT	TT	TT	TT	TC	TC
Bn-A01-p9565804	GATGCACCGGGTACGCAAACTATAAGGCCGAGCAGGTTCCTGGCTCAGAA	C/A	1	8189492	CC	CC	AA	CC	CC	CA	CC	CC	AA	AA	CC	CC	CC	CC	CC	CC	CC	CC	CC	AA	CC	CC	CC	CC	CC	CC	CC	CC	CC	AA	CC	AA	AA	CC	CA	CC	CC	CC	AA	CC	CC	CC	CC	CA	CA
Bn-A01-p9568888	ATTTAGATTCGACCACACAGTTTTCTTCTTTACAGCCCATTAAACAAAAA	C/A	1	8192576	CC	CC	AA	CC	CC	CA	CC	CC	AA	AA	CC	CC	CC	CC	CC	CC	CC	CC	CC	AA	CC	CC	CC	CC	CC	CC	CC	CC	CC	AA	CC	AA	CA	CC	CA	CC	CC	CC	AA	CC	CC	CC	CC	CA	CA
Bn-A01-p9614730	TGCCCTTTTGTCCGAGGGGCATCCTCCATTGTTCTAGGTGAACGTCGTCA	G/A	1	8227176	GG	GG	AA	GG	GG	GA	GG	GG	AA	AA	GG	GG	GG	GG	GG	GG	GG	GG	GG	GG	GG	GG	GG	GG	GG	GG	GG	GG	GG	AA	GG	AA	GA	GG	GA	GG	GG	GG	AA	GG	GG	GG	GG	GA	GA
Bn-A01-p9621623	TCTAACTGTTTTATATTTTCCTGATCAACGAAGCGCTGATGATCCAGTAA	C/A	1	8234243	CC	CC	CC	CC	CC	CC	CC	CC	AA	AA	CC	CC	CC	CC	CC	CC	CC	CC	CC	CC	CC	CC	CC	CC	CC	CC	CC	CC	CC	AA	CC	AA	NN	CC	CA	CC	CC	CC	AA	CC	CC	CC	CC	CA	CA
Bn-A01-p9699152	TAGACTTTGCAACCTAAACCAACATCAATATTTTATCCAACTCTCCTAAG	T/C	1	8316036	TT	TT	CC	TT	TT	TC	TT	TT	TT	TT	TT	TT	TT	TT	TT	TT	TT	TT	TT	TT	TT	TT	TT	TT	TT	TT	TT	TT	TT	CC	TT	TT	CC	TT	TT	TT	CC	TT	TT	TT	TT	TT	TT	TT	TT
Bn-A01-p9711809	TTTAAATCGAGTAATTTTATTTTTGACCCATGATTCCTCATTGATTATCC	G/A	1	8334297	GG	GG	AA	GG	GG	GA	GG	GG	GG	GG	GG	GG	GG	GG	GG	GG	GG	GG	GG	GG	GG	GG	GG	GG	GG	GG	GG	GG	GG	AA	GG	GG	GA	GG	GG	GG	AA	GG	GG	GG	GG	GG	GG	GG	GG
Bn-A01-p9712591	TTGTGCCAACACATTTAAAACAGTTTTATTGGCAGATACTCATTTTTCAG	T/G	1	8335040	TT	NN	NN	NN	TT	NN	TT	TT	TT	TT	TT	NN	TT	TT	TT	TT	TT	TT	TT	TT	TT	TT	TT	NN	TT	TT	TT	NN	NN	GG	NN	TT	GG	TT	TT	TT	GG	TT	TT	NN	NN	NN	NN	TT	TT
Bn-A01-p9853365	CATCTCCTTAGCTCTGAGATCGTCCACTATATCGCGGAATCTTTTGTCGC	C/A	1	8480062	CC	CC	CC	CC	NN	CC	CC	AA	CC	CC	AA	CC	CC	CC	CC	AA	AA	CC	AA	CC	CC	CA	CC	CC	CC	AA	AA	CC	CC	AA	CC	CC	AA	CC	CC	AA	CC	CC	CC	CC	CC	CA	CC	CA	NN
Bn-A01-p9866468	TTGTAACTAAACTATTTGGTTGTGATCATTATGATAAACAAATAAGAAAT	G/A	1	8491879	GG	GG	AA	GG	GG	GA	GG	GG	GG	GG	GG	GG	GG	GG	GG	GG	GG	GG	GG	GG	GG	GG	GG	GG	GG	GG	GG	GG	GG	GG	GG	GG	GG	GG	GG	GG	GG	GG	GG	GG	GG	GG	GG	GG	GG
Bn-A01-p9884449	ATGTTCAAATTGTGATTCTAAACAGATTTGAGTTAATGTACGTGGAGTTT	A/G	1	8511162	AG	AA	NN	AA	AG	AA	AA	GG	NN	NN	GG	GG	AA	AA	AA	GG	GG	AA	GG	AA	AA	GG	AA	AA	AA	GG	GG	AA	AA	GG	NN	NN	GG	AA	AA	GG	AA	AA	NN	AA	AA	AG	GG	GG	GG
Bn-A01-p9922741	GTAATATAATACAACTCTTTTGACTACGAAAGATTACACTAGCCTTACTT	A/G	1	8553321	AA	AA	AA	AA	AG	AA	AA	GG	AA	AA	GG	AA	AA	AA	AA	GG	GG	AA	GG	AA	AA	AG	AA	AA	AA	GG	GG	AA	AA	NN	AA	AA	AG	AA	AA	GG	AA	AA	AA	AA	AA	AG	AA	AG	AG
Bn-A01-p9951633	TTTGATGCAATATGTAACACGGTTTTCAAGACCTTCGTTACGGCTCCAAT	A/G	1	8591600	AA	AA	NN	AA	GG	NN	AA	GG	NN	NN	GG	AA	AA	AA	AA	GG	GG	AA	GG	AA	AA	AG	AA	AA	AA	GG	GG	AA	AA	AA	NN	NN	AA	AA	AA	GG	AA	AA	NN	AA	AA	NN	AA	GG	GG
Bn-A01-p10181972	TATTTTGTTGTTCAAATCTAATTTGCAAAGCTTATTCATTCAAACCAAAC	C/A	1	8782844	CC	AA	CC	CC	CC	CC	CC	AA	CC	CC	AA	CC	CC	CC	CC	AA	AA	CC	AA	AA	CC	CA	CC	CC	CC	AA	AA	CC	CC	CC	CC	CC	CC	CC	CC	AA	AA	CC	CC	CA	AA	AA	CC	CA	CA
Bn-A01-p10231780	ACCCGTTCGCCATTAGAACGAACTGTAAGAAAAGAGCTCTTTAGCCGAGA	C/T	1	8827945	CT	TT	CC	TT	TT	CT	TT	CC	CC	CC	CC	CC	TT	TT	TT	CC	CC	TT	CC	CC	TT	CC	TT	TT	TT	TT	TT	TT	TT	CC	CC	CT	CC	TT	CT	CC	CC	TT	CC	TT	TT	CT	CC	CT	CT
Bn-A01-p10249225	GATATATCACTATCCTGGTTGAAAAAACATGATATGATGCGTCTTAGAAA	T/G	1	8852108	TG	GG	TT	GG	GG	TG	GG	TT	TT	TT	TT	TT	GG	GG	GG	TT	TT	GG	TT	TT	GG	TT	GG	GG	GG	GG	GG	GG	GG	TT	TT	TG	TT	GG	TG	TT	TT	GG	TT	GG	GG	GG	TT	TG	GG
Bn-A01-p10250255	CATAACAGTGTAGTAAGGCTATGAGAATGTCTATGGCCGATAAGAGCAGC	T/C	1	8853137	TC	CC	TT	CC	CC	TC	CC	TT	TT	TT	NN	TT	CC	CC	CC	TT	TT	CC	TT	TT	CC	TT	CC	CC	CC	CC	CC	CC	CC	TT	TT	TC	TT	CC	TC	TT	TT	CC	TT	CC	CC	TC	TT	TC	TC
Bn-A01-p10251052	CGTTAAAAAAGAAGAGAACACAACCTAAAGACACAACAAACAAATAATGA	C/T	1	8853934	CT	TT	CC	TT	TT	CT	TT	CC	CC	CC	CC	CC	TT	TT	TT	CC	CC	TT	CC	CC	TT	CC	TT	TT	TT	TT	TT	TT	TT	CC	CC	CT	CC	TT	CT	CC	CC	TT	CC	TT	TT	CT	CC	CT	CT
Bn-A01-p10278752	CTATCTAACAGACTAACATTGTCTTGTTCGCCGTTATCAATCAAATGTAG	C/T	1	8903934	CT	TT	CC	CC	CC	CC	CC	CC	CC	CC	CC	CC	TT	CC	CC	CC	CC	CC	CC	CC	NN	CC	CT	CC	CC	NN	CT	CC	CC	CC	CC	CC	CC	CC	CC	CC	CC	NN	CC	NN	TT	CT	CC	CT	CT
Bn-A01-p10285074	GTAACATATGTCTTTAGAAGAAGTAGAAAAAGAGAACGGTGATAAGCAAT	C/T	1	8910619	CT	TT	CC	CC	CC	CC	CC	CC	CC	CC	CC	CC	TT	CC	CC	CC	CC	CC	CC	CC	TT	CC	TT	CC	CC	TT	TT	CC	CC	CC	CC	CC	CC	CC	CC	CC	CC	TT	CC	NN	TT	CT	CC	CT	CT
Bn-A01-p10299187	CAACTTCCAAGTTAAACAAGAATCATCCATCATAGACAAACCATCTCAGA	A/G	1	8930634	AG	GG	AA	AA	AA	AA	AA	AA	AA	AA	AA	AA	GG	AA	AA	AA	AA	AA	AA	AA	GG	AA	GG	AA	AA	GG	GG	AA	AA	AA	AA	AA	AA	AA	AA	AA	AA	GG	AA	AG	GG	AG	AA	AG	AG
Bn-A01-p10889788	TCGGCTGTTATTCGAGAAGAGAGGTTTCATTTCACATCCATCAAAGTATT	A/G	1	8978667	AA	AA	GG	GG	GG	GG	AA	AA	GG	GG	AA	GG	AA	AA	AA	AA	AA	AA	AA	GG	GG	AA	GG	GG	AA	AA	AA	GG	GG	GG	AA	AG	GG	GG	AG	AA	AA	AA	AA	GG	AA	AA	GG	AA	AA
Bn-A01-p10859527	TTGAAGCTAATCAATCGACTTCTTCATTCAAAATTGTCCTTCTATCTGAT	A/G	1	9008872	AA	AA	GG	GG	NN	AG	AA	AA	GG	GG	AA	GG	AA	AA	AA	AA	AA	AA	AA	GG	GG	AA	GG	GG	AA	AA	AA	GG	GG	GG	AA	AG	GG	GG	AG	AA	AA	AA	AA	GG	AA	AA	GG	AA	AA
Bn-A01-p10926129	ATATACATAAACCTCAAAATGAAAATCAATGCATTGAAACCCTAAAATAC	G/A	1	9032276	GA	GA	GG	GG	GG	GG	GG	GA	GA	GA	GA	GG	GG	GG	GG	GA	GA	GG	GA	GG	GG	GA	GG	GG	GG	GG	GG	GG	GG	GG	GG	GG	GG	GG	GG	GA	GA	GA	GG	GG	GG	GG	GG	GG	GG
Bn-A01-p10933947	AACGGTGTCATCCGACTCCTCGTCCCTCCCGTTTGATATCATTAATTATG	T/C	1	9038371	TT	CC	TT	TT	TT	TT	TT	TT	CC	CC	TT	TT	TT	TT	TT	TT	TT	TT	TT	TT	TT	TT	TT	TT	TT	TT	TT	TT	TT	CC	TT	TT	CC	TT	TT	TT	CC	CC	TT	TT	TT	TT	TT	TT	TT
Bn-A01-p10934377	TGCGTCACCTTTTATTTACCAACAATTTCCAGTGACACGCAAAATATCAT	T/G	1	9038801	TG	GG	TT	TT	TT	TT	TT	GG	GG	GG	GG	TT	TT	TT	TT	GG	GG	TT	GG	TT	TT	GG	TT	TT	TT	TT	TT	TT	TT	GG	TT	TT	GG	TT	TT	GG	GG	GG	TT	TT	TT	NN	TT	TT	TT
Bn-A01-p10939144	ATTCATTCAGTTTCATCAAACAAGAGCCCTAATTTAGTTAGCTTGATCTT	A/G	1	9043564	AG	GG	AA	AA	AA	AA	AA	GG	GG	GG	GG	AA	AA	AA	AA	GG	GG	AA	GG	AA	AA	GG	AA	AA	AA	AA	AA	AA	AA	GG	AA	AA	NN	AA	AA	GG	GG	GG	AA	AA	AA	NN	AA	AA	AA
Bn-A01-p10963536	GTTAGGTAATTTCCTTATCTAATAAGGGATACGAGTAATTGTCATGATTC	A/G	1	9073419	NN	GG	AA	AA	AA	AA	AA	GG	GG	GG	GG	AA	AA	AA	AA	GG	GG	AA	GG	AA	AA	GG	AA	AA	AA	AA	AA	AA	AA	GG	AA	AA	GG	AA	AA	GG	GG	GG	AA	AA	AA	NN	AA	AA	AA
Bn-A01-p10991782	GACGCATTACGATGAGCTAAAAACGACGATTGGAGAATCAACGTTAAATC	T/G	1	9093981	TG	GG	TT	TT	TT	TT	TT	GG	GG	GG	GG	TT	TT	TT	TT	GG	GG	TT	GG	TT	TT	GG	TT	TT	TT	TT	TT	TT	TT	GG	TT	TT	GG	TT	TT	GG	GG	GG	TT	TT	TT	TT	TT	TT	TT
Bn-A01-p11052248	GAAAATATATGATAAAAGCAAATTGGGGAAAGAATTGTATCATTATAATA	A/C	1	9167161	CC	CC	AA	AA	AC	AC	CC	CC	CC	CC	CC	AA	CC	CC	CC	CC	CC	CC	CC	AA	AA	CC	AA	AA	CC	CC	CC	CC	AA	AA	AA	AC	AA	AA	AA	CC	CC	CC	CC	CC	CC	CC	AA	AC	NN
Bn-A01-p11077627	ACACTGAGAAAATATAATCTTCACAACTTTCAGCAATAACTTAATGTTTC	C/T	1	9180395	TT	TT	CC	CC	CT	CT	TT	TT	TT	TT	TT	CC	TT	TT	TT	TT	TT	TT	TT	CC	CC	TT	CC	CC	TT	TT	TT	CC	CC	CC	CC	CC	CC	CC	CC	TT	TT	TT	TT	CC	TT	TT	CC	CT	CT
Bn-A01-p11137395	CAGAAAAATAAGTATCAAAAGCTCCCACAAGATGTAAACTCAAAGACCCA	T/G	1	9216666	GG	GG	TT	TT	TG	TG	GG	GG	GG	GG	GG	TT	GG	GG	GG	GG	GG	GG	GG	TT	TT	GG	TT	TT	GG	GG	GG	GG	TT	TT	TT	TG	TT	TT	TT	GG	GG	GG	GG	GG	GG	GG	TT	TG	NN
Bn-A01-p11142752	TTGACATATTTTAATTCTGAAATATCCATCGTGTGAGAGGTTTGACGAAA	C/T	1	9218380	CT	CC	CC	CC	CT	CT	CT	CC	CC	CC	CC	CC	TT	TT	TT	CC	CC	TT	CC	CC	CC	CC	CC	CC	TT	TT	TT	CC	CC	CC	CC	CC	CC	CC	CC	CC	CC	CC	TT	CC	TT	NN	CC	CT	CT
Bn-A01-p11206467	GTTAACGTCTGCCGATGGCCAATGCTTATGTATGTAATCCCAGCTGACTG	G/A	1	9274207	GA	GG	AA	AA	AA	AA	AA	GG	GG	GG	GG	AA	AA	AA	AA	GG	GG	AA	GG	AA	AA	GG	AA	AA	AA	AA	AA	GG	AA	GG	GG	GG	NN	AA	GA	GG	GG	GG	AA	GA	AA	AA	AA	GA	AA
Bn-A01-p11233207	CTGCTTTAGAGTTACACATCGAGAATTGAATTTCATATCTACTTGTTTGT	C/A	1	9297610	CC	AA	CC	CC	CC	CC	CC	CC	AA	AA	CC	CC	CC	CC	CC	CC	CC	CC	CC	CC	CC	CC	CC	CC	CC	CC	CC	CC	CC	CC	CC	CC	CC	CC	CC	CC	AA	AA	CC	CC	CC	CC	CC	CC	CC
Bn-A01-p11253272	AGCTTCGTCTGTTTGGTCTGAGACGGATAGTTCGAGACGATACCTGTATA	T/C	1	9317096	TC	NN	TT	TT	TT	TT	TT	CC	NN	NN	TC	TT	TT	TT	TT	TC	TC	TT	TC	TT	TT	TC	TT	TT	TT	TT	TT	TC	TT	CC	TT	TT	TC	TT	TT	TC	TT	NN	TT	TC	TT	TT	TT	TT	TT
Bn-A01-p11284636	CAGGACAATGCATCAATTCTGAAAAATCTTCTCTACTCTTTGGTAAGAGA	T/C	1	9362628	TT	CC	TT	TT	TT	TT	TT	TT	CC	CC	TT	TT	TT	TT	TT	TT	TT	TT	TT	TT	TT	TT	TT	TT	TT	TT	TT	TT	TT	TT	TT	TT	TT	TT	TT	TT	CC	CC	TT	TT	TT	TT	TT	TT	TT
Bn-A01-p11302783	AAATGCAATGGATTTTAGCTGATATAACCACACCGTCCAAATAATAACAA	T/C	1	9389122	TC	TT	CC	CC	CC	CC	CC	TT	TT	TT	TT	CC	CC	CC	CC	TT	TT	CC	TT	CC	CC	TT	CC	CC	CC	CC	CC	TT	CC	TT	TT	TT	TC	CC	CC	TT	TT	TT	CC	TC	CC	CC	CC	NN	CC
Bn-scaff_16217_1-p143344	CTAATGATAATATAAATTTGTGTTTGGGCTCGAAAGTCCCCAATTGACAC	T/C	1	9413249	TC	TT	TT	TT	TT	TT	TT	TT	CC	CC	TT	TT	CC	TT	TT	TT	TT	TT	TT	CC	TT	TT	TT	TT	TT	CC	CC	TT	TT	TT	CC	TC	TT	TT	TC	TT	TT	CC	CC	TC	CC	CC	TT	CC	CC
Bn-A01-p10499882	TCATCATGTTATTACAGGAGATTCAAGTGGGCATGGGACCTTGCGGAGAA	A/G	1	9484705	AG	AA	AA	AA	AG	AG	GG	AA	AA	AA	AA	AA	GG	GG	GG	AA	AA	GG	AA	AA	AA	AA	AA	AA	GG	GG	GG	AA	AA	AA	AA	AA	AA	AA	AA	AA	AA	AA	AA	NN	GG	GG	AA	GG	GG
Bn-A01-p10590357	AGCAATTGATGCATATGCAAGTGGCACACACATACTGAACTCTCATTGAG	C/T	1	9511006	CT	NN	CC	CC	CT	CT	TT	NN	CC	CC	TT	CC	TT	TT	TT	NN	NN	TT	NN	CC	CC	CC	CC	CC	TT	TT	TT	CC	CC	CC	CC	CC	CC	CC	CC	NN	NN	CC	CC	CT	TT	TT	CC	CT	CT
Bn-A01-p10693617	AATGACTCTCAAGGAAGTAATGTCTGATCGAGATAGCGAAGATGTTATTA	C/A	1	9609288	CC	CC	AA	AA	NN	NN	CC	CC	AA	AA	CC	AA	CC	CC	CC	CC	CC	CC	CC	AA	AA	CC	AA	AA	CC	CC	CC	AA	AA	AA	CC	CA	AA	AA	CA	CC	CC	AA	CC	AA	CC	CC	AA	CC	CC
Bn-A01-p10693623	TCAATGACTGCGGGAAGAAATCATGGAGAACCTGGTGTTCTTTCAATATC	A/G	1	9609294	AA	AA	GG	GG	GG	AG	AA	AA	GG	GG	AA	GG	AA	AA	AA	AA	AA	AA	AA	GG	GG	AA	GG	GG	AA	AA	AA	GG	GG	GG	AA	AG	GG	GG	AG	AA	AA	GG	AA	GG	AA	AA	GG	AA	AA
Bn-A01-p10720611	ATATTCCCTCTAGTTTCACAAAGATATACTTAAAAAATGTCTCATAAAAA	C/T	1	9633859	TT	TT	CC	CC	NN	CT	TT	TT	CC	CC	NN	CC	TT	TT	TT	TT	TT	NN	TT	CC	CC	TT	CC	CC	TT	TT	NN	CC	CC	CC	TT	CT	CC	CC	CT	TT	TT	CC	TT	CC	TT	NN	CC	TT	TT
Bn-A01-p11407167	TTGAGAAGTCTTTTCCGGTCCCATGAGTCATTTGAAGCAGCTTCGATGGT	T/C	1	9751402	TT	CC	TT	TT	TT	TT	TT	TT	CC	CC	TT	TT	TT	TT	TT	TT	TT	TT	TT	TT	TT	TT	TT	TT	TT	TT	TT	TT	TT	TT	TT	TT	TT	TT	TT	TT	CC	CC	TT	TT	TT	TT	TT	TT	TT
Bn-A01-p11434769	TTTTGCATTCAAAGGTCCATAACCATATACCTTTTGAGCTTTGATCTTTG	A/C	1	9787980	AA	AA	CC	CC	AC	AC	AA	AA	AA	AA	AA	CC	AA	AA	AA	AA	AA	AA	AA	CC	CC	AA	CC	CC	AA	AA	AA	AA	CC	AA	AA	AA	AA	CC	NN	AA	AA	AA	AA	AA	AA	AA	CC	AA	AA
Bn-A01-p11444689	TAACAAATTTATCTGAATCCCTTTTCTGTGATTGTATAACTACCTAGCTC	G/A	1	9796951	GG	GG	AA	AA	AA	AA	GG	GG	GG	GG	GG	AA	GG	GG	GG	GG	GG	GG	GG	AA	AA	GG	AA	AA	GG	GG	GG	GG	AA	GG	GG	GG	NN	AA	AA	GG	GG	GG	GG	GG	GG	GG	AA	GG	GG
Bn-A01-p11469596	ACAATCACAAAGATCCATTGATAATCGCCGAAGGTCTTCTATTCACCAGC	A/G	1	9817322	AG	AA	GG	GG	AG	AG	AA	GG	AA	AA	GG	GG	AA	AA	AA	GG	GG	AA	GG	GG	GG	GG	GG	GG	AA	AA	AA	GG	GG	AA	AA	AA	AA	GG	NN	GG	AA	AA	AA	AG	AA	AA	GG	AA	AA
Bn-A01-p11469992	ATCAGTTGTTGATCATTGACATCCACGACCCAGATTAATTGCCACTATTC	C/T	1	9817718	CT	CC	CC	CC	CT	CT	TT	CC	CC	CC	CC	CC	TT	TT	TT	CC	CC	TT	CC	CC	CC	CC	CC	CC	TT	TT	TT	CC	CC	TT	TT	TT	TT	CC	TT	CC	CC	CC	TT	CT	TT	TT	CC	TT	TT
Bn-A01-p11480814	ATATTCTTAAGAGGCTTTTTCTCTCTGTAGGATGGGCATGATTCTGAGGA	A/G	1	9831835	AG	AA	AA	AA	AA	AA	AA	AG	AA	AA	AG	AA	AA	AA	AA	AG	AG	AA	AG	AA	AA	AG	AA	AA	AA	AG	AG	AG	AA	AG	AA	AG	AG	AA	AA	AG	AA	AA	AG	AG	AG	AG	AA	AG	AG
Bn-A01-p11492050	ACGAGCACTGAATCCCACTAAATTATATCCCTAGCTAGCTAATCTCTATA	A/G	1	9851827	NN	GG	AA	AA	AG	AG	GG	AA	GG	GG	AA	AA	GG	GG	GG	AA	AA	GG	AA	AA	AA	AA	AA	AA	GG	GG	GG	AA	AA	GG	GG	AG	GG	AA	AG	AA	GG	GG	GG	NN	GG	GG	AA	GG	GG
Bn-A01-p11807124	GTTCTCCACTTTTCTTCATAATATAGGATTACCTTACTGTTTACGGTGTT	T/G	1	10120973	TG	TT	TT	TT	TG	TG	GG	TT	GG	GG	TT	TT	GG	GG	GG	TT	TT	GG	TT	TT	TT	TT	TT	TT	GG	TT	TT	TT	TT	TT	TT	TT	TT	TT	TT	TT	TT	GG	TT	TT	TT	TT	TT	TT	TT
Bn-A01-p11808121	CTCTTTTTAAAGTAGGAATAGAGTGAGCTGGAAATGCTCTAAACTAAGTA	T/G	1	10122076	TG	TT	TT	TT	TG	TG	GG	TT	GG	GG	TT	TT	GG	GG	GG	TT	TT	GG	TT	TT	TT	TT	TT	TT	GG	TT	TT	TT	TT	TT	TT	TT	TT	TT	TT	TT	TT	GG	TT	TT	TT	TT	TT	TT	TT
Bn-A01-p11817698	ATCGTACCTGTTTGATTTAAACTAACAAATATCCGTGAAAAAATTATGTT	A/G	1	10131643	AG	AA	AA	AA	AG	AG	GG	AA	GG	GG	AA	AA	GG	GG	GG	AA	AA	GG	AA	AA	AA	AA	AA	AA	GG	AA	AA	AA	AA	AA	AA	AA	AA	AA	AA	AA	AA	GG	AA	AA	AA	AA	AA	AA	AA
Bn-A01-p11818901	AACAAGTTTCTTTTGAGAACTCAGCCATGGTTGAGGCTCCTGTAAACGAA	T/G	1	10132845	TG	TT	TT	TT	TG	TG	GG	TT	GG	GG	TT	TT	GG	GG	GG	TT	TT	GG	TT	TT	TT	TT	TT	TT	GG	TT	TT	TT	TT	TT	TT	TT	TT	TT	TT	TT	TT	GG	TT	TT	TT	TT	TT	TT	TT
Bn-A01-p11830957	CAAAAGTCAGGTTTTATAACTCTTATGTGGAATCCACCAGTAGATGTCAC	G/A	1	10142501	NN	GG	GG	GG	GG	GA	AA	GG	AA	AA	GG	GG	AA	AA	AA	GG	GG	AA	GG	GA	GG	GG	NN	GG	AA	GG	GG	GG	GG	GG	NN	GG	GG	GG	NN	GG	GG	AA	GG	GG	GG	GG	GG	GG	NN
Bn-Scaffold000444-p344	AGTAGGTATCTCAAACATTCACTCTTCAAAATACTCCTCCATGGCCATGT	C/A	1	10249435	CC	CC	CC	CC	CC	NN	NN	CC	NN	NN	CC	CC	AA	AA	NN	CC	CC	AA	CC	CC	CC	CC	CC	CC	AA	CC	CC	CC	CC	NN	CC	CC	NN	CC	CC	CC	CC	AA	CC	CC	AA	NN	CC	CC	CC
Bn-Scaffold000444-p5763	AAAATTGTGCAGATGCATAAGAAATTTAGCAATGGATATGGTGTGATTGA	G/A	1	10254867	GG	GG	GG	GG	GG	GG	GG	GG	GG	GG	GG	GG	GG	GG	GG	GG	GG	GG	GG	GG	GG	GG	GG	GG	GG	AA	AA	GG	GG	GG	AA	GA	GG	GG	GA	GG	GG	GG	AA	GG	GG	GG	GG	AA	AA
Bn-A01-p11938379	TGGTGTTTTGCTTTCTTTGCAGTCTTTTACTACCTTGAAAACGGTTTATC	C/T	1	10270980	CT	CC	CC	CC	CT	CT	TT	CC	TT	TT	CC	CC	TT	TT	TT	CC	CC	TT	CC	CC	CC	CC	CC	CC	TT	TT	TT	CC	CC	CC	TT	CT	CC	CC	CT	CC	CC	TT	TT	CC	CC	NN	CC	TT	TT
Bn-A01-p11947255	TGAGGATTATACTTATGAGCATACTAATGGTATTGATGATGATGATTACT	A/G	1	10280987	AA	AA	AA	AA	AA	AA	AA	AA	AA	AA	AA	AA	AA	AA	AA	AA	AA	AA	AA	AA	AA	AA	AA	AA	AA	GG	GG	AA	AA	AA	GG	AG	AA	AA	AG	AA	AA	AA	GG	AA	AA	AA	AA	GG	GG
Bn-A01-p11951605	GACAGAGTATATCCGCATTCGAGCGAAACATATACTATAGAGAAAGGGTA	T/G	1	10290237	TT	TT	TT	TT	TT	TT	TT	TT	TT	TT	TT	TT	TT	TT	TT	TT	TT	TT	TT	TT	TT	TT	TT	TT	TT	GG	GG	TT	TT	TT	GG	TG	TT	TT	TG	TT	TT	TT	GG	TT	TT	TT	TT	GG	GG
Bn-A01-p12138089	ATGTTTTGTTTTCCCTTCAGGTGAGGGAAAAAATCAGAAGGAGCAATACC	C/T	1	10335400	CC	CC	CC	CC	CC	CC	CC	CC	TT	NN	CC	CC	CC	CC	CC	CC	CC	CC	CC	CC	CC	CC	CC	CC	CC	TT	NN	NN	CC	CC	TT	CT	CC	CC	CT	CC	CC	TT	TT	CC	CC	NN	CC	TT	TT
Bn-A01-p12178646	AAAGCAAGACTAGCCTGAATCTCGTCAATGATGGCACAGTCGTAGACAGA	G/A	1	10388528	GG	GG	GG	GG	GA	GA	AA	GG	AA	AA	GG	GG	GG	AA	AA	GG	GG	AA	GG	GG	GG	GG	GG	GG	AA	AA	AA	GG	GG	AA	AA	GA	GA	GG	NN	GG	GG	AA	AA	GG	AA	GA	GG	AA	AA
Bn-A01-p12179784	GTGTATATGTTCTCGGCTGTTGAGAGCTGAGAGAGTAAAAGGAAGGGAGA	G/A	1	10389664	GA	GG	GG	GG	GG	GG	GG	GG	GG	GG	GG	GG	AA	GG	GG	GG	GG	GG	GG	GG	GG	GG	GG	GG	GG	GG	GG	GG	GG	AA	GG	GG	GA	GG	GG	GG	GG	GG	GG	GA	AA	GG	GG	GG	GG
Bn-A01-p12192020	GTCTGGTGCTAGGGTTACATATAAATAACACTGTCTCCCTCTCTCCCTCT	G/A	1	10399208	GG	GG	GG	GG	GG	GG	GG	GG	AA	AA	GG	GG	NN	GG	GG	GG	GG	GG	GG	GG	GG	GG	GG	GG	GG	GG	GG	GG	GG	AA	GG	GG	GA	GG	GG	GG	GG	GG	GG	GA	AA	GA	GG	GG	GG
Bn-A01-p12206449	TGTAATGAGTTGAATTTCACTAATCAAATTTAATTGATATAAACCAACAT	A/G	1	10404252	AA	AA	AA	AA	NN	AA	AA	AA	GG	NN	NN	AA	NN	AA	AA	AA	AA	NN	AA	AA	AA	AA	AA	AA	AA	AA	NN	AA	AA	GG	AA	AA	GG	AA	AA	AA	AA	AA	AA	NN	GG	NN	AA	AA	NN
Bn-A01-p12221698	GACAAAGGGTTAAAAAGATTTAGGGCAATGATTGATTACGACCATCTGAT	C/T	1	10406745	CC	CC	CC	CC	CC	CC	CC	CC	TT	TT	CC	CC	CC	CC	CC	CC	CC	CC	CC	CC	CC	CC	CC	CC	CC	CC	CC	CC	CC	TT	CC	CC	CT	CC	CC	CC	CC	CC	CC	CC	TT	CT	CC	CC	CC
Bn-A01-p12222806	ACCAAAATAGAAAAAGTGATTTTGATTTGATAATACCGTACAAACTAAAT	A/G	1	10407889	AA	AA	AA	AA	AA	AA	AA	AA	GG	GG	AA	AA	AA	AA	AA	AA	AA	AA	AA	AA	AA	AA	AA	AA	AA	AA	AA	AA	AA	GG	AA	AA	GG	AA	AA	AA	AA	AA	AA	AG	GG	NN	AA	AA	AA
Bn-A01-p12224872	ATCGGGGATGAAGTGGTAAACAGTAAACACATAACATTCTCGGCTTAGGC	G/T	1	10409901	GG	GG	GG	GG	GG	GG	GG	GG	TT	TT	GG	GG	GG	GG	GG	GG	GG	GG	GG	GG	GG	GG	GG	GG	GG	GG	GG	GG	GG	TT	GG	GG	GT	GG	GG	GG	GG	GG	GG	GG	TT	GT	GG	GG	GG
Bn-A01-p12257699	TAAATTCCACTTAAATTCAACCAATAAGAGCATGCAAAGAACGGGAAAAT	C/A	1	10446461	CC	CC	CC	CC	CC	CC	CC	CC	AA	AA	CC	CC	CC	CC	CC	CC	CC	CC	CC	AA	CC	CC	CC	CC	CC	NN	NN	CC	CC	AA	CC	CC	AA	CC	CC	CC	CC	CC	CC	NN	AA	NN	CC	CC	CC
Bn-A01-p12302708	CTACTATAAGTCTATAACAAAGTAAGGAATGGCTAGATCAAAATGGTCTA	C/T	1	10487898	CC	CC	CC	CC	CC	CC	CC	CC	TT	TT	CC	CC	TT	CC	CC	CC	CC	CC	CC	CT	CC	CC	CC	CC	CC	CT	CT	CC	CC	TT	CC	CC	CT	CC	CC	CC	CC	CC	CC	CC	TT	CT	CC	CC	CC
Bn-A01-p12305025	AATTATGATCACGAGAAACACATTAGTCAGGAGAAACTAAAAGAATAGCT	G/A	1	10489506	GA	GG	GG	GG	GG	GG	GG	GG	AA	AA	GG	GG	AA	GG	GG	GG	GG	GG	GG	GA	GG	GG	GG	GG	GG	GA	GA	GG	GG	AA	GG	GG	GA	GG	GG	GG	GG	GG	GG	GA	AA	GA	GG	GG	GG
Bn-A01-p12308897	ATCACTAGAGATTTGTTGCCAATTTATGTGAGCCACACTAGACAGTACAC	A/G	1	10492392	AG	AA	AA	AA	AA	AA	AA	AA	GG	GG	AA	AA	GG	AA	AA	AA	AA	AA	AA	AG	AA	AA	AA	AA	AA	AG	AG	AA	AA	GG	AA	AA	GG	AA	AA	AA	AA	AA	AA	AG	GG	AG	AA	AA	AA
Bn-A01-p12309767	TTTGAATACACGGAAACATAACGTTAGGCATCTTCAAAAAGTTTAGTTAT	A/G	1	10493251	AG	AA	AA	AA	AA	AA	AA	AA	GG	GG	AA	AA	GG	AA	AA	AA	AA	AA	AA	AG	AA	AA	AA	AA	AA	AG	AG	AA	AA	GG	AA	AA	GG	AA	AA	AA	AA	AA	AA	AG	GG	NN	AA	AA	AA
Bn-A01-p12314813	TCAAACACTCTTACCAAATTTGATTTGAAGTTTATGTTTACATCTTGTCA	A/G	1	10498925	AA	AA	AA	AA	AA	AA	AA	AA	GG	GG	AA	AA	GG	AA	AA	AA	AA	AA	AA	AG	AA	AA	AA	AA	AA	NN	AA	AA	AA	GG	AA	AA	AG	AA	AA	AA	AA	AA	AA	AA	GG	NN	AA	AA	AA
Bn-A01-p12380936	AAAGAGATATTTTTGCAGAGATTCTCATACGCTGCTACGGTCTGCATGAT	C/T	1	10569754	CC	CC	CC	CC	CC	CC	CC	CC	TT	TT	CC	CC	CC	CC	CC	CC	CC	CC	CC	CT	CC	CC	CC	CC	CC	CT	CT	CC	CC	TT	CC	CC	CT	CC	CC	CC	CC	CC	CC	NN	TT	CT	CC	CC	CC
Bn-A01-p12391243	TATTAATATGGGTGATCCAGTCCCGGTCGACGTCTGGATTGTAACTTGTA	T/C	1	10587234	TT	TT	TT	TT	TT	TT	TT	TT	CC	CC	TT	TT	TT	TT	TT	TT	TT	TT	TT	TC	TT	TT	TT	TT	TT	TC	TC	TT	TT	CC	TT	TT	NN	TT	TT	TT	TT	TT	TT	TC	CC	NN	TT	TT	TT
Bn-A01-p12399796	GTAGTTAAAAACATCAAGATGAAGCACTAGTGGAATGTGCTTTTGATATT	C/T	1	10605509	CC	CC	CC	CC	CC	CC	CC	CC	TT	TT	CC	CC	CC	CC	CC	CC	CC	CC	CC	CT	CC	CC	CC	CC	CC	CT	CT	CC	CC	TT	CC	CC	CT	CC	CC	CC	CC	CC	CC	NN	TT	CT	CC	CC	CC
Bn-A01-p12400477	TGCTTATAACCTAATCATGCCTTCCTAACTTGAGTATTTTCTTCTATAAT	C/T	1	10606189	CC	CC	CC	CC	CC	CC	CC	CC	TT	TT	CC	CC	CC	CC	CC	CC	CC	CC	CC	CT	CC	CC	CC	CC	CC	CT	CT	CC	CC	TT	CC	CC	CT	CC	CC	CC	CC	CC	CC	CC	TT	CT	CC	CC	CC
Bn-A01-p12427149	TATACGATCTAAACAGCTCCAAGTACGGTTCGGAGACGGAACTGAAGTCT	T/C	1	10633816	TT	TT	TT	TT	TC	TC	CC	TT	CC	CC	TT	TT	TT	CC	CC	TT	TT	CC	TT	TC	TT	TT	TT	TT	CC	CC	CC	TT	TT	CC	CC	TC	NN	TT	TC	TT	TT	CC	CC	TC	CC	NN	TT	CC	CC
Bn-A01-p12454306	GTTCTTGACGGCGAGTTGAAGTCGCAATTACTGATTAGAGTTTGGTGAGC	A/G	1	10662542	AG	AA	AA	AA	AG	AG	GG	AA	AA	AA	AA	AA	GG	GG	GG	AA	AA	GG	AA	AA	AA	AA	AA	AA	GG	AG	AG	AA	AA	AA	GG	AG	AA	AA	AG	AA	AA	GG	GG	AA	AA	AA	AA	GG	GG
Bn-A01-p12456089	TTCTAAAATCCATGCAATTTGAAACTTCGAGTCCATGATCTTGTCAATTG	A/G	1	10666442	AA	AA	AA	AA	AA	AA	AA	AA	GG	GG	AA	AA	AA	AA	AA	AA	AA	AA	AA	AG	AA	AA	AA	AA	AA	AG	AG	AA	AA	GG	AA	AA	GG	AA	AA	AA	AA	AA	AA	AG	GG	NN	AA	AA	AA
Bn-A01-p12516944	ATAGTTTGAGAAGCTAACTCCTATAAACCTTTGCTGTCTATTATCTGCAG	A/G	1	10690953	AG	AA	AA	AA	AG	AG	GG	AA	AA	AA	AA	AA	AG	GG	GG	AA	AA	GG	AA	AA	AA	AA	AA	AA	GG	AG	AG	AA	AA	AA	GG	AG	AA	AA	AG	AA	AA	GG	GG	AA	AA	AA	AA	GG	GG
Bn-A01-p12484368	TTAATGGGCCAATCCCGGGATTTATTTCAAAACTAGCCGGACTCTTGTAT	A/G	1	10691973	AA	AA	AA	AA	AA	AA	AA	AA	GG	GG	AA	AA	AA	AA	AA	AA	AA	AA	AA	AG	AA	AA	AA	AA	AA	AG	AG	AA	AA	GG	AA	AA	AG	AA	AA	AA	AA	AA	AA	AA	GG	AG	AA	AA	AA
Bn-A01-p12510328	CCATATTATTTTATATGTAGTATAGTATAGTGATGAACTTTGGGTAAAAG	C/T	1	10725163	CT	CC	CC	CC	CT	CT	TT	CC	CC	CC	CC	CC	TT	TT	TT	CC	CC	TT	CC	CC	CC	CC	CC	CC	TT	CT	CT	CC	CC	CC	TT	CT	CC	CC	CT	CC	CC	TT	TT	CC	CC	CC	CC	TT	TT
Bn-A01-p12522369	CAAATCCTTCAAGTATTTGAGGTTGCCTATTGAATCTGGTAGAATACCGG	A/C	1	10740970	AC	AA	AA	AA	AC	AC	CC	AA	AA	AA	AA	AA	CC	CC	CC	AA	AA	CC	AA	AA	AA	AA	AA	AA	CC	AC	AC	AA	AA	AA	CC	AC	AA	AA	AC	AA	AA	CC	CC	AA	AA	AA	AA	CC	CC
Bn-A01-p12535269	TCCAAGTGTGGATTGACCCTTCAATTAAAGCTGAAGAAAACTGTACCTCT	A/G	1	10745872	NN	AA	AA	AA	NN	AG	GG	AA	AA	AA	AA	AA	GG	GG	GG	AA	AA	GG	AA	AA	AA	AA	AA	AA	GG	AA	AA	AA	AA	AA	GG	AG	AA	AA	NN	AA	AA	GG	GG	AA	AA	AA	AA	GG	GG
Bn-A01-p12535612	TTTACAAATTCCAAAAGACAACTTGTGTTAACTTGATGAATGAAATTTCT	A/C	1	10746219	AC	AA	AA	AA	AC	AC	CC	AA	AA	AA	AA	AA	CC	CC	CC	AA	AA	CC	AA	AA	AA	AA	AA	AA	CC	AC	AC	AA	AA	AA	CC	AC	AA	AA	AC	AA	AA	CC	CC	AA	AA	AA	AA	CC	CC
Bn-A01-p12539479	TGTTTGAACTATTTACCACTAACCTAAAGTGGTATTTGGCAAATTGTGAC	T/C	1	10750983	TC	TT	TT	TT	TC	TC	CC	TT	TT	TT	TT	TT	CC	CC	CC	TT	TT	CC	TT	TT	TT	TT	TT	TT	CC	NN	CC	TT	TT	TT	CC	TC	TT	TT	TC	TT	TT	CC	CC	TT	TT	TT	TT	CC	CC
Bn-A01-p12539655	CATATAACACTATACCGTTTTGACAGGGGAAATGATCGAACTATATACTT	T/C	1	10751162	TC	TT	TT	TT	TC	TC	CC	TT	TT	TT	TT	TT	CC	CC	CC	TT	TT	CC	TT	TT	TT	TT	TT	TT	CC	TC	TC	TT	TT	TT	CC	TC	TT	TT	TC	TT	TT	CC	CC	TT	TT	TT	TT	CC	CC
Bn-A01-p12539953	TATATTCCCTTTATTTCATACTAATGTTACTGCCCATGCTTTGCATGGGT	T/C	1	10751460	NN	TT	TT	TT	NN	NN	CC	TT	TT	TT	TT	TT	CC	CC	CC	TT	TT	TC	TT	TT	TT	TT	TT	TT	NN	TC	TC	TT	TT	TT	CC	TC	TT	TT	NN	TT	TT	CC	CC	TT	TT	TT	TT	CC	NN
Bn-A01-p12543678	TATTTTGTTGATGGGCTAGTCACCTCCAATCTTTAAGCGGACTCTATCCT	T/C	1	10755525	TT	TT	TT	TT	TC	NN	CC	TT	TT	TT	TT	TT	CC	CC	CC	TT	TT	CC	TT	TT	TT	TT	TT	TT	CC	TC	TC	TT	TT	TT	CC	TC	TT	TT	TT	TT	TT	CC	CC	TT	TT	TT	TT	CC	CC
Bn-A01-p12544054	TATCTTATCAACTTTGTGTTAATGTGTTTGATAGAATATATTGAATAAAT	T/C	1	10755914	TC	TT	TT	TT	TC	TC	CC	TT	TT	TT	TT	TT	CC	CC	CC	TT	TT	CC	TT	TT	TT	TT	TT	TT	CC	TC	TC	TT	TT	TT	CC	TC	TT	TT	TC	TT	TT	CC	CC	TT	TT	TT	TT	CC	CC
Bn-A01-p12577268	TCGTGTTGATGTTCTTGCCTTAGAACACTTCGCTGTATTTTCCTCGACCA	A/G	1	10778497	AG	GG	GG	GG	AG	AG	AA	GG	AA	AA	GG	GG	AA	AA	AA	GG	GG	AA	GG	NN	GG	GG	GG	GG	AA	AA	AA	GG	GG	AA	AA	NN	AA	GG	AG	GG	GG	AA	AA	AG	AA	AA	GG	AA	AA
Bn-A01-p12591168	GCTCAAATATCCTTTTTCTAATTGTAGTATTGTTTTCATTTAGAGAAATA	A/G	1	10813560	GG	NN	NN	NN	NN	NN	GG	NN	AA	AA	NN	NN	GG	GG	GG	NN	NN	GG	NN	AA	NN	NN	NN	NN	GG	AG	AG	NN	NN	AA	NN	NN	AA	NN	NN	NN	NN	GG	GG	NN	AA	AA	NN	GG	GG
Bn-A01-p12593173	CTGTCTACTTCGACCTATAGATCCAAAGAAAATCTCACTCTTCAAAGACC	A/C	1	10815544	AA	AA	AA	AA	AA	AA	AA	AA	CC	CC	AA	AA	AA	AA	AA	AA	AA	AA	AA	AC	AA	AA	AA	AA	AA	AC	AC	AA	AA	CC	AA	AA	AC	AA	AA	AA	AA	AA	AA	AC	CC	AC	AA	AA	AA
Bn-Scaffold000300-p15526	ACCGTCGTCCCAGGTGGCACCGGTGGCAAAAGTGTCGAAGCTCAAGAGCG	A/G	1	10830842	AA	AA	AA	AA	AA	AA	AA	AA	GG	GG	AA	AA	AA	AA	AA	AA	AA	AA	AA	GG	AA	AA	AA	AA	AA	GG	GG	AA	AA	GG	AA	AA	GG	AA	AA	AA	NN	AA	AA	AA	GG	AG	AA	AA	AA
Bn-Scaffold000300-p17011	GTCATCTTTTATAACGCGGATGTTAGTAAACTATGAACAAATTGATAGTC	G/A	1	10832340	GG	NN	NN	NN	AA	AA	AA	NN	GG	GG	NN	NN	GG	AA	AA	NN	NN	AA	NN	GG	NN	NN	NN	NN	AA	GA	GA	NN	NN	GG	NN	NN	GG	NN	NN	NN	NN	AA	AA	GG	GG	GG	NN	AA	AA
Bn-Scaffold000300-p20118	ACTTATGAAATTTGGTGCCGATAAAACTTTTATGAAATTTGGTGCCTAAA	C/T	1	10835553	CC	CC	CC	CC	CC	CC	CC	CC	TT	TT	CC	CC	CC	CC	CC	CC	CC	CC	CC	CT	CC	CC	CC	CC	CC	CT	CT	CC	CC	TT	CC	CC	NN	CC	CC	CC	CC	CC	CC	NN	TT	CT	CC	CC	CC
Bn-Scaffold000300-p29536	TTTCTAGAGCTGCAACCTCGAAGATGTTAAACCGTAGGTATTTAGGTAGA	A/G	1	10848085	AA	AA	AA	AA	AA	AA	AA	AA	GG	GG	AA	AA	AA	AA	AA	AA	AA	AA	AA	AG	AA	AA	AA	AA	AA	AG	AG	AA	AA	GG	AA	AA	GG	AA	AA	AA	AA	AA	AA	AG	GG	NN	AA	AA	AA
Bn-A01-p12618357	CACTTTTCCAAAATTATTTGTTAATTTCGTGTTAGAACTCGTAGCGGTTT	G/A	1	10868415	GG	GG	GG	GG	GG	GA	AA	GG	GG	GG	GG	GG	AA	AA	AA	GG	GG	AA	GG	GG	GG	GG	GG	GG	AA	GG	GG	GG	GG	GG	GG	GG	GG	GG	GG	GG	GG	AA	AA	GG	GG	GG	GG	GA	GA
Bn-A01-p12622123	AAAATGTAAGTATGGATTTCATTTGAGCAACTTTCAAAATTTCAGTAGAA	C/T	1	10872412	CC	CC	CC	CC	CC	CC	CC	CC	TT	TT	CC	CC	CC	CC	CC	CC	CC	CC	CC	CT	CC	CC	CC	CC	CC	CT	CT	CC	CC	TT	CC	CC	CT	CC	CC	CC	CC	CC	CC	CC	TT	NN	CC	CC	CC
Bn-A01-p12625892	ATCTTCACCATCTCTTATTCAAGCAGCAGCAATATAAACTGCTAGACACT	G/T	1	10876297	GG	GG	GG	GG	GG	GG	GG	GG	TT	TT	TT	GG	GG	GG	GG	GG	TT	GG	GG	GT	GG	TT	GG	GG	GG	GT	GT	GG	GG	TT	GG	GG	GT	GG	GG	GG	GG	GG	GG	GT	TT	GT	GG	GG	GG
Bn-A01-p12665045	TATTCAAACAAATGACTGAAGTCCCAGAGACCTACTTAAAAATTCACGCT	C/T	1	10918399	CT	CC	CC	CC	CC	CC	CC	CC	TT	TT	TT	CC	TT	CC	CC	CC	TT	CC	CC	CT	CC	CT	CC	CC	CC	CT	CT	CC	CC	TT	CC	CC	CT	CC	CC	CC	CC	CC	CC	CT	TT	CT	CC	CC	CC
Bn-A01-p12665250	AATATCTTTTCCAATAGCTGTTTCAAAACTATTAAAACGTGACTCAGGGT	T/C	1	10918604	TT	TT	TT	TT	TT	TT	TT	TT	CC	CC	CC	TT	TT	TT	TT	TT	CC	TT	TT	TC	TT	TC	TT	TT	TT	TC	TC	TT	TT	CC	TT	TT	NN	TT	TT	TT	TT	TT	TT	TC	CC	TC	TT	TT	TT
Bn-A01-p12672899	TCGGCGGGAAGATGAGATGGGTCGAAGGTGTCGAGACGGTAGAGAGTGAT	C/A	1	10929247	CC	CC	CC	CC	CA	CA	AA	CC	AA	AA	AA	CC	CC	AA	AA	CC	AA	AA	CC	AA	CC	NN	CC	CC	AA	AA	AA	CC	CC	AA	CC	CC	AA	CC	CC	CC	CC	AA	AA	NN	AA	AA	CC	CA	CA
Bn-A01-p12734805	AGGGAACATAGTCGTTTCCTGCACTAACAGGCGATGGATCCAAGAAGATC	G/A	1	10993435	GG	GG	GG	GG	GA	GA	AA	GG	AA	AA	AA	GG	GG	GG	GG	GG	AA	GG	GG	GA	GG	GA	GG	GG	GG	GA	GA	GG	GG	AA	GG	GG	NN	GG	GG	GG	GG	GG	GG	NN	AA	GA	GG	GG	GG
Bn-A01-p12774270	TGCGCTCTCAAAGTGTGGATCTCCTGAAAGATAGAAACCATAAACACTTC	G/C	1	11042362	GG	GG	GG	GG	GG	GG	CC	GG	CC	CC	CC	GG	CC	CC	CC	GG	CC	CC	GG	GG	GG	NN	GG	GG	CC	CC	CC	GG	GG	CC	GG	GG	GC	GG	GG	GG	GG	CC	CC	GG	CC	GC	GG	GG	GG
Bn-A01-p12926196	AAAGAAAGGCTGGTCGTGAAAGGGTATGTCCAAAGGCATGGAGTTGATTT	C/T	1	11191951	CC	CC	CC	CC	CC	CC	CC	CC	CC	CC	CC	CC	CC	TT	TT	CC	CC	TT	CC	CC	CC	CC	CC	CC	TT	CT	CT	CC	CC	CC	CC	CC	CC	CC	CC	CC	CC	CC	TT	CC	CC	CC	CC	CT	CT
Bn-A01-p13709801	GTTTCTGCTACTCAGAGTATTGCTGGAAAGCACATTGATAGACATTTTGC	T/G	1	11278741	TT	TT	TT	TT	TT	TT	TT	TT	GG	GG	NN	TT	TT	GG	GG	TT	TT	GG	TT	TT	TT	TT	TT	TT	GG	GG	GG	TT	TT	TT	TT	TT	TT	TT	TT	TT	TT	GG	GG	TT	TT	GG	TT	TG	TG
Bn-A01-p13775817	CAACTCTCGAGGTCAGCTAAGCGACGGGGCATTTGTGCCAGGTGGTGGTG	C/A	1	11334802	CC	CC	CC	CC	CC	CC	CC	CC	CC	CC	CC	CC	CC	AA	AA	CC	CC	AA	CC	CC	CC	CC	CC	CC	AA	CA	CA	CC	CC	CC	CC	CC	CC	CC	CC	CC	CC	AA	AA	CC	CC	CC	CC	CA	CA
Bn-A01-p13893020	TTGTTTCTTTTTTACTAATCAAACATCTGTTTTGCACCATAATGTGTTTC	T/C	1	11432687	TT	TT	TT	TT	TT	TT	TT	TT	TT	TT	TT	TT	TT	CC	CC	TT	TT	CC	TT	TT	TT	TT	TT	TT	CC	TC	TC	TT	TT	TT	TT	TT	TT	TT	TT	TT	TT	CC	CC	TT	TT	TT	TT	TC	TC
Bn-A01-p14046733	AGCAATGTGTTTAATGGGATGCCTGTTAGAAATGTGGTTTCTTGGAGCGC	G/T	1	11644379	GT	GG	GG	GG	GG	GG	GG	GG	GG	GG	GG	GG	TT	TT	NN	GG	GG	TT	GG	GG	GG	GG	GG	GG	TT	GT	TT	GG	GG	GG	GG	GG	GG	GG	GG	GG	GG	TT	TT	GG	GG	GG	GG	GT	GT
Bn-A01-p14071179	TTTGTACTGCGTATCATCCGCAAAGTGGTGACTGAAGTACTAAATCGTTG	C/T	1	11667306	CT	CC	CC	CC	CC	CC	CC	CC	CC	CC	CC	CC	TT	TT	TT	CC	CC	TT	CC	CC	CC	CC	CC	CC	TT	CT	CT	CC	CC	CC	CC	CC	CC	CC	CC	CC	CC	TT	TT	CC	CC	CC	CC	CT	CT
Bn-A01-p14071237	TTAGTACTTCAGTCACCACTTTGCGGATGATACGCAGTACAAACGAAGTT	T/C	1	11667364	TC	TT	TT	TT	TT	TT	TT	TT	TT	TT	TT	TT	CC	CC	CC	TT	TT	CC	TT	TT	TT	TT	TT	TT	CC	TC	TC	TT	TT	TT	TT	TT	TT	TT	TT	TT	TT	CC	CC	TT	TT	TT	TT	TC	TC
Bn-A01-p14074100	TGAATAAACAACTTCCCCATGTAGTTCATTCAGAAGCGGCTCAATATACG	G/A	1	11670219	GA	GG	GG	GG	GG	GG	GG	GG	GG	GG	GG	GG	AA	AA	AA	GG	GG	AA	GG	GG	GG	GG	GG	GG	AA	GA	GA	GG	GG	GG	GG	GG	GG	GG	GG	GG	GG	AA	AA	GG	GG	GG	GG	GA	GA
Bn-A01-p14074391	AAACTTGTCGGAGATTCCTGCTGAGTTGAGAGAAGTGTTGGATGAATTTC	C/A	1	11670512	CA	CC	CC	CC	CC	CC	CC	CC	CC	CC	CC	CC	AA	AA	AA	CC	CC	AA	CC	CC	CC	CC	CC	CC	AA	CA	CA	CC	CC	CC	CC	CC	CC	CC	CC	CC	CC	AA	AA	CC	CC	CC	CC	CA	CA
Bn-A01-p14076641	CCAAACTCCAAACATAATCGTACTTGAGCTTCTTTAAACCCACTGGTGTT	T/G	1	11672764	TG	TT	TT	TT	TT	TT	TT	TT	TT	TT	NN	TT	GG	GG	GG	TT	TT	GG	TT	TT	TT	TT	TT	TT	GG	TG	TG	TT	TT	TT	TT	TT	TT	TT	TT	TT	TT	GG	GG	TT	TT	TT	TT	TG	TG
Bn-A01-p14079006	CTTATCATTTTCCTTTTATGCGAGTGGTATCACGGTCTCGATAGCGACAT	T/C	1	11675174	TC	TT	TT	TT	TT	TT	TT	TT	TT	TT	TT	TT	CC	CC	CC	TT	TT	CC	TT	TT	TT	TT	TT	TT	CC	TC	TC	TT	TT	TT	TT	TT	TT	TT	TT	TT	TT	CC	CC	TT	TT	TT	TT	TC	TC
Bn-A01-p14167866	AGAACAATATGAAACCAGAGAGATGAAACTAGGAGCCAAAGGGCTTCCAG	A/C	1	11742467	AC	AA	AA	AA	AA	AA	AA	AA	AA	AA	AA	AA	CC	CC	CC	AA	AA	CC	AA	AA	AA	AA	AA	AA	CC	AC	AC	AA	AA	AA	AA	AA	AA	AA	AA	AA	AA	CC	CC	AA	AA	AA	AA	AC	AC
Bn-A01-p14168802	GTGTGTGTAAACACAATATCGAAGCCTATGTTTCCCTTCCCCATAGACGG	T/C	1	11745309	TC	TT	TT	TT	TT	TT	TT	TT	TT	TT	TT	TT	CC	CC	CC	TT	TT	CC	TT	TT	TT	TT	TT	TT	CC	TC	TC	TT	TT	TT	TT	TT	TT	TT	TT	TT	TT	CC	CC	TT	TT	TT	TT	TC	TC
Bn-A01-p14169412	AATGTTTTAGCGTTAAATCATTGTAAAAGCTACATGCTTCATCTAACTCG	G/A	1	11745917	GA	AA	GG	AA	GA	NN	GA	GG	GG	GG	NN	GG	GG	GG	GG	GG	AA	GG	GG	AA	GG	GG	GG	GG	GG	AA	AA	AA	AA	NN	GG	GG	GG	GG	GG	GG	AA	GG	AA	GG	GG	GG	GG	GG	GG
Bn-A01-p14200714	GCTCAACATCACTTTGCCCACGAACTAATAGGTTGATAGGACCAACAATT	C/A	1	11786818	CA	CC	CC	CC	CC	CC	CC	CC	CC	CC	CC	CC	AA	AA	AA	CC	CC	AA	CC	CC	CC	CC	CC	CC	AA	CA	CA	CC	CC	CC	CC	CC	CC	CC	CC	CC	CC	AA	AA	CC	CC	CC	CC	CA	CA
Bn-A01-p14201581	TCCTCCAATAGCAAGGATTGACAGTGCAAATTTCAGTTTCCAGATGTGCC	T/C	1	11787685	TC	TT	TT	TT	TT	TT	TT	TT	TT	TT	TT	TT	CC	CC	CC	TT	TT	CC	TT	TT	TT	TT	TT	TT	CC	TC	TC	TT	TT	TT	TT	TT	TT	TT	TT	TT	TT	CC	CC	TT	TT	TT	TT	TC	TC
Bn-A01-p14223709	GCACACAATACATCACCAGTTCACCACCGTAGGATTAGGTTTTGGCTCAT	G/A	1	11808000	GG	GG	GG	GG	GG	GG	GG	GG	GG	GG	GG	GG	AA	AA	AA	GG	GG	AA	GG	GG	GG	GG	GG	GG	AA	GA	GA	GG	GG	GG	GG	GG	GG	GG	GG	GG	GG	AA	AA	GG	GG	GG	GG	GA	GA
Bn-A01-p14232473	ATAACCATTTTGAATTAGATAGGTGGTGCAATTAAGAACTCGGTTTGTAC	C/T	1	11812828	CT	CC	CC	CC	CC	CC	CC	CC	CC	CC	CC	CC	TT	TT	TT	CC	CC	TT	CC	CC	CC	CC	CC	CC	TT	CT	CT	CC	CC	CC	CC	CC	CC	CC	CC	CC	CC	TT	TT	CC	CC	CC	CC	CT	CT
Bn-A01-p14241215	TGTTTCTAGCTTGGCCTTCTCGAGAATCACTCAGATTTGTGCAGAGAAAA	G/A	1	11862920	GG	GG	GG	GG	GG	GG	GG	GG	GG	GG	GG	GG	GG	AA	AA	GG	GG	AA	GG	GG	GG	GG	GG	GG	AA	GA	GA	GG	GG	GG	GG	GG	GG	GG	GG	GG	GG	AA	AA	GG	GG	GG	GG	GA	GA
Bn-A01-p14247718	CCTCCGAAAGAACCTTGACCACAAGGTTATGGTGAAAAATCTGGAAACTT	C/T	1	11868435	CC	CC	CC	CC	CC	CC	CC	CC	CC	CC	CC	CC	CC	CT	CT	CC	CC	CT	CC	CC	CC	CC	CC	CC	CT	CT	CT	CC	CC	CC	CC	CC	CC	CC	CC	CC	CC	CT	CT	CC	CC	CC	CC	CT	CT
Bn-scaff_16361_1-p300435	AGCAGATCCGATCCTTCATTGTTCATCATTAACCAGGGCTCTAATATGGC	A/G	1	11870924	AG	AG	AA	AA	AG	AG	AG	AG	AA	AA	AG	AG	AG	NN	NN	AA	AG	NN	AG	AA	AA	AG	AA	AA	NN	AA	AA	AA	AA	AG	AA	AG	AG	AA	AG	AG	AG	GG	NN	AG	AG	AG	AA	AA	AA
Bn-scaff_16361_1-p300265	ATAGACCGACGAAGCAGACAGACATGGTTAGGTTTTGATTTGTCGACGAA	T/G	1	11871101	TG	TG	TT	TT	TG	TG	TG	TG	TT	TT	TG	TG	TG	NN	NN	TT	TG	NN	TG	TT	TT	TG	TT	TT	NN	TT	TT	TT	TT	TG	TT	TG	TG	TT	TG	TG	TG	GG	NN	TG	TG	TG	TT	TT	TT
Bn-A01-p14704844	AATACCACCTAATTCGCTTTTCTAGCAAAAACCTCCTGCTGTGCTTCTAA	C/A	1	12210154	CC	CC	CC	CC	CC	CC	CC	CC	CC	CC	CC	CC	AA	AA	AA	CC	CC	AA	CC	CC	CC	CC	CC	CC	AA	NN	NN	CC	CC	CC	CC	CC	CC	CC	CC	CC	CC	AA	AA	CC	CC	CC	CC	CA	CA
Bn-A01-p14723306	GACGATTAGGAAGGGGATCATGCCCTTCGTAATAAATAGGAACAGATGGT	G/T	1	12235506	GT	GG	GG	GG	GG	GG	GG	GG	GG	GG	GG	GG	TT	TT	TT	GG	GG	TT	GG	GG	GG	GG	GG	GG	TT	GT	GT	GG	GG	GG	GG	GG	GG	GG	GG	GG	GG	TT	TT	GG	GG	GG	GG	GT	GT
Bn-A01-p14727717	TGTCTCGAGATGTACCGCCTGGTTTGAATGAACTGCAAAATAGCTTAGGC	T/C	1	12239899	TC	TT	TT	TT	TT	TT	TT	TT	TT	TT	TT	TT	CC	CC	CC	TT	TT	CC	TT	TT	TT	TT	TT	TT	CC	TC	TC	TT	TT	TT	TT	TT	TT	TT	TT	TT	TT	CC	CC	TT	TT	TT	TT	TC	TC
Bn-A01-p14802709	CACTAAAGATCAGGTATTTCTTTAATCCCGAATTTTGTAAATGGAAATCA	C/T	1	12315178	CC	CC	CC	CC	TT	CT	TT	CC	TT	TT	TT	CC	CC	CC	CC	TT	TT	CC	CC	TT	TT	TT	TT	CC	CC	CT	CT	CC	CC	TT	CC	CC	NN	CC	CC	CC	CC	CC	CC	CC	TT	TT	CC	CC	CC
Bn-A01-p14859839	ACTAGAGTTTCGTTAAGAGTGGTATGTATATTGTTATGCCAAAGTACTGA	G/A	1	12342820	GG	GG	GG	GG	AA	GA	AA	GG	AA	AA	AA	GG	GG	GG	GG	AA	AA	GG	GG	AA	AA	AA	AA	GG	GG	GA	GA	GG	GG	AA	GG	GG	GA	GG	GG	GG	GG	GG	GG	GG	AA	GA	GG	GG	GG
Bn-A01-p14901403	AGTCCTGTTGTATAAGAAGAAAAAAGGCATGGGCATGGATCACAATATGT	G/A	1	12386021	GG	GG	GG	GG	AA	GA	AA	GG	AA	AA	AA	GG	GG	GG	GG	AA	AA	GG	GG	AA	AA	AA	AA	GG	GG	GA	GA	GG	GG	AA	GG	GG	GA	GG	GG	GG	GG	GG	GG	GG	AA	NN	GG	GG	GG
Bn-A01-p14905298	TTTGTTTTCATTCCGTTTAGGATCAATTGTTTAGTTTCATTATCGCATTC	T/C	1	12390805	TC	TT	TT	TT	CC	TC	CC	TT	CC	CC	CC	TT	CC	CC	CC	CC	CC	CC	TT	CC	CC	CC	CC	TT	CC	TC	TC	TT	TT	CC	TT	TT	NN	TT	TT	TT	TT	CC	TT	NN	CC	NN	TT	TT	TT
Bn-A01-p14906494	CATAAACTACTCTTTTCATGTCCAATGGATCAATGGTTATGGACATCAAA	T/C	1	12392288	TC	TT	TT	TT	CC	TC	CC	TT	CC	CC	CC	TT	CC	CC	CC	CC	CC	CC	TT	CC	CC	CC	CC	TT	CC	TC	TC	TT	TT	CC	TT	TT	CC	TT	TT	TT	TT	CC	TT	TC	CC	CC	TT	TT	TT
Bn-A01-p14917697	GCTCCATGTTGAATTCTATAGCACATAATCAAGTTCAATATTATAATCTC	T/G	1	12406188	TG	TT	TT	TT	GG	TG	GG	TT	GG	GG	GG	TT	GG	GG	GG	GG	GG	GG	TT	GG	GG	GG	GG	TT	GG	TG	TG	TT	TT	GG	TT	TT	NN	TT	TT	TT	TT	GG	TT	NN	GG	NN	TT	TT	TT
Bn-A01-p14942681	TGTACCAAAACAAGGTTCAGAATTGTTGGTTTGTGTACATTTGAAGAACG	G/A	1	12447646	GA	GG	GG	GG	AA	GA	AA	GG	AA	AA	AA	GG	AA	GG	GG	AA	AA	GG	GG	AA	AA	AA	AA	GG	GG	GA	GA	GG	GG	AA	GG	GG	GA	GG	GG	GG	GG	GG	GG	GA	AA	GA	GG	GG	GG
Bn-A01-p14943499	GATTATGTACAAGGCCCAAAAATATTTTGAGTCGGGCCTCATTATAATCT	T/C	1	12448468	TC	TT	TT	TT	CC	TC	CC	TT	CC	CC	CC	TT	CC	TT	TT	CC	CC	TT	TT	CC	CC	CC	CC	TT	TT	CC	CC	TT	TT	CC	TT	TT	CC	TT	TT	TT	TT	TT	TT	NN	CC	CC	TT	TT	TT
Bn-A01-p14948237	TTAACTGTCTATGCATATAATATAGATTAGTGAAGCTCGGGTTAGCTAAT	T/C	1	12453202	TC	TT	TT	TT	CC	TC	CC	TT	CC	CC	CC	TT	CC	TT	TT	CC	CC	TT	TT	CC	CC	CC	CC	TT	TT	TC	TC	TT	TT	CC	TT	TT	CC	TT	TT	TT	TT	TT	TT	TC	CC	CC	TT	TT	TT
Bn-A01-p14948379	ACCAGATTGTTGAAATCAGAAACTGAACAGATTTAGAATATCGTCCACAT	C/T	1	12453344	CT	CC	CC	CC	TT	CT	TT	CC	TT	TT	TT	CC	TT	CC	CC	TT	TT	CC	CC	TT	TT	TT	TT	CC	CC	CT	CT	CC	CC	TT	CC	CC	CT	CC	CC	CC	CC	CC	CC	CT	TT	CT	CC	CC	CC
Bn-A01-p14948614	ACCAGGTTTAAAATGCATCACGACGCATATCCTCCCAAAGGCTGCCAAAC	T/G	1	12453579	TG	TT	TT	TT	GG	TG	GG	TT	GG	GG	GG	TT	GG	TT	TT	GG	GG	TT	TT	GG	GG	GG	GG	TT	TT	TG	TG	TT	TT	GG	TT	TT	TG	TT	TT	TT	TT	TT	TT	NN	GG	TG	TT	TT	TT
Bn-A01-p14948748	AATGGCACAGAGTTTGTAGGATCGCTGAAGCCATTTAGCTTGAACCGAGC	C/T	1	12453713	CT	CC	CC	CC	TT	CT	TT	CC	TT	TT	TT	CC	TT	CC	CC	TT	TT	CC	CC	TT	TT	TT	TT	CC	CC	CT	CT	CC	CC	TT	CC	CC	CT	CC	CC	CC	CC	CC	CC	CT	TT	NN	CC	CC	CC
Bn-A01-p14949030	AGTCAAAGATAGACACCAGCAAACTTCAACTTAGGACGGTCTTTCACGGC	G/A	1	12453995	GA	GG	GG	GG	AA	GA	AA	GG	AA	AA	AA	GG	AA	GG	GG	AA	AA	GG	GG	AA	AA	AA	AA	GG	GG	GA	GA	GG	GG	AA	GG	GG	NN	GG	GG	GG	GG	GG	GG	GA	AA	NN	GG	GG	GG
Bn-A01-p14949121	GGAATGTGGTATCGAAGATTTGGACCCTGGAATCATCATCAGGAAGCTCA	C/T	1	12454086	CC	CC	CC	CC	TT	CT	TT	CC	TT	TT	TT	CC	CC	CC	CC	TT	TT	CC	CC	TT	TT	TT	TT	CC	CC	CT	CT	CC	CC	TT	CC	CC	CT	CC	CC	CC	CC	CC	CC	CT	TT	CT	CC	CC	CC
Bn-A01-p14949256	AGGTTAATAGATATTTCGCCTACTCACACAATTACCCCAACTGAGTTCTC	G/A	1	12454221	GA	GG	GG	GG	AA	GA	AA	GG	AA	AA	AA	GG	AA	GG	GG	AA	AA	GG	GG	AA	AA	AA	AA	GG	GG	GA	GA	GG	GG	AA	GG	GG	GA	GG	GG	GG	GG	GG	GG	GA	AA	GA	GG	GG	GG
Bn-A01-p14955594	GACACACAAGTCCGCTTGATCAACCCGCCTGTTAACGATCGGGTTTTCAT	A/C	1	12458248	AC	AA	AA	AA	CC	AC	CC	AA	CC	CC	CC	AA	CC	AA	AA	CC	CC	AA	AA	CC	CC	CC	CC	AA	AA	AC	AC	AA	AA	CC	AA	AA	CC	AA	AA	AA	AA	AA	AA	AC	CC	CC	AA	AA	AA
Bn-A01-p14959478	GAGATTCAGGAATGTATCTAGTTAGTAAACAAGAGAGATTAAATTGAGAC	A/C	1	12462466	AC	AA	AA	AA	CC	AC	CC	AA	CC	CC	CC	AA	CC	AA	AA	CC	CC	AA	AA	CC	CC	CC	CC	AA	AA	AC	AC	AA	AA	CC	AA	AA	CC	AA	AA	AA	AA	AA	AA	AC	CC	CC	AA	AA	AA
Bn-A01-p15086787	TATTGCAGATTGATGGATTTGAACAGGACAAAAAAGTGGTTGTGATTGCC	C/T	1	12597307	CT	CC	CC	CC	CC	CC	CC	CC	CC	CC	CC	CC	TT	TT	TT	CC	CC	TT	CC	CC	CC	CC	CC	CC	TT	CC	CC	CC	CC	CC	CC	CC	CC	CC	CC	CC	CC	TT	CC	CC	CC	CC	CC	CC	CC
Bn-A01-p15087171	CTTTCACCATAGTACTTTGACATTACAGCTTCAAGCGGCACATACAACAA	C/T	1	12597691	CT	CC	CC	CC	CC	CC	CC	CC	CC	CC	CC	CC	TT	TT	TT	CC	CC	TT	CC	CC	CC	CC	CC	CC	TT	CC	CC	CC	CC	CC	CC	CC	CC	CC	CC	CC	CC	TT	CC	CC	CC	CC	CC	CC	CC
Bn-A01-p15092778	TCGGTAACCGACTCATTATCATTCCCTGCGCTACTAATTGTCAATTGTAT	G/T	1	12603295	GT	GG	GG	GG	GG	GG	GG	GG	GG	GG	GG	GG	TT	TT	NN	GG	GG	NN	GG	GG	GG	GG	GG	GG	TT	GG	GG	GG	GG	GG	GG	GG	GG	GG	GG	GG	GG	TT	GG	GG	GG	GG	GG	GG	GG
Bn-A01-p15095213	CGTTGTGTCCAAATTTGATGTTGTATATTCTCTGCGACGCTGGTTCAGCT	T/C	1	12605733	TC	TT	TT	TT	TT	TT	TT	TT	TT	TT	TT	TT	CC	CC	CC	TT	TT	CC	TT	TT	TT	TT	TT	TT	CC	TT	TT	TT	TT	TT	TT	TT	TT	TT	TT	TT	TT	CC	TT	TT	TT	TT	TT	TT	TT
Bn-A01-p15095314	TTCAGTTTGCTAGAAGATCGACTCAACTCTCCAAAAGAGGAATGGGTGTC	C/T	1	12605834	CT	CC	CC	CC	CC	CC	CC	CC	CC	CC	CC	CC	TT	TT	NN	CC	CC	TT	CC	CC	CC	CC	CC	CC	TT	CC	CC	CC	CC	CC	CC	CC	CC	CC	CC	CC	CC	TT	CC	CC	CC	CC	CC	CC	CC
Bn-A01-p15095524	CAATTTTAAACTGAGTAGTTTAAATTAAACACTATGACTAGTACTTACAT	C/A	1	12606010	CA	CC	CC	CC	CC	CC	CC	CC	CC	CC	CC	CC	AA	AA	AA	CC	CC	AA	CC	CC	CC	CC	CC	CC	AA	CC	CC	CC	CC	CC	CC	CC	CC	CC	CC	CC	CC	AA	CC	CC	CC	CC	CC	CC	CC
Bn-A01-p15114417	CGTTGTGCCACCGTGGTAAAATATCACCAATCGAGTCAGTAATATATACC	G/A	1	12625153	GG	GG	GG	GG	GG	GG	GG	GG	GG	GG	GG	GG	AA	AA	AA	GG	GG	AA	GG	GG	GG	GG	GG	GG	AA	GA	NN	GG	GG	GG	GG	GG	GG	GG	GG	GG	GG	AA	AA	GG	GG	GG	GG	GA	GA
Bn-A01-p15179106	GGGTGCTCTAAATTCTTTGAGGCAGATTGAAAATATACTTAATTGGTCTT	A/G	1	12691642	AG	AA	AA	AA	AA	AA	AA	AA	AA	AA	AA	AA	GG	GG	GG	AA	AA	GG	AA	AA	AA	AA	AA	AA	GG	AG	AG	AA	AA	AA	AA	AA	AA	AA	AA	AA	AA	GG	GG	AA	AA	AA	AA	AG	AG
Bn-A01-p15182302	ACTTAGGGAATTAGATGCGATGTCGCTGCCTCTGCAGTACTCAAAGCGAG	T/C	1	12694838	TC	TT	TT	TT	TT	TT	TT	TT	TT	TT	TT	TT	CC	CC	CC	TT	TT	CC	TT	TT	TT	TT	TT	TT	CC	CC	CC	TT	TT	TT	TT	TT	TT	TT	TT	TT	TT	CC	CC	TT	TT	TT	TT	TC	TC
Bn-A01-p15401259	CTTCACCACGTAAATGACTGAAATGCTCATCTTATCCCACTGATTTGTGA	C/A	1	12837741	CC	CC	CC	CC	CC	CC	CC	CC	CC	CC	CC	CC	CC	AA	AA	CC	CC	AA	CC	CC	CC	CC	CC	CC	AA	CA	CA	CC	CC	CC	CC	CC	CC	CC	CC	CC	CC	AA	AA	CC	CC	CC	CC	CA	CA
Bn-A01-p15408721	ATTTAAGACACTTGCTTCAACAGTAGTTGGCATCAACATCTCTAGCTCAG	A/G	1	12845272	AA	AA	AA	AA	AA	AA	AA	AA	AA	AA	AA	AA	AA	GG	GG	AA	AA	GG	AA	AA	AA	AA	AA	AA	GG	AG	AG	AA	AA	AA	AA	AA	AA	AA	AA	AA	AA	GG	GG	AA	AA	AA	AA	AG	AG
Bn-A01-p15413589	CTCGGTTTAATTTTCGTTGAAATTAGTTATTTAAATTGCTTAGATTTCGG	A/G	1	12850180	AA	AA	AA	AA	AA	AA	AA	AA	AA	AA	AA	AA	AA	GG	GG	AA	AA	GG	AA	AA	AA	AA	AA	AA	GG	AG	AG	AA	AA	AA	AA	AA	AA	AA	AA	AA	AA	GG	GG	AA	AA	AA	AA	AG	AG
Bn-A01-p15441407	TTTTAAATTAAACTACCTGAAAAACTGAATATACGAATATGTTTTATCTG	G/A	1	12887386	GG	GG	GG	GG	NN	GA	AA	GG	AA	AA	AA	GG	GG	GG	GG	GG	AA	GG	GG	GA	GG	GA	GG	GG	GG	GA	GA	GG	GG	AA	GG	GG	NN	GG	GG	GG	GG	GG	GG	GG	AA	NN	GG	GG	GG
Bn-A01-p15468033	ACGGAAAATATCATCACGTCCTTCAATCAAAAGCAAGCTTCCAAGAGACA	T/C	1	12916623	TC	TT	TT	NN	TC	TC	CC	TT	CC	CC	CC	TC	CC	CC	CC	NN	CC	CC	TT	TT	TT	TC	TT	TT	CC	CC	CC	TT	TT	CC	TT	TT	NN	TT	TT	TT	NN	CC	CC	NN	CC	NN	TT	TC	TC
Bn-A01-p15494260	CCTTTATTAACATTGTCATATAAGCATTTTTTTATCAGCGCCTTTGCCAA	A/G	1	12938731	AA	AA	AA	AA	AG	AG	GG	AA	GG	GG	GG	AA	AA	AA	AA	AA	GG	AA	AA	AG	AA	NN	AA	AA	AA	AG	AG	AA	AA	GG	AA	AA	GG	AA	AA	AA	AA	AA	AA	AG	GG	GG	AA	AA	AA
Bn-A01-p15494469	CCACCAAAGACTCATTGTATGGACCATACGAAATCTGTAATAGAGCTCAT	G/A	1	12938940	GG	GG	GG	GG	NN	GA	AA	GG	AA	AA	AA	GG	GG	GG	GG	GG	AA	GG	GG	GA	GG	GA	GG	GG	GG	GA	GA	GG	GG	AA	GG	GG	GA	GG	GG	GG	GG	GG	GG	GG	AA	GA	GG	GG	GG
Bn-A01-p15496772	CCAATGACATGGATGCTGCTGCATCAAATCAAAACTATCAGACAAGGAAG	A/G	1	12941428	AA	AA	AA	AA	AG	AG	GG	AA	GG	GG	GG	AA	AA	AA	AA	AA	GG	AA	AA	AG	AA	AG	AA	AA	AA	AG	AG	AA	AA	GG	AA	AA	AG	AA	AA	AA	AA	AA	AA	NN	GG	AG	AA	AA	AA
Bn-A01-p15497190	AAGGAGTTGCCAATGCGGTTGCAGAAATATGTTTGCTCTGGAACCTTCTC	G/T	1	12941845	GG	GG	GG	GG	GT	GT	TT	GG	TT	TT	TT	GG	GG	GG	GG	GG	TT	GG	GG	GT	GG	GT	GG	GG	GG	GT	GT	GG	GG	TT	GG	GG	GT	GG	GG	GG	GG	GG	GG	NN	TT	GT	GG	GG	GG
Bn-A01-p15502589	GATTTTGAGATCTTTCTTCTCTAGATGATAGCTATACCTCTGGAGTTGTT	G/T	1	12943276	GG	GG	GG	GG	GT	GT	TT	GG	TT	TT	TT	GG	GG	GG	GG	GG	TT	GG	GG	GT	GG	GT	GG	GG	GG	GT	GT	GG	GG	TT	GG	GG	GT	GG	GG	GG	GG	GG	GG	GG	TT	GT	GG	GG	GG
Bn-A01-p15517260	GATTTTAGAGAGCATTAAGTTTTCATTAGTGAATCATTAATTGCTGGTAA	T/G	1	12957815	TT	TT	TT	TT	TG	TG	GG	TT	GG	GG	GG	TT	TT	TT	TT	TT	GG	TT	TT	TG	TT	GG	TT	TT	TT	NN	NN	TT	TT	GG	TT	TT	GG	TT	TT	TT	TT	TT	TT	TG	GG	GG	TT	TT	TT
Bn-A01-p15568028	GTTACCTTGTGAAGGTCATTAAGTGAAGGTTTTCTTGAATTTCTTGCATT	A/C	1	12993748	AA	AA	AA	AA	AC	AC	CC	AA	CC	CC	CC	AA	AA	AA	AA	AA	CC	AA	AA	AC	AA	AC	AA	AA	AA	AC	AC	AA	AA	CC	AA	AA	CC	AA	AA	AA	AA	AA	AA	AC	CC	CC	AA	AA	AA
Bn-A04-p2906681	TGTGGGGGTATTGAGTAGATACATGTCTAGTCCAAGAGTGTCGCATGGTG	C/T	1	13091946	CC	NN	CC	CC	CC	CC	CC	CC	CC	CC	CC	TT	CC	CC	CC	CC	CC	CC	CC	CT	CC	CC	CC	CC	CC	CC	CC	CC	CC	TT	TT	CC	NN	CC	CT	CC	CC	TT	CC	CC	CC	CC	CC	CC	CC
Bn-A04-p2909242	GGAAAGATAGTACCAAGTACGTATGAATCAAGCAACTGTGAGGATAATGT	G/A	1	13094506	GG	GA	GG	GG	GG	GG	GG	GG	GG	GG	GG	NN	GG	GG	GG	GG	GG	GG	GG	GA	GG	GG	GG	GG	GG	GG	GG	GG	GG	AA	AA	GG	GA	GG	GA	GG	GG	NN	GG	GG	GG	GG	GG	GG	GG
Bn-A01-p15695152	GTTTGCTACTGGTTCAGCTTCACTTTCGTCGGTTTTAGCTGTTTTCCCGG	G/T	1	13102894	GG	GG	GG	GG	GG	GG	GG	GG	GG	GG	GG	GG	GG	TT	TT	GG	GG	TT	GG	GG	GG	GG	GG	GG	TT	GT	GT	GG	GG	GG	GG	GG	GG	GG	GG	GG	GG	GG	TT	GG	GG	NN	GG	GT	GT
Bn-A01-p15957543	TGTGTCATCACCATATTCAGTCTTACTAAAATATGATAACATGACTTTTG	G/A	1	13863634	GG	GG	GG	GG	GG	GG	GG	GG	GG	GG	GG	GG	AA	AA	AA	GG	GG	AA	GG	GG	GG	GG	GG	GG	AA	GA	GA	GG	GG	GG	GG	GG	GG	GG	GG	GG	GG	AA	AA	GG	GG	GG	GG	GA	GA
Bn-scaff_21820_1-p323485	GCTACAATATCCAATGGGCTAATAAGTATTGTAAAGCGTGTTTATTAGTA	T/A	1	13876443	TA	TT	AA	TT	AA	AA	AA	TT	AA	AA	AA	TT	AA	AA	AA	AA	AA	AA	TT	AA	AA	AA	AA	TT	AA	AA	AA	TT	TT	AA	TT	TT	AA	TT	TT	TT	TT	AA	AA	TA	AA	AA	TT	NN	TA
Bn-A01-p16088721	ATTAACATCATCATCTAACAACACATCATTATGCCATGTTGCAGTGTTTT	T/C	1	14040898	TT	TT	TT	TT	CC	TC	CC	TT	CC	CC	CC	NN	NN	NN	CC	TT	CC	NN	TT	TC	CC	TC	CC	TT	NN	CC	CC	TT	TT	CC	TT	TT	CC	TT	TT	TT	NN	NN	NN	TC	CC	NN	TT	TT	TT
Bn-A01-p16093558	TTGGCACGTGTAGACTGAAGATGAAGTTGAGTTGGTGTTAACACAAATGG	C/T	1	14045353	CC	CC	CC	CC	TT	CT	TT	CC	TT	TT	TT	CC	NN	NN	NN	CC	TT	NN	CC	CT	TT	CT	TT	CC	NN	TT	TT	CC	CC	TT	CC	CC	CT	CC	CC	CC	CC	NN	NN	CT	TT	CT	CC	CC	CC
Bn-A01-p16094037	CATACGCCTCTTATGGCTCACACACGTGGGAGTAAAGATTGATACCCATA	A/G	1	14045797	AA	AA	AA	AA	GG	AG	GG	AA	GG	GG	GG	AA	NN	NN	NN	AA	GG	NN	AA	AG	GG	NN	GG	AA	NN	GG	GG	AA	AA	GG	AA	AA	GG	AA	AA	AA	AA	NN	NN	AG	GG	GG	AA	AA	AA
Bn-A05-p3428986	ACACCCAAATTCCTCAATGGGTTGTGTTTCGTCTCTTTGAAAGAATTGCA	C/A	1	14049997	CC	CC	NN	CC	CA	CA	CA	CC	AA	CA	AA	CC	CC	NN	CA	CA	AA	CA	CC	AA	AA	NN	AA	CA	CA	CA	CA	CC	NN	NN	CC	CC	CA	CC	CC	CC	CC	CC	CC	NN	AA	CA	CC	CC	CC
Bn-A01-p16103425	CAAGTTGTGATTCGACACGGTCACATGTATCAGTTGAGGAGAGCACTAAT	C/A	1	14051352	CC	CC	CC	CC	AA	CA	AA	CC	AA	AA	AA	CC	NN	NN	NN	CC	AA	NN	CC	CA	AA	CA	AA	CC	NN	AA	AA	CC	CC	AA	CC	CC	CA	CC	CC	CC	CC	NN	NN	NN	AA	CA	CC	CC	CC
Bn-A01-p16111263	CGGATCCATCAGCAGCACCTTTTGTTGTGGTTCTGTTCTGTTTGGCTTGA	A/C	1	14053730	AA	AA	AA	AA	CC	AC	CC	AA	CC	CC	CC	AA	AA	AA	AA	AA	CC	AA	AA	AC	CC	AC	CC	AA	AA	AC	AC	AA	AA	CC	AA	AA	NN	AA	AA	AA	AA	AA	AA	AC	CC	NN	AA	AA	AA
Bn-A01-p16121664	ATGTAAGTTCAAGCTTTCATCTCGCTCGACGATGCACTTCATCGAACCTC	T/C	1	14059521	TT	TT	TT	TT	CC	TC	CC	TT	CC	CC	CC	TT	TT	TT	TT	TT	CC	TT	TT	TC	CC	TC	CC	TT	TT	TC	TC	TT	TT	CC	TT	TT	TC	TT	TT	TT	TT	TT	TT	TC	CC	TC	TT	TT	TT
Bn-A01-p16122923	GATTGTGTTGCTGTCTACAGCACGACGAGTAGAGTATGTAACTCAGTTAG	G/A	1	14060781	GG	GG	GG	GG	AA	GA	AA	GG	AA	AA	AA	GG	GG	GG	GG	GG	AA	GG	GG	GA	AA	GA	AA	GG	GG	GA	GA	GG	GG	AA	GG	GG	GA	GG	GG	GG	GG	GG	GG	GA	AA	GA	GG	GG	GG
Bn-A01-p16123649	AGAACGAACCATGTACACAAAGCTGCAAAACCTGCGATAATGTAGCCGCA	C/T	1	14061507	CT	CC	TT	CC	CC	CT	CC	CC	CC	CC	CC	CC	TT	TT	TT	CC	CC	TT	CC	CC	CC	CC	CC	CC	TT	CT	CT	CC	CC	CC	CC	CC	CC	CC	CC	CC	CC	TT	TT	CC	CC	CC	CC	CT	CT
Bn-A01-p16173770	CCAGAGGTGTGGAGACGCCAAATGAGTGAGTCCTCAGTATCCAACACGCT	G/A	1	14074714	GG	GG	GG	GG	AA	GA	AA	GG	AA	AA	AA	GG	GG	GG	GG	GG	AA	GG	GG	AA	AA	GA	AA	GG	GG	GA	GA	GG	GG	AA	GG	GG	NN	GG	GG	GG	GG	GG	GG	GA	AA	NN	GG	GG	GG
Bn-A01-p16174042	CAAATATACAATGTAGGAATAGATGCATCGTTGTCTCCTTATCTCCACAT	G/A	1	14074986	GG	GG	GG	GG	AA	GA	AA	GG	AA	AA	NN	GG	GG	GG	GG	GG	AA	GG	GG	AA	AA	GA	AA	GG	GG	GA	GA	GG	GG	AA	GG	GG	GA	GG	GG	GG	GG	GG	GG	GA	AA	GA	GG	GG	GG
Bn-A01-p16200217	TTGCAAATGGAAGAATAGGTAGTGTTGTTCTTTTTGTGGTGCATATCAAG	C/T	1	14114123	CC	CC	CC	CC	TT	CT	CT	CC	TT	TT	NN	CC	CC	CC	CC	CC	TT	CC	CC	TT	TT	CT	TT	CC	CC	CT	CT	CC	CC	TT	CC	CC	CT	CC	CC	CC	CC	CC	CC	NN	TT	CT	CC	CC	CC
Bn-A01-p16221475	TCTAAGTGTCACTCAACCTGCTCAATCAACACACACTCAACCTGCTCAAC	A/G	1	14133481	AA	AA	AA	AA	GG	AG	GG	AA	GG	GG	GG	AA	NN	NN	NN	AA	GG	NN	AA	GG	GG	AG	GG	AA	NN	GG	GG	AA	AA	GG	AA	AA	NN	AA	AA	AA	AA	NN	NN	AG	GG	NN	AA	AA	AA
Bn-A01-p16221732	TAGTCTACTTAAACCATTGTGCAAAGAACAAAGCTAGAAATGTACATAAC	G/A	1	14133740	GG	GG	GG	GG	AA	GA	AA	GG	AA	AA	AA	GG	NN	NN	NN	GG	AA	NN	GG	AA	AA	GA	AA	GG	NN	AA	AA	GG	GG	AA	GG	GG	GA	GG	GG	GG	GG	NN	NN	GA	AA	NN	GG	GG	GG
Bn-A01-p16222086	CACCATCAATCTAGTTTACAGAGCAAATAAAAAACAATGAGAACGAATCT	A/C	1	14134095	AA	AA	AA	AA	CC	AC	CC	AA	CC	CC	CC	AA	NN	NN	NN	AA	CC	NN	AA	CC	CC	AC	CC	AA	NN	CC	CC	AA	AA	CC	AA	AA	NN	AA	AA	AA	AA	NN	NN	AC	CC	NN	AA	AA	AA
Bn-A01-p16222167	TTGTTCTCTACAATTATACAAACATCATACAACTATACAAGCATCATACT	T/C	1	14134175	TT	TT	TT	TT	CC	TC	CC	TT	CC	CC	CC	TT	NN	NN	NN	TT	CC	NN	TT	CC	CC	TC	CC	TT	NN	CC	CC	TT	TT	CC	TT	TT	TC	TT	TT	TT	TT	NN	NN	TC	CC	TC	TT	TT	TT
Bn-A01-p16331424	AGGCCTCCGGCGAGCACAACCTGTCACCGGTGGGGCTTACATCTCCTTCA	C/T	1	14240161	CC	CC	CC	CC	TT	CT	TT	CC	TT	TT	TT	CC	CC	CC	CC	CC	TT	CC	CC	TT	TT	NN	TT	CC	CC	CT	CT	CC	CC	TT	CC	CC	TT	CC	CC	CC	CC	CC	CC	CT	TT	TT	CC	CC	CC
Bn-A01-p16343556	TAACTGTCTAATGATTCTGTAACACAAGATAAAACAAATTGTTGAAAGAC	C/T	1	14250317	CC	CC	TT	CC	TT	TT	TT	CC	TT	TT	TT	CC	CC	CC	CC	CC	TT	CC	CC	TT	TT	CT	TT	CC	CC	CT	CT	CC	CC	TT	CC	CC	NN	CC	CC	CC	CC	CC	CC	CT	TT	NN	CC	CC	CC
Bn-A01-p16358989	TCATGAATTTTTAAAAGTATTTAACCTTATGACTTGTCTTAGCATAATCA	C/T	1	14264134	CC	CC	TT	CC	TT	TT	TT	CC	TT	TT	TT	CC	CC	CC	CC	CC	TT	CC	CC	TT	TT	CT	TT	CC	CC	CT	CT	CC	CC	TT	CC	CC	CT	CC	CC	CC	CC	CC	CC	CT	TT	CT	CC	CC	CC
Bn-A01-p16374068	AGCGCCATTCAGTAACTATCTATATTAATTCTCAGTCGAGTTGACTGCTA	C/T	1	14293577	CC	CC	TT	CC	TT	TT	TT	CC	TT	TT	TT	CC	CC	CC	CC	CC	TT	CC	CC	TT	TT	CT	TT	CC	CC	CT	CT	CC	CC	TT	CC	CC	CT	CC	CC	CC	CC	CC	CC	CT	TT	NN	CC	CC	CC
Bn-A01-p16403023	AAGAATGTTTTAAAATTATGTTTTATTTATACTCACTGTTTATACTCACT	T/C	1	14298508	CC	NN	TT	NN	TT	TT	TT	NN	TT	TT	TT	NN	CC	CC	CC	NN	TT	CC	NN	TT	TT	TT	TT	NN	CC	TT	TT	NN	NN	TT	NN	NN	TT	NN	NN	NN	NN	NN	NN	TT	TT	TT	NN	NN	NN
Bn-A01-p16454615	GTTAGATATGAGCGTTCATGTATATGTTCAGATATACATCGATTTTACGG	T/C	1	14358420	TT	TT	CC	TT	CC	CC	CC	TT	CC	CC	CC	TT	TT	TT	TT	TT	CC	NN	TT	CC	CC	TC	CC	TT	TT	TC	TC	TT	TT	CC	TT	TT	CC	TT	TT	TT	TT	TT	TT	TC	CC	CC	TT	TT	TT
Bn-A01-p16455409	TCTCTTCAAGGTTTGAAACAGCGACCAATCTCCTTCTCATCGTTGGTTGT	A/G	1	14359215	AA	AA	GG	AA	GG	GG	GG	AA	GG	GG	GG	AA	AA	AA	AA	AA	GG	AA	AA	GG	GG	AG	GG	AA	AA	NN	AG	AA	AA	GG	AA	AA	NN	AA	AA	AA	AA	AA	AA	NN	GG	GG	AA	AA	AA
Bn-A01-p16461540	ACAAGGTTGGGGTGGAAACGAGAATGAAAATACATAACATCGTAGGTATA	A/G	1	14365363	AA	AA	AA	AA	GG	AG	GG	AA	GG	GG	GG	AA	AA	AA	AA	AA	GG	AA	AA	GG	GG	AG	GG	AA	AA	AG	AG	AA	AA	GG	AA	AA	GG	AA	AA	AA	AA	AA	AA	AG	GG	GG	AA	AA	AA
Bn-A01-p16461639	GTCTTCAAAGGATATTGAAGATTTTGTAGGTTTACGGTTTGACCGGTTGC	G/A	1	14365462	GG	GG	GG	GG	AA	GA	AA	GG	AA	AA	AA	GG	GG	GG	GG	GG	AA	GG	GG	AA	AA	GA	AA	GG	GG	GA	GA	GG	GG	AA	GG	GG	NN	GG	GG	GG	GG	GG	GG	GA	AA	AA	GG	GG	GG
Bn-A01-p16537792	CCATGGGGATTCTCCTACCGTACCCAACAAGGAGAATTTGGTCTAAAGAT	G/A	1	14419966	GA	GG	AA	GG	AA	AA	AA	GG	AA	AA	AA	GG	AA	AA	AA	GG	AA	AA	GG	AA	AA	GA	AA	GG	AA	GA	GA	GG	GG	AA	GG	GG	GA	GG	GG	GG	GG	GG	GG	GA	AA	GA	GG	GG	GG
Bn-A01-p16597123	ATAGTCGGGTTTCAAATCCGGACTGCTAACAGTTCGACTCATGTAACATC	G/A	1	14475969	GG	GG	GG	GG	GG	GG	GG	GG	GG	GG	GG	GG	GG	GG	GG	GG	GG	GG	GG	GG	GG	GG	GG	GG	GG	GA	GA	GG	GG	GG	GG	GG	GG	GG	GG	GG	GG	GA	GA	GG	GG	GG	GG	GA	GA
Bn-A01-p16646241	ATAGTTGCAGGTATTATTCCATGGTCTAGTGAATTCTCGTTTTAGTAGAG	C/T	1	14492009	NN	CC	TT	CC	TT	TT	TT	CC	TT	NN	TT	CC	TT	TT	TT	CC	TT	NN	CC	TT	TT	CT	TT	CC	TT	CT	CT	CC	CC	TT	CC	CC	NN	CC	CC	CC	CC	CC	CC	NN	TT	NN	CC	CC	CC
Bn-A01-p16665014	ATGCTTCTAGTCATTTCCATTAGAGTTCGATTGCGTCTCTGCACAACTCC	T/C	1	14510654	TT	TT	TT	TT	TT	TT	TT	TT	TT	TT	TT	TT	TT	TT	TT	TT	TT	TT	TT	TT	TT	TT	TT	TT	TT	TC	TC	TT	TT	TT	TT	TT	TT	TT	TT	TT	TT	CC	CC	TT	TT	TT	TT	TC	TC
Bn-Scaffold000582-p3247	GGCGTAAGAAACAAACGGACAAATAGTATACTTAAATGTGACGATAACAC	G/A	1	14533601	GA	GG	GG	GG	AA	GA	AA	GG	AA	AA	AA	GG	AA	AA	AA	GG	AA	AA	GG	AA	AA	GA	AA	GG	AA	GA	GA	GG	GG	AA	GG	GG	GA	GG	GG	GG	GG	GG	GG	GA	AA	GA	GG	GG	GG
Bn-A01-p16692819	GCCATCTCCTTGCTCTCAAACGCGTTATCCGCTATATACAAGGTACCAAA	G/A	1	14542803	GG	GG	GG	GG	GG	GG	GG	GG	GG	GG	GG	GG	GG	GG	GG	GG	GG	GG	GG	GG	GG	GG	GG	GG	GG	GA	GA	GG	GG	GG	GG	GG	GG	GG	GG	GG	GG	AA	AA	GG	GG	GG	GG	GA	GA
Bn-A01-p16694394	AATGGCCTTTGAGGGTAAGAGGTTGAGGATATGGACAACCGTATGAAGAG	T/G	1	14544410	TT	TT	TT	TT	TT	TT	TT	TT	TT	TT	TT	TT	TT	TT	TT	TT	TT	TT	TT	TT	TT	TT	TT	TT	TT	TG	TG	TT	TT	TT	TT	TT	TT	TT	TT	TT	TT	GG	GG	TT	TT	TT	TT	TG	TG
Bn-A01-p16711121	TGTGGAGGAATCAATATTGTTATATGGTTCAAATGTCACACCTCGTAAGG	C/T	1	14563822	CT	CC	TT	CC	TT	TT	TT	CC	TT	TT	TT	CC	TT	TT	TT	CC	TT	TT	CC	TT	TT	CT	TT	CC	TT	CT	CT	CC	CC	TT	CC	CC	CT	CC	CC	CC	CC	CC	CC	CT	TT	CT	CC	CC	CC
Bn-A01-p16715637	TCAACGGATAGCCTTCTGAAATTAGGAGAGAGAGCGATGAGCCTAAACCC	G/A	1	14568333	GA	GG	AA	GG	AA	AA	AA	GG	AA	AA	AA	GG	AA	AA	AA	GG	AA	AA	GG	AA	AA	GA	AA	GG	AA	GA	GA	GG	GG	AA	GG	GG	AA	GG	GG	GG	GG	GG	GG	GA	AA	AA	GG	GG	GG
Bn-A01-p16730334	ATATATAATGGGCATACGTCTATTTTTCTTGTGCGGCTTAAATAGACAAT	C/T	1	14587449	CC	CC	CC	CC	TT	CT	TT	CC	TT	TT	TT	CC	CC	CC	CC	CC	TT	CC	CC	TT	TT	CT	TT	CC	CC	CT	CT	CC	CC	TT	CC	CC	NN	CC	CC	CC	CC	CC	CC	CT	TT	NN	CC	CC	CC
Bn-A01-p16749951	CTGAAATTTAGACCATAGCTCCTCAAAGTTAATATTACGAACAAAATAGT	C/T	1	14602707	CT	CC	CC	CC	TT	CT	TT	CC	TT	TT	TT	CC	TT	TT	TT	CC	TT	TT	CC	TT	TT	CT	TT	TT	TT	CT	CT	CC	TT	TT	CC	CC	CT	CC	CC	CC	CC	CC	CC	CT	TT	CT	CC	CC	CC
Bn-A01-p16829363	TCTAGTTCACATTGCTGCTTTTGTGTGTTCTCTGGAGTGAATTGCAATTA	G/T	1	14653581	GG	GG	GG	TT	GT	GG	GG	GG	TT	TT	TT	GG	GG	TT	TT	GG	TT	TT	GG	TT	TT	GT	TT	TT	TT	GT	GT	GG	TT	TT	GG	GT	TT	GG	GT	GG	GG	GG	GG	TT	TT	TT	GG	GT	GT
Bn-A01-p16847535	TCTCTCGTTGTCACCCACATGATTCTTATGCTCATGATCATGATCCTTCC	T/G	1	14671227	TG	GG	TT	TT	TT	TT	TT	GG	TT	TT	TT	GG	TT	TT	TT	GG	TT	TT	GG	TT	TT	TG	TT	TT	TT	TT	TT	GG	TT	TT	GG	TG	NN	GG	TG	GG	GG	TT	TT	TT	TT	NN	GG	TT	TT
Bn-A01-p16893578	TCGCTTAATGGTTAAATTACTCTTGAGCCTTTCCAGAGTTGATCGATGCT	G/T	1	14714522	GG	TT	GG	GG	GG	GG	GG	GG	GG	GG	GG	TT	GG	GG	GG	TT	GG	GG	GG	GG	GG	GT	GG	GG	GG	GG	GG	TT	GG	GG	TT	TT	NN	TT	TT	GG	TT	GG	GG	GT	GG	GG	TT	GT	GT
Bn-Scaffold000508-p6116	ATCGGGTAAAGTGCCCACCCCTAAGTTTGACCATGAATCAGTCACATAGT	G/A	1	14765400	GG	GG	GG	AA	GA	GG	GG	GG	AA	AA	AA	GG	GG	GG	GG	GG	AA	GG	GG	AA	AA	GA	AA	AA	GG	GA	GA	GG	AA	AA	GG	GG	GA	GG	GG	GG	GG	GG	GG	NN	AA	GA	GG	GG	GG
Bn-A01-p16926592	TACATTTTTTACTTAACTCTAAATTTTTCACAATAATTACAATCACATAC	G/A	1	14776866	GG	GG	GG	AA	GA	GG	GG	GG	AA	AA	AA	GG	GG	GG	GG	GG	AA	GG	GG	AA	AA	GA	AA	AA	GG	GA	GA	GG	AA	AA	GG	GG	NN	GG	GG	GG	GG	GG	GG	NN	AA	NN	GG	GG	GG
Bn-A01-p16943370	TTGTCTCACGTTTGTAAATGATCAATGATACGTCTTTTTCTACTTTCTTC	C/T	1	14794435	CC	CC	CC	TT	CT	CC	CC	CC	TT	TT	TT	CC	CC	CC	CC	CC	TT	CC	CC	TT	TT	CT	TT	TT	CC	CT	CT	CC	TT	TT	CC	CC	NN	CC	CC	CC	CC	CC	CC	CT	TT	TT	CC	CC	CC
Bn-A01-p16951655	GCTATGTGATACTTCTCGTGAGGAAATAGCTTGTTTTTCCTAAAAATGTA	C/T	1	14802849	CC	CC	CC	TT	CT	CC	CC	CC	TT	TT	TT	CC	CC	CC	CC	CC	TT	CC	CC	TT	TT	CT	TT	TT	CC	CT	CT	CC	TT	TT	CC	CC	NN	CC	CC	CC	CC	CC	CC	NN	TT	TT	CC	CC	CC
Bn-A01-p16994459	ACTTTGTGTTGCATTTAAGCTATGTTCGTTTTCATATTTGGTGGAAAACT	G/A	1	14844367	GG	GG	GG	AA	GA	GG	GG	GG	AA	AA	GA	GG	GG	GG	GG	GG	AA	GG	GG	AA	AA	GA	AA	AA	GG	GA	GA	GG	GA	AA	GG	GA	GA	GG	NN	GG	GG	GG	GG	AA	AA	NN	GG	GA	GA
Bn-A01-p17015383	CCATCTTTCAAAGCCTGAAAAAAGTGTATGGGCATGCACCATAATCCCTG	G/A	1	14879647	GA	AA	AA	GG	GG	GA	GG	AA	GG	GG	GG	AA	GG	GG	GG	AA	GG	GG	AA	GG	AA	GA	AA	GG	GG	GG	GG	AA	GG	GG	AA	GA	NN	AA	GA	AA	AA	GG	GG	GG	GG	NN	AA	GG	GG
Bn-A01-p17476240	TAACTGAATGATAGACGGCGGAAGCGGAGCGGTAAGAATGCTGAGGAACT	G/A	1	14922672	GG	GG	GG	AA	GG	GG	GG	GG	AA	NN	GG	GG	GG	GG	GG	GG	GG	GG	GG	AA	GG	GG	GG	GG	GG	GA	GA	GG	GG	AA	GG	GG	NN	GG	GG	GG	GG	GG	GG	GA	AA	NN	GG	GG	GG
Bn-A01-p17480096	TTTGACTGACATCTAATAACCAATGGCTTACATATGACCTGATCTTAACC	C/T	1	14927817	CC	CC	TT	TT	CC	CT	CC	CC	TT	TT	CC	CC	CC	CC	CC	TT	CC	CC	CC	TT	CC	CT	CC	CC	CC	CT	CT	CC	CC	TT	CC	CC	CT	CC	CC	CC	CC	CC	CC	NN	TT	CT	CC	CC	CC
Bn-A01-p17481703	AGATGCAAATGCAGTTTACTGAGGCGAAGGAACAATGATGGATGAGCCAC	A/C	1	14929968	AA	AA	AA	CC	AA	AA	AA	AA	CC	CC	AA	AA	AA	AA	AA	AA	AA	AA	AA	CC	AA	AA	AA	AA	AA	AC	AC	AA	AA	CC	AA	AA	NN	AA	AA	AA	AA	AA	AA	AC	CC	CC	AA	AA	AA
Bn-A01-p17481804	GTGAACTCTTCTGTAAAAAACAACAATGATGCTGATGTCTTCGACACTGT	C/A	1	14930069	CC	CC	AA	AA	CC	CA	CC	CC	AA	AA	CC	CC	CC	CC	CC	AA	CC	CC	CC	AA	CC	CA	CC	CC	CC	CA	CA	CC	CC	AA	CC	CC	CA	CC	CC	CC	CC	CC	CC	CA	AA	CA	CC	CC	CC
Bn-A01-p17482037	GAGGAATCGTTGAAGATGATTTGGAATAATAGCTCTGGTTGGGTTACTGA	A/G	1	14930302	AA	AA	AA	GG	AA	AA	AA	AA	GG	GG	AA	AA	AA	AA	AA	AA	AA	AA	AA	GG	AA	AA	AA	AA	AA	AG	AG	AA	AA	GG	AA	AA	NN	AA	AA	AA	AA	AA	AA	AG	GG	NN	AA	AA	AA
Bn-A01-p17483006	AATCCAACTCCGACCATCTGGGCATCAACTATTGTAACCAAAGTCGCAGA	A/C	1	14931250	AA	AA	CC	CC	AA	AC	AA	AA	CC	CC	AA	AA	AA	AA	AA	CC	AA	AA	AA	CC	AA	AC	AA	AA	AA	AC	AC	AA	AA	CC	AA	AA	NN	AA	AA	AA	AA	AA	AA	AC	CC	AC	AA	AA	AA
Bn-A01-p17494364	TTGTATAAAGGATTACATCAACCTAGTTACTTTAATACATTGCGAAATAA	T/C	1	14943679	TT	TT	NN	TT	TC	NN	TT	TT	TT	TT	TT	TT	TT	TT	TT	TT	TT	TT	TT	TT	TT	TT	TT	CC	TT	TT	TT	TT	CC	TT	TT	TC	TT	TT	TC	TT	TT	TT	TT	TC	TT	TT	TT	TC	TC
Bn-A01-p17498057	ACAAACTCTCGGTGGTTAGATGAAGAGGAAGATGGCTTGGTGGATAACAT	C/T	1	14947315	CT	CC	NN	CC	CC	CC	CC	CC	CC	CC	TT	CC	CT	TT	TT	CC	TT	TT	CC	CC	CC	CT	CC	CC	TT	CC	CC	CC	CC	CC	CC	CC	CC	CC	CC	CC	CC	CC	CC	CC	CC	CC	CC	CC	CC
Bn-A01-p17506817	GGAGATCTAATTGCTGTGAGCACTGAGTTTTTTTCTAGATTAGATAATAA	A/C	1	14951690	AA	AA	AA	CC	AA	AA	AA	AA	CC	CC	AA	AA	AA	AA	AA	AA	AA	AA	AA	CC	AA	AA	AA	AA	AA	AC	AC	AA	AA	CC	AA	AA	NN	AA	AA	AA	AA	AA	AA	AC	CC	AC	AA	AA	AA
Bn-A01-p17518104	GTCACAGCCTTAACAAATCTACTGGATTATATGTACATCAAACTCGCCAC	C/T	1	14955241	CC	CC	NN	CC	CT	TT	TT	CC	CC	CC	CC	CC	CC	CC	CC	CC	CC	CC	CC	CC	CC	CC	CC	CC	CC	CT	CT	CC	CC	CC	CC	CC	CC	CC	CC	CC	CC	TT	TT	CC	CC	CC	CC	CT	CT
Bn-A01-p17518305	TCAATGTAGTATCGCTCGTAGCTCTGATAAAGTGATAAACACACAGAAAC	T/C	1	14955450	TC	TT	NN	TT	CC	CC	CC	TT	TT	TT	CC	TT	CC	CC	CC	TT	CC	CC	TT	TT	TT	NN	TT	CC	CC	TC	TC	TT	CC	TT	TT	TC	TT	TT	TC	TT	TT	CC	CC	TC	TT	TT	TT	CC	CC
Bn-A01-p17518468	GACAATCGACATATCAGAACAAGCTGCTACAGTCTCAGGAAGGTCGACTA	T/G	1	14955613	TG	TT	NN	TT	GG	GG	GG	TT	TT	TT	GG	TT	GG	GG	GG	TT	GG	GG	TT	TT	TT	TG	TT	GG	GG	TG	TG	TT	GG	TT	TT	TG	TT	TT	TG	TT	TT	GG	GG	TG	TT	TT	TT	GG	GG
Bn-A01-p17536754	AGCAATTTCTTTTCCATCTTGCAGTTTTCCCTAAAGCAGAAATGCACAAG	C/T	1	14963652	NN	CC	CC	CC	TT	CT	TT	CC	CC	CC	TT	CC	TT	TT	TT	CC	TT	TT	CC	CC	CC	TT	CC	TT	TT	TT	TT	CC	TT	CC	CC	CT	CC	CC	NN	CC	CC	TT	TT	TT	CC	CC	CC	TT	TT
Bn-A01-p17548227	TGCTCCTTGCTGAAACCAAACACACAAATCCAAGATCGGACAATTGTTCA	A/C	1	14968014	AC	AA	AA	AA	CC	AC	CC	AA	AA	AA	CC	AA	CC	CC	CC	AA	CC	CC	AA	AA	AA	AC	AA	CC	CC	AC	AC	AA	CC	AA	AA	AC	AA	AA	AC	AA	AA	CC	CC	AC	AA	AA	AA	CC	CC
Bn-A01-p17550588	CTCTTCCTCGTTCACTTAGTCCTTTTCACGGTATAGTACATACTTTCGCA	G/T	1	14970199	GG	GG	GG	GG	GT	GT	TT	GG	GG	GG	GG	GG	GG	GG	GG	GG	GG	GG	GG	GG	GG	GG	GG	GG	GG	TT	TT	GG	GG	GG	GG	GG	GG	GG	GG	GG	GG	TT	TT	GG	GG	GG	GG	GT	GT
Bn-A01-p17552389	TCATGACTAACAATCTATGTTCTTTATCATCTTCTTATGATAGTGGTTTA	A/G	1	14971998	AA	AA	AA	AA	AG	AG	GG	AA	AA	AA	AA	AA	AA	AA	AA	AA	AA	AA	AA	AA	AA	AA	AA	AA	AA	AG	AG	AA	AA	AA	AA	AA	AA	AA	AA	AA	AA	GG	GG	AA	AA	AA	AA	AG	AG
Bn-A01-p17553462	GAGGGAACTCTCGATACGTCAACGTCTTGAAGAGACGATGAATTTCGTCC	C/T	1	14973071	CT	CC	CC	CC	TT	CT	TT	CC	CC	CC	TT	CC	TT	TT	TT	CC	TT	TT	CC	CC	CC	CT	CC	TT	TT	CT	CT	CC	TT	CC	CC	CT	CC	CC	CT	CC	CC	TT	TT	CT	CC	CC	CC	TT	TT
Bn-A01-p17555906	CTGGTTCATTATTTGATTAGGTTATGTTGGATCCACGAATCAGAACCACT	C/T	1	14975503	CT	CC	CC	CC	CT	CC	CC	CC	CC	CC	TT	CC	TT	TT	TT	CC	TT	TT	CC	CC	CC	CT	CC	TT	TT	CC	CC	CC	TT	CC	CC	CT	CC	CC	CT	CC	CC	CC	CC	CT	CC	CC	CC	CT	CT
Bn-A01-p17565834	GACAGTGGATTTTACTGGTGGAGAGTATTATGAAGGAGAAGAGGCTCAGT	T/C	1	15009488	TC	TT	TT	TT	CC	TC	CC	TT	TT	TT	CC	TT	CC	CC	CC	TT	CC	CC	TT	TT	TT	TC	TT	CC	CC	TC	TC	TT	CC	TT	TT	TC	TT	TT	TC	TT	TT	CC	CC	TC	TT	TT	TT	CC	CC
Bn-A01-p17574483	CGGGTGTTAGTGTTTTCAGCTACAACGGCAGAATGTCTTTTTATTTTAAC	C/A	1	15011414	CA	CC	CC	CC	AA	CA	AA	CC	CC	CC	AA	CC	AA	AA	AA	CC	AA	AA	CC	CC	CC	CA	CC	AA	AA	CA	CA	CC	AA	CC	CC	CA	CC	CC	CA	CC	CC	AA	AA	CA	CC	CC	CC	AA	AA
Bn-A01-p17577903	GGATGTTATGTTAGTGGCTGCATGCCAGGATGGAAATAAAGGTATATATC	T/C	1	15014497	TC	TT	TT	TT	CC	TC	CC	TT	TT	TT	CC	TT	CC	CC	CC	TT	CC	CC	TT	TT	TT	TC	TT	CC	CC	TC	NN	TT	CC	TT	TT	TC	TT	TT	TC	TT	TT	CC	CC	TC	TT	TT	TT	CC	CC
Bn-A01-p17625721	AAAACATTTAGGTTAATATTTTTCAACTATAGGTATTTTGCCCGCACATG	G/T	1	15122468	GG	GG	GG	GG	NN	GG	NN	GG	GG	GG	GG	GG	GG	GG	GG	GG	GG	GG	GG	GG	GG	GG	GG	TT	GG	GG	GG	GG	TT	GG	GG	GT	GG	GG	GT	GG	GG	GG	GG	NN	GG	NN	GG	GT	GT
Bn-A01-p17626052	ATGTATATTATGATATTCCCCTTCTTTAACACTAAGAGTCTAAGACCCTT	C/T	1	15122799	CC	CC	CT	CC	CT	NN	CT	CC	CT	CC	CC	CC	CC	CC	CC	CC	CC	CC	CC	CC	NN	CC	CC	TT	CC	CC	CC	CC	TT	CC	CC	CT	CC	CC	NN	CC	NN	CC	CC	CT	CC	CC	CC	CT	CT
Bn-A01-p17629628	TGCAAACTATTAGATAAAGTCATTCCTTCGATTGGTGTTTATGTTTTAAC	A/C	1	15126373	AC	AA	CC	AA	CC	CC	CC	AA	AA	AA	CC	AA	CC	CC	CC	AA	CC	CC	AA	AA	AA	AC	AA	CC	CC	AC	AC	AA	CC	AA	AA	AC	AA	AA	AC	AA	AA	CC	CC	AC	AA	AA	AA	CC	CC
Bn-A01-p17649002	ATACCAGATTACCAGCCTTGTTCAACATTCCTTTGTTATAGTAGGTAGCA	T/G	1	15142605	TT	TT	TT	TT	GG	TG	GG	TT	TT	TT	TT	TT	TT	TT	TT	TT	TT	TT	TT	TT	TT	TT	TT	GG	TT	TG	TG	TT	GG	TT	TT	TG	TT	TT	TG	TT	TT	GG	GG	TG	TT	TT	TT	GG	GG
Bn-A01-p17677926	AACAATAAGACGAACTTAGTTGACGATTAATATATATGAGATTCATGCAC	T/C	1	15172497	TT	TT	TT	TT	CC	TC	CC	TT	TT	TT	TT	TT	TT	TT	TT	TT	TT	TT	TT	TT	TT	TT	TT	CC	TT	CC	CC	TT	CC	TT	TT	TC	TT	TT	TC	TT	TT	CC	CC	CC	TT	TT	TT	CC	CC
Bn-A01-p17691799	GCAACAGCTAATACGGCTCATGCAACTTCACCGCATGTTTCAACCATCTC	A/C	1	15188678	AA	AA	AA	AA	CC	AC	CC	AA	AA	AA	AA	AA	AA	NN	AA	AA	NN	NN	AA	AA	AA	AA	AA	CC	AA	AC	AC	AA	CC	AA	AA	AC	AA	AA	AC	AA	AA	CC	CC	AC	AA	AA	AA	CC	CC
Bn-A01-p17693439	TTTATATATCTGTTTGAAATAGCAATAACCAAATACTTGTGAATATTTAT	G/T	1	15190319	GG	GG	GG	GG	TT	GT	TT	GG	GG	GG	GG	GG	GG	GG	GG	GG	GG	GG	GG	GG	GG	GG	GG	TT	GG	GT	GT	GG	TT	GG	GG	GT	GG	GG	NN	GG	GG	TT	TT	GT	GG	GG	GG	TT	TT
Bn-A01-p17696358	TATATCGTCACCATGCAAATCGTCATCAGGATAGTTGTGCCCACCCTGTG	G/C	1	15191730	GG	GG	GG	GG	GG	GG	NN	GG	GG	GG	CC	GG	CC	CC	CC	GG	CC	CC	GG	GG	GG	GC	GG	GG	CC	GG	GG	GG	GG	GG	GG	GG	GG	GG	GG	GG	GG	GG	GG	GG	GG	GG	GG	GG	GG
Bn-A01-p17905950	AGATACAGAGAGAGGCCCATAAAGCCTCTACTTTAAATATGTGAAGAGTA	G/T	1	15205905	GG	GG	GG	GG	GT	GG	GG	GG	GG	GG	GG	GG	GG	GG	GG	GG	GG	GG	GG	GG	GG	GG	GG	TT	GG	GG	GG	GG	TT	GG	GG	GT	GG	GG	GT	GG	GG	GG	GG	GT	GG	GG	GG	GT	GT
Bn-A01-p17906322	GGTTAAAGAAAGCAAACGATGTGTAGTTTGTCGCCGAGTTCGCTGTTACC	C/T	1	15206535	CC	CC	CC	CC	CT	CC	CC	CC	CC	CC	CC	CC	CC	CC	CC	CC	CC	CC	CC	CC	CC	CC	CC	TT	CC	CC	CC	CC	TT	CC	CC	CT	CC	CC	CT	CC	CC	CC	CC	CT	CC	CC	CC	CT	CT
Bn-A01-p17906399	CGAACTGATGCTCTGTGATTCCATCTTTGTATTAAGGGTCTCTCTGCGTT	G/A	1	15206612	GG	GG	GG	GG	GA	GG	GG	GG	GG	GG	GG	GG	GG	GG	GG	GG	GG	GG	GG	GG	GG	GG	GG	AA	GG	GG	GG	GG	AA	GG	GG	GA	GG	GG	GA	GG	GG	GG	GG	GA	GG	GG	GG	GA	GA
Bn-A01-p17906765	GCTGCTTTTTCGGTTTAACATCTAAAAAGGGTTCTTCCTTGCAGTACTTT	G/A	1	15206980	GG	GG	GG	GG	GA	GG	GG	GG	GG	GG	GG	GG	GG	GG	GG	GG	GG	GG	GG	GG	GG	GG	GG	AA	GG	GG	GG	GG	AA	GG	GG	GA	GG	GG	GA	GG	GG	GG	GG	GA	GG	GG	GG	GA	GA
Bn-A01-p17907059	GGACAGTTCTCAACATAATCATTTTGCATGCTCGCGAGAGGAACTTTGTG	G/A	1	15207274	GG	GG	GG	GG	GA	GG	GG	GG	GG	GG	GG	GG	GG	GG	GG	GG	GG	GG	GG	GG	GG	GG	GG	AA	GG	GG	GG	GG	AA	GG	GG	GA	GG	GG	GA	GG	GG	GG	GG	GA	GG	GG	GG	GA	GA
Bn-A01-p17907563	GCTTAACGAAACCTCTTTCTGTATCATTGATAATAAATGAATAGCTGACA	G/A	1	15207778	GG	GG	GG	GG	GA	GG	GG	GG	GG	GG	GG	GG	GG	GG	GG	GG	GG	GG	GG	GG	GG	GG	GG	AA	GG	GG	GG	GG	AA	GG	GG	GA	GG	GG	GA	GG	GG	GG	GG	GA	GG	GG	GG	GA	GA
Bn-A01-p17910798	CATCACATGACATGTAATCGTTCTCTTTTGACTTTTGTCGAGAACATAGC	C/T	1	15220414	CC	CC	CC	CC	CT	CC	CC	CC	CC	CC	CC	CC	CC	CC	CC	CC	CC	CC	CC	CC	CC	CC	CC	TT	CC	CC	CC	CC	TT	CC	CC	CT	CC	CC	CT	CC	CC	CC	CC	CT	CC	CC	CC	CT	CT
Bn-A01-p17911199	CTTGTCTTGTTTTGGCATGATGTGAGCACAGCGCACAAGATCTCATAATT	C/T	1	15220812	CC	CC	CC	CC	CT	CC	CC	CC	CC	CC	CC	CC	CC	CC	CC	CC	CC	CC	CC	CC	CC	CC	CC	TT	CC	CC	CC	CC	TT	CC	CC	CT	CC	CC	CT	CC	CC	CC	CC	CT	CC	CC	CC	CT	CT
Bn-A01-p17916004	GTACATGAAAAATATTAGTCGGTGAGAAAGAAACAGCAGCTGTGACACAA	A/C	1	15232802	AA	AA	AA	AA	AC	AA	AA	AA	AA	AA	AA	AA	AA	AA	AA	AA	AA	AA	AA	AA	AA	AA	AA	CC	AA	AA	AA	AA	CC	AA	AA	AC	AA	AA	AC	AA	AA	AA	AA	AC	AA	AA	AA	AC	AC
Bn-A01-p17930058	AATTTTGTAAAAATAGAATTTGTAAACCAAAAACCTTGTGTTTATAGATA	T/C	1	15236120	TT	TT	TT	TT	NN	TT	TT	TT	TT	TT	TT	TT	TT	TT	TT	TT	TT	TT	TT	TT	TT	TT	TT	CC	TT	TT	TT	TT	CC	TT	TT	TC	TT	TT	TC	TT	TT	TT	TT	NN	TT	TT	TT	TC	TC
Bn-A01-p17941441	ATGCTTGTACAACCACATAAAACTCACAATATTAATGTTAGGTGGTCGCG	G/A	1	15249486	GG	GG	GG	NN	GA	GG	GG	GG	GG	GG	GG	NN	GG	GG	GG	NN	GG	GG	GG	GG	GG	GG	NN	AA	GG	GG	GG	NN	AA	NN	NN	AA	NN	NN	AA	GG	GG	GG	GG	AA	NN	NN	GG	GA	GA
Bn-scaff_16929_1-p155104	AAAGTCTGTTTTAACATGTGTGCAGTTTTCAAAAACACCTAAAACGGCAC	A/G	1	15325629	AA	AA	AG	AA	NN	AG	AG	AA	AA	AA	GG	AA	AG	GG	GG	AA	GG	GG	AA	AA	AA	NN	AA	AA	GG	AA	AA	AA	AA	AA	AA	AA	AA	AA	AA	AA	AA	AG	NN	AA	AA	AA	AA	NN	NN
Bn-A01-p17997441	CAGAAAGTATCCATTCTCTCTAGCTTACTCTGAGAGGAAGATAATAAACA	C/T	1	15326684	CT	CC	TT	CC	CT	TT	TT	CC	CC	CC	TT	CC	TT	TT	TT	CC	TT	TT	CC	CC	CC	CT	CC	CC	TT	CT	CT	CC	CC	CC	CC	CC	CC	CC	CC	CC	CC	TT	TT	CC	CC	CC	CC	CT	CT
Bn-A01-p17998573	ACTCAAACTCCCTATACATTGTAGAAACTTCTTGAGCATTGAGCTGACCT	G/A	1	15327808	GA	GG	AA	GG	GA	AA	AA	GG	GG	GG	AA	GG	AA	AA	AA	GG	AA	AA	GG	GG	GG	GA	GG	GG	AA	GA	GA	GG	GG	GG	GG	GG	GG	GG	GG	GG	GG	AA	AA	GG	GG	GG	GG	GA	GA
Bn-A01-p18006188	TCAGCCATTATCAGCTAGGATTCTGATAACCTAGGATATGTTTTCTTCTT	T/G	1	15330114	TG	TT	GG	TT	TG	GG	GG	TT	GG	GG	GG	TT	GG	GG	GG	TT	GG	GG	TT	TT	TT	TG	TT	TT	GG	TG	TG	TT	TT	TT	TT	TT	TT	TT	TT	TT	TT	GG	GG	TG	GG	NN	TT	TG	TG
Bn-A01-p18014946	GGTCTAAATGGCGCATGGTCAGACAAGATTGTAAACTTGTCGATATGCTT	A/G	1	15335648	AG	AA	GG	AA	AG	GG	GG	AA	GG	GG	GG	AA	GG	GG	GG	AA	GG	GG	AA	AA	AA	AG	AA	AA	GG	AG	AG	AA	AA	AA	AA	AA	AA	AA	AA	AA	AA	GG	GG	AG	GG	AG	AA	AG	AG
Bn-A01-p18015006	GACAAGTTTACAATCTTGTCTGACCATGCGCCATTTAGACCAGATGACTT	A/C	1	15335708	AC	AA	CC	AA	AC	CC	CC	AA	CC	CC	CC	AA	CC	CC	CC	AA	CC	CC	AA	AA	AA	AC	AA	AA	CC	AC	AC	AA	AA	AA	AA	AA	AA	AA	AA	AA	AA	CC	CC	AC	CC	NN	AA	AC	AC
Bn-A01-p18015162	TCCCCGGTTGATGGTTCTTGCTACCAAATATTGTTTGGGTATTGTGGTGT	T/C	1	15335861	TC	TT	CC	TT	TC	CC	CC	TT	CC	CC	CC	TT	CC	CC	CC	TT	CC	CC	TT	TT	TT	TC	TT	TT	CC	TC	TC	TT	TT	TT	TT	TT	TT	TT	TT	TT	TT	CC	CC	TC	CC	TC	TT	TC	TC
Bn-A01-p18019641	AGTTAGAACTGCATGATTTTTTCACATAAATCTTATTTCTGTTAATTGTT	T/G	1	15339982	NN	TT	GG	TT	TG	GG	GG	TT	GG	GG	GG	TT	GG	GG	GG	TT	GG	GG	TT	TT	TT	TG	TT	TT	GG	TG	TG	TT	TT	TT	TT	TT	TT	TT	TT	TT	TT	GG	GG	TG	GG	TG	TT	TG	TG
Bn-A01-p18020258	GTTAAAGCATGGGAGAATTCTTACATTCAGATCTTTATCCAGCTCCAGGT	G/T	1	15340600	GT	GG	TT	GG	GT	TT	TT	GG	TT	TT	TT	GG	TT	TT	TT	GG	TT	TT	GG	GG	GG	GT	GG	GG	TT	GT	GT	GG	GG	GG	GG	GG	GG	GG	GG	GG	GG	TT	TT	GT	TT	GT	GG	GT	GT
Bn-A01-p18020314	GAGCTGGATAAAGATCTGAATGTAAGAATTCTCCCATGCTTTAACCTCAT	G/A	1	15340656	GA	GG	AA	GG	NN	AA	AA	GG	AA	AA	AA	GG	AA	AA	AA	GG	AA	AA	GG	GG	GG	GA	GG	GG	AA	GA	GA	GG	GG	GG	GG	GG	GG	GG	GG	GG	GG	AA	AA	GA	AA	GA	GG	GA	GA
Bn-A01-p18020503	CAATTCGATAATTCTCTGCTAGCTCGAGTATTGTGTGGCGAGTAATATAA	T/C	1	15340839	TC	TT	CC	TT	TC	CC	CC	TT	CC	CC	CC	TT	CC	CC	CC	TT	CC	CC	TT	TT	TT	TC	TT	TT	CC	TC	TC	TT	TT	TT	TT	TT	TT	TT	TT	TT	TT	CC	CC	TC	CC	TC	TT	TC	TC
Bn-A01-p18023959	CTGAAACCAAATGAACTCATTCTCTGCTACTTGTTTATTTTTATTTGCAT	C/T	1	15343609	CT	CC	TT	CC	CT	TT	TT	CC	TT	TT	TT	CC	TT	TT	TT	CC	TT	TT	CC	CC	CC	CT	CC	CC	TT	CT	CT	CC	CC	CC	CC	CC	CC	CC	CC	CC	CC	TT	TT	CT	TT	CT	CC	CT	CT
Bn-A01-p18025988	TATTTACTTTGCTTTCTTAGCCGGATTATGAGCTGTAATTTGAAAATCTA	A/G	1	15345341	AG	AA	GG	AA	AG	GG	GG	AA	GG	GG	GG	AA	GG	GG	GG	AA	GG	GG	AA	AA	AA	AG	AA	AA	GG	AG	AG	AA	AA	AA	AA	AA	AA	AA	AA	AA	AA	GG	GG	NN	GG	NN	AA	AG	AG
Bn-A01-p18027200	ATGATGTGATTGAACTGTTGGTATCAATAACGGGTGACCTTGTAGTTACC	G/A	1	15346527	GA	GG	AA	GG	GA	AA	AA	GG	AA	AA	AA	GG	AA	AA	AA	GG	AA	AA	GG	GG	GG	GA	GG	GG	AA	GA	GA	GG	GG	GG	GG	GG	GG	GG	GG	GG	GG	AA	AA	GA	AA	GA	GG	GA	GA
Bn-A01-p18027307	AGCGGCGTCAGTTTCTGAGAATGTGAGTTGAGGTCAGCCTCCGGTTTGAC	A/G	1	15346636	AG	AA	GG	AA	AG	GG	GG	AA	GG	GG	GG	AA	GG	GG	GG	AA	GG	GG	AA	AA	AA	AG	AA	AA	GG	AG	AG	AA	AA	AA	AA	AA	AA	AA	AA	AA	AA	GG	GG	AG	GG	AG	AA	AG	AG
Bn-A01-p18027398	TACTGATCTCACTGAGTCTTTACATAATGATGATCCTCCCATGATTACAT	G/T	1	15346727	GT	GG	TT	GG	GT	TT	TT	GG	TT	TT	TT	GG	TT	TT	TT	GG	TT	TT	GG	GG	GG	GT	GG	GG	TT	GT	GT	GG	GG	GG	GG	GG	GG	GG	GG	GG	GG	TT	TT	GT	TT	GT	GG	GT	GT
Bn-A01-p18028380	TAGTGATGAAATCAGTTGGCACATTGGAGAGCATTCTACAACGTGATGTT	G/A	1	15347728	GA	GG	AA	GG	GA	AA	AA	GG	AA	AA	AA	GG	AA	AA	AA	GG	AA	AA	GG	GG	GG	GA	GG	GG	AA	GA	GA	GG	GG	GG	GG	GG	GG	GG	GG	GG	GG	AA	AA	GA	AA	GA	GG	GA	GA
Bn-A01-p18028483	GCAAAGCTTCCACTGATGTGGCGTCTGGAAAGTAGACTTTGGAAACCAGC	T/C	1	15347831	TC	TT	CC	TT	TC	CC	CC	TT	CC	CC	CC	TT	CC	CC	CC	TT	CC	CC	TT	TT	TT	TC	TT	TT	CC	TC	TC	TT	TT	TT	TT	TT	TT	TT	TT	TT	TT	CC	CC	TC	CC	TC	TT	TC	TC
Bn-A01-p18030126	CTTATTTGAGTGATGTAATCTATCTCAAACATTGACGGTATGTTAAGATT	T/G	1	15348992	TG	TT	GG	TT	TG	GG	GG	TT	GG	GG	GG	TT	GG	GG	GG	TT	GG	GG	TT	TT	TT	TG	TT	TT	GG	TG	TG	TT	TT	TT	TT	TT	TT	TT	TT	TT	TT	GG	GG	TG	GG	NN	TT	TG	TG
Bn-A01-p18032386	ATTTAGTCAAACATTATAAACTGTTGCAATAATTTCTAAACATCATATCA	T/C	1	15351872	TC	TT	CC	TT	TC	CC	CC	TT	CC	CC	CC	TT	CC	CC	CC	TT	CC	CC	TT	TT	TT	NN	TT	TT	CC	TC	TC	TT	TT	TT	TT	TT	TT	TT	TT	TT	TT	CC	CC	TC	CC	CC	TT	TC	TC
Bn-A01-p18053077	GTTAGATTGCGTGCGCTATAATTGTCGTACATAAACCTGCTTTTGTCACA	C/T	1	15361413	CT	TT	CC	TT	CC	CC	CC	TT	CC	CC	CC	TT	CC	CC	CC	TT	CC	CC	TT	TT	TT	CT	TT	TT	CC	CT	CT	TT	TT	TT	TT	CT	TT	CC	CC	TT	TT	CC	CC	CC	CC	CT	TT	CC	CC
Bn-A01-p18063416	CACAAATACTCATATAATTGACATAGACAATCATTAGATAAAAGATCATG	C/T	1	15371756	CC	CC	TT	CC	TT	TT	TT	CC	TT	TT	TT	CC	TT	TT	TT	CC	TT	TT	CC	CC	CC	CT	CC	CC	TT	CC	CC	CC	CC	CC	CC	CT	CC	TT	TT	CC	CC	TT	TT	TT	TT	TT	CC	TT	TT
Bn-A01-p18072231	CAACGACGAATTGTTTAATAGATGATTCAGTTAAATAATTAATAATGTCT	G/A	1	15375655	AA	AA	GG	AA	GG	GG	GG	AA	GG	GG	GG	NN	GG	GG	GG	AA	GG	GG	AA	AA	AA	GA	NN	AA	GG	AA	AA	AA	AA	AA	AA	GA	NN	GG	GG	AA	GA	GG	GG	GG	GG	GA	AA	GG	GG
Bn-A01-p18078718	CTTGAGTTTAATTGTTCTAAAGTCCATGGCAAAACTAGTCTTGGTGTACG	G/A	1	15382141	GA	GG	AA	GG	AA	AA	AA	GG	AA	AA	AA	GG	AA	AA	AA	GG	AA	AA	GG	GG	GG	GA	GG	GG	AA	GA	GA	GG	GG	GG	GG	GA	GG	AA	AA	GG	GG	AA	AA	AA	AA	GA	GG	AA	AA
Bn-A01-p17081120	ACAAAACTGAATTGACCCTAGCTTTTCCTAAATATTTACATTTTCTCATG	G/A	1	15453798	GA	GG	GG	AA	AA	GA	AA	GG	AA	AA	AA	GG	AA	AA	AA	GG	AA	AA	GG	AA	GG	GA	GG	GG	AA	AA	AA	GG	GG	AA	GG	GG	GA	GG	GG	GG	GG	AA	AA	GA	AA	GA	GG	GA	GA
Bn-A01-p17104282	GGCCGCCACACCTCATTAAACACACAAATGCCTCTGGAAATTGTTGCTTG	G/T	1	15485731	GT	GG	TT	TT	TT	TT	TT	GG	TT	TT	TT	GG	TT	TT	TT	GG	TT	TT	GG	TT	GG	GT	GG	GG	TT	TT	TT	GG	GG	TT	GG	GG	NN	GG	GG	GG	GG	TT	TT	GT	TT	NN	GG	GT	GT
Bn-A01-p17105194	TTTCCAAGTCATAGTAGAATGGAGAATGTAAACACTAATGAGATTGTCCC	A/C	1	15486563	AC	AA	AA	CC	CC	AC	CC	AA	CC	CC	CC	AA	CC	AC	AC	AA	CC	AC	AA	CC	AA	AC	AA	AA	AC	CC	CC	AA	AA	CC	AA	AA	NN	AA	AA	AA	AA	CC	CC	AC	CC	NN	AA	AC	AC
Bn-A01-p17105372	ATTTGTTTACAGGTAAACTGTGTTCTATATCATCAGGGACTAGAAACCGT	G/A	1	15486741	GA	GG	GG	AA	AA	GA	AA	GG	AA	AA	AA	GG	AA	GA	GA	GG	AA	GA	GG	AA	GG	GA	GG	GG	GA	AA	AA	GG	GG	AA	GG	GG	GA	GG	GG	GG	GG	AA	AA	GA	AA	GA	GG	GA	GA
Bn-A01-p17105672	CTCTAGAGAGGTAATTAAGATTACCTCGTTTATAGTATAGATCGGATAAA	G/A	1	15487041	GA	GG	GG	AA	AA	GA	AA	GG	AA	AA	AA	GG	AA	AA	AA	GG	AA	AA	GG	AA	GG	GA	GG	GA	AA	AA	AA	GA	GG	AA	GG	GG	GA	GG	GG	GG	GG	AA	AA	GA	AA	NN	GG	GA	GA
Bn-A01-p17106985	CGGTTCGGTTTTAAGTTATACATATTATTATACAGGACAATTTTTATATG	A/G	1	15495006	AG	AA	GG	GG	GG	GG	GG	AA	GG	GG	GG	AA	GG	GG	GG	AA	GG	GG	AA	GG	AA	AG	AA	AA	GG	GG	GG	AA	AA	GG	AA	AA	GG	AA	AA	AA	AA	GG	GG	AG	GG	GG	AA	AG	AG
Bn-A01-p17118647	CTCACGCCAATGGCTGGAGGCCAAAAGCTACGCTGATCCAGTACGGTGGT	G/A	1	15506671	GA	GG	GG	AA	AA	GA	AA	GG	AA	AA	AA	GG	AA	AA	AA	GG	AA	AA	GG	AA	GG	NN	GG	GG	AA	AA	AA	GG	GG	AA	GG	GG	AA	GG	GG	GG	GG	AA	AA	GA	AA	AA	GG	GA	GA
Bn-A01-p17118839	CGCATCAGTAAGGGCTTTTGATGCCATTGGAAATAAAGAAAGAGAATGTG	C/A	1	15506863	CA	CC	CC	AA	AA	CA	AA	CC	AA	AA	AA	CC	AA	AA	AA	CC	AA	AA	CC	AA	CC	CA	CC	CC	AA	AA	AA	CC	CC	AA	CC	CC	NN	CC	CC	CC	CC	AA	AA	CA	AA	AA	CC	CA	CA
Bn-A01-p17119024	TCTTGTAATCCTAGCACTTTCCAATTAAATGAGTTTTTAATAAAGAAAAA	A/C	1	15507048	AC	AA	AA	CC	CC	AC	CC	AA	CC	CC	CC	AA	CC	CC	CC	AA	CC	CC	AA	CC	AA	AC	AA	AA	CC	CC	CC	AA	AA	CC	AA	AA	CC	AA	AA	AA	AA	CC	CC	AC	CC	CC	AA	AC	AC
Bn-A01-p17121291	TGTAGCTTTTCTGTCTGATGAAATTTGATGTTGGTAATCATCTTTGTGAA	G/A	1	15509334	GA	GG	GG	AA	AA	GA	AA	GG	AA	AA	AA	GG	AA	AA	AA	GG	AA	AA	GG	AA	GG	GA	GG	GG	AA	AA	AA	GG	GG	AA	GG	GG	NN	GG	GG	GG	GG	AA	AA	GA	AA	AA	GG	GA	GA
Bn-A01-p17121775	CTTCCTATCCTCTTCCATCGTGATGAAACTGTTAGCACGATGGAGGATGT	C/A	1	15509818	CA	CC	CC	AA	AA	CA	AA	CC	AA	AA	AA	CC	AA	AA	AA	CC	AA	AA	CC	AA	CC	CA	CC	CC	AA	AA	AA	CC	CC	AA	CC	CC	CA	CC	CC	CC	CC	AA	AA	CA	AA	CA	CC	CA	CA
Bn-A01-p17121894	AACGCGATGAAACAACTTGCGAAAAAAAATCGGTGGACACTTACCAAGAA	C/T	1	15509937	CT	CC	CC	TT	TT	CT	TT	CC	TT	TT	TT	CC	TT	TT	TT	CC	TT	TT	CC	TT	CC	CT	CC	CC	TT	TT	TT	CC	CC	TT	CC	CC	CT	CC	CC	CC	CC	TT	TT	CT	TT	NN	CC	CT	CT
Bn-A01-p17124558	AATGGGGGTTTTTACTCCCCTTGGTCTTCCTTGATTAGTATACTGCTGAC	T/C	1	15512601	TC	TT	TT	CC	CC	TC	CC	TT	CC	CC	CC	TT	CC	CC	CC	TT	CC	CC	TT	CC	TT	TC	TT	TT	CC	CC	CC	TT	TT	CC	TT	TT	TC	TT	TT	TT	TT	CC	CC	TC	CC	TC	TT	TC	TC
Bn-A01-p17124831	CGGCAAATTGGCGAAACTCGGCGAACATGATATTAGCTACAAAATCCTGT	G/T	1	15512874	GT	GG	GG	TT	TT	GT	TT	GG	TT	TT	TT	GG	TT	TT	TT	GG	TT	TT	GG	TT	GG	GT	GG	GG	TT	TT	TT	GG	GG	TT	GG	GG	GT	GG	GG	GG	GG	TT	TT	GT	TT	GT	GG	GT	GT
Bn-A01-p17129906	ACTGCCATGCTATGGTAATGAAGTTTTTTTCTTTTCAACTTTCAGAAATT	C/A	1	15517953	CA	CC	AA	AA	AA	AA	AA	CC	AA	AA	AA	CC	AA	AA	AA	CC	AA	AA	CC	AA	CC	CA	CC	CC	AA	AA	AA	CC	CC	AA	CC	CC	CA	CC	CC	CC	CC	AA	AA	CA	AA	CA	CC	CA	CA
Bn-A01-p17136539	TTTTGGCAATTTCCCCTTATTTATTTTGGTGATTTCAATAAAATTATCTA	G/A	1	15526108	GG	GG	GG	AA	NN	GG	NN	GG	AA	AA	AA	GG	GG	AA	AA	GG	AA	NN	GG	AA	GG	GA	GG	GG	AA	AA	NN	GG	GG	AA	GG	GG	GA	GG	GG	GG	GG	NN	NN	NN	AA	NN	GG	GG	GG
Bn-A01-p17137863	TAGTAACGTATATAGCAAACAATACATAGAAATCGTTTGAATGATGGCAC	G/A	1	15527432	GG	GG	GG	AA	AA	GG	NN	GG	AA	AA	AA	GG	GG	AA	AA	GG	AA	AA	GG	AA	GG	GA	GG	GG	AA	AA	AA	GG	GG	AA	GG	GG	AA	GG	GG	GG	GG	NN	NN	NN	AA	AA	GG	GG	GG
Bn-A01-p17150604	TCCTCTTTTAGGTTTTAAATATGATATTTGTTTTAGAGTTATAACCCTAG	C/T	1	15538487	CT	CC	CC	TT	CT	CC	CC	CC	TT	TT	TT	CC	TT	TT	TT	CC	TT	TT	CC	TT	CC	CT	CC	CC	TT	CT	CT	CC	CC	TT	CC	CC	CT	CC	CC	CC	CC	CC	CC	CT	TT	NN	CC	CC	CC
Bn-A01-p17150875	GCCCTCTTAAGTTTAGTGGTTGACTCCGCCACTGCTTAATACTACAATTA	C/T	1	15538758	CC	CC	TT	CC	CT	TT	TT	CC	CC	CC	CC	CC	CC	CC	CC	CC	CC	CC	CC	CC	CC	CC	CC	CC	CC	CT	CT	CC	CC	CC	CC	CC	CC	CC	CC	CC	CC	CT	TT	CC	CC	CC	CC	CT	CT
Bn-A01-p17156534	TTCAATCTTACAACCATAGCATCTATCCAAGATGTACATATATGGTTTCT	A/C	1	15544308	AA	AA	AA	CC	AA	AA	AA	AA	CC	CC	AA	AA	AA	AA	AA	AA	AA	AA	AA	CC	AA	AA	AA	AA	AA	AC	AC	AA	AA	CC	AA	AA	NN	AA	AA	AA	AA	AA	AA	NN	CC	NN	AA	AA	AA
Bn-A01-p17157752	GGATTCTCAGGAAAAACATTAAAATGTCATTTTTAATGGATAAGTTGGGA	C/T	1	15545528	CC	CC	TT	TT	NN	TT	TT	CC	TT	TT	CC	CC	CC	CC	CC	CC	CC	CC	CC	TT	CC	CC	CC	CC	CC	TT	TT	CC	CC	TT	CC	CC	CT	CC	CC	CC	CC	TT	TT	CT	TT	CT	CC	CT	CT
Bn-A01-p17159109	TAATTTCGCTCGACTCATGTCTTTGACGCATTCTAGTAAACCAAATTTGA	T/C	1	15546903	TT	TT	CC	CC	TC	CC	CC	TT	CC	CC	TT	TT	TT	TT	TT	TT	TT	TT	TT	CC	TT	TT	TT	TT	TT	CC	CC	TT	TT	CC	TT	TT	CC	TT	TT	TT	TT	CC	CC	TC	CC	CC	TT	TC	TC
Bn-A01-p17160355	CACCGAGTCAAATATCAAGCCTAGCTTATATTGGAGCATCGGTAGTGCAA	A/G	1	15551412	AA	AA	GG	GG	AA	AG	AA	AA	GG	GG	AA	AA	AA	AA	AA	AA	AA	AA	AA	GG	AA	AA	AA	AA	AA	AG	AG	AA	AA	GG	AA	AA	NN	AA	AA	AA	AA	AA	AA	AG	GG	AG	AA	AA	AA
Bn-A01-p17165052	GTCAATTTATCTTTCACATAGAACACAGTTATCTTATTGAAGTAGTCTTT	C/T	1	15556022	NN	CC	NN	TT	CT	CC	CC	CC	TT	TT	TT	CC	TT	TT	TT	CC	TT	NN	CC	TT	CC	CT	CC	CC	TT	CT	CT	CC	CC	TT	CC	CC	NN	CC	CC	CC	CC	CC	CC	NN	TT	NN	CC	CC	CC
Bn-A01-p17165303	CGATATGAATTTACCGAAAGAAAACTATTACAACATGTTGATAGTATAAT	G/A	1	15556280	GG	GG	GG	AA	GG	GG	GG	GG	AA	AA	GG	GG	GG	GG	GG	GG	GG	GG	GG	AA	GG	GG	GG	GG	GG	GA	GA	GG	GG	AA	GG	GG	GA	GG	GG	GG	GG	GG	GG	GA	AA	NN	GG	GG	GG
Bn-A01-p17174111	AGTGTCAAACTATTTATGTGCTGGTTCACTCATTTTCACAACGAGTTAGG	A/C	1	15564425	AA	AA	AA	CC	NN	AA	AA	NN	CC	CC	NN	AA	NN	NN	NN	AA	NN	NN	AA	CC	AA	NN	AA	AA	NN	AC	AC	AA	AA	CC	AA	AA	CC	AA	AA	AA	AA	AA	AA	AC	CC	NN	AA	AA	NN
Bn-A01-p17187327	TGCTGACCACCAGAACTGGAGTTTTAGGCAACAGGAAACATGACATTGTA	T/C	1	15577686	TC	TT	TT	CC	CC	TC	CC	TT	CC	CC	CC	TT	CC	CC	CC	TT	CC	CC	TT	CC	TT	NN	TT	TT	CC	CC	CC	TT	TT	CC	TT	TT	CC	TT	TT	TT	TT	CC	CC	TC	CC	CC	TT	TC	TC
Bn-A01-p18091225	AACAACCAACAACTTCATAGAGTTGAACCTAAACTAGACTTGAACTTGAA	T/G	1	15583210	TT	TT	NN	TT	NN	NN	NN	TT	NN	NN	NN	TT	NN	NN	NN	TT	NN	NN	TT	TT	TT	TT	TT	TT	NN	TT	TT	TT	TT	TT	TT	TG	TT	NN	GG	TT	TT	NN	NN	GG	NN	NN	TT	GG	GG
Bn-A01-p18091559	AAACAGCTTTTTCGTGACCAGATGCTCCACTCAATTGTGTGACACAAACA	A/C	1	15583544	AA	AA	NN	AA	NN	NN	NN	AA	NN	NN	NN	AA	NN	NN	NN	AA	NN	NN	AA	AA	AA	AA	AA	AA	NN	AA	AA	AA	AA	AA	AA	AC	AA	NN	CC	AA	AA	NN	NN	CC	NN	AA	AA	CC	CC
Bn-A01-p18091996	TCTCCAAATTTTATTCACAACTAAATCCAAATTTTATTCACAAACTTCTC	G/T	1	15583981	GG	GG	NN	GG	NN	NN	NN	GG	NN	NN	NN	GG	NN	NN	NN	GG	NN	NN	GG	GG	GG	GG	GG	GG	NN	GG	GG	GG	GG	GG	GG	GT	GG	NN	TT	GG	GG	NN	NN	TT	NN	GG	GG	TT	TT
Bn-A01-p18091997	TATGTGTAATGAAAATGAGCAAAGTGCTTTTGTGATGAGTTTGTGAGAAG	C/T	1	15583982	CT	TT	CC	TT	CC	CC	CC	TT	CC	CC	CC	TT	CC	CC	CC	TT	CC	CC	TT	TT	TT	CT	TT	TT	CC	CT	CT	TT	TT	TT	TT	CT	TT	CC	CC	TT	TT	CC	CC	CC	CC	NN	TT	CC	CC
Bn-A01-p18096974	GAAACCATGGCAAAAAGATAAAAACAAGTTGTTTTGCTAAAAAATACTAG	A/C	1	15587612	AA	AA	AA	AA	AA	AA	AA	AA	AA	AA	AA	AA	AA	AA	AA	AA	AA	AA	AA	AA	AA	AA	AA	AA	AA	AA	AA	AA	AA	AA	AA	AC	AA	AA	AC	AA	AA	AA	AA	NN	AA	AA	AA	AC	AC
Bn-A01-p18100900	CATGCCAAAATTGGATAGAAGTAGAGCTAGACGATGTGTTTTTGTTTTCA	C/A	1	15596449	CA	CC	AA	CC	AA	AA	AA	CC	AA	AA	AA	CC	AA	AA	AA	CC	AA	AA	CC	CC	CC	CA	CC	CC	AA	CA	CA	CC	CC	CC	CC	CA	CC	AA	AA	CC	CC	AA	AA	AA	AA	CA	CC	AA	AA
Bn-A01-p18102711	ATTCTTCTTCAACACATGATCTCATTGCCTGACCAATCTGTTGCAAAGGC	G/T	1	15598011	GG	NN	GG	NN	GG	GG	GG	NN	TT	TT	GG	NN	GG	GG	GG	NN	GG	GG	NN	NN	NN	GG	NN	NN	GG	GG	GG	NN	NN	NN	NN	TT	NN	GG	GT	NN	NN	GG	GG	TT	TT	TT	NN	GT	GT
Bn-A01-p18119989	ACATATGACATAGTATCTGCTTTCCAGGTTTCGTTTTCTTCTTTCTTGTG	G/T	1	15605628	GG	GG	TT	GG	TT	TT	TT	GG	TT	TT	GG	GG	GG	GG	GG	GG	GG	GG	GG	GG	GG	GG	GG	GG	GG	GT	GT	GG	GG	GG	GG	GT	GG	TT	TT	GG	GG	TT	TT	TT	TT	GT	GG	TT	TT
Bn-A01-p18121827	GAAGAGAATAGACACACAAGTCTCACCCGAAGAAATGAATGAGCGTAAAA	C/T	1	15607492	CT	CC	NN	CC	TT	TT	TT	CC	TT	TT	TT	CC	TT	TT	TT	CC	TT	TT	CC	CC	CC	CT	CC	CC	TT	CT	CT	CC	CC	CC	CC	CC	CC	TT	CT	CC	CC	TT	TT	CT	TT	CT	CC	CT	CT
Bn-A01-p18160311	GAATGAAAGAAATTACTAACGGTGCTATAAAGCTTTAATAAACGGGAAAA	A/C	1	15631100	AC	AA	AA	AA	AA	AA	NN	AA	NN	NN	CC	AA	CC	CC	CC	AA	CC	CC	AA	AA	AA	NN	AA	AA	CC	AA	AA	AA	AA	AA	AA	AA	AA	AA	AA	AA	AA	NN	NN	AA	NN	NN	AA	AA	AA
Bn-A01-p18178802	GTGGGGAGAGAGCACGCTCATTAGGGTCAGGAACATCAACCCAAACGAGT	A/C	1	15665084	AC	AA	CC	AA	AC	AC	AA	AA	AA	AA	CC	AA	CC	CC	CC	AA	CC	CC	AA	AA	AA	AC	AA	AA	CC	AA	AA	AA	AA	AA	AA	AC	AA	CC	CC	AA	AA	AA	AA	AC	AA	AA	AA	AC	AC
Bn-A01-p18205455	GTAATTTTCCAAAACTCAGTGTACATGCAAATTTAGAATGGTTATCTTAA	G/A	1	15691712	GG	GG	GG	GG	GA	GG	GG	GG	GG	GG	GG	GG	GG	GG	GG	GG	GG	GG	GG	GG	GG	GG	GG	GG	GG	GG	GG	GG	GG	GG	GG	GA	GG	AA	AA	GG	GG	GG	GG	GA	GG	GG	GG	GA	GA
Bn-A01-p18260283	TTTGTGATGTGTTGAAAGAGATTTGTACTAACAAAAGCCAAACTGGTGAA	G/A	1	15763418	GG	GG	GG	GG	GA	GG	GG	GG	GG	GG	GG	GG	GG	GG	GG	GG	GG	GG	GG	GG	GG	GG	GG	GG	GG	GG	GG	GG	GG	GG	GG	GA	GG	AA	AA	GG	GG	GG	GG	GA	GG	GG	GG	GA	GA
Bn-A01-p18266537	TGAACCGTTATACGGGTTTAAACATTTTCTACCCAATAACCATTAGAATA	G/A	1	15769668	GG	GG	NN	GG	GA	GG	GG	GG	GG	GG	NN	GG	NN	NN	NN	GG	NN	NN	GG	GG	GG	GG	GG	GG	NN	GG	GG	GG	GG	GG	GG	GA	GG	AA	AA	GG	GG	GG	GG	GA	GG	GG	GG	GA	GA
Bn-A01-p18285077	TGAGTCAGGAACAATGATGTCATGCCTCATCATAGTCTTGTAGCATTGAG	C/A	1	15792913	CA	CC	CC	CC	CC	CC	CC	CC	CC	CC	CA	CC	AA	AA	CA	CC	AA	CA	CC	CC	CC	CA	CC	CC	AA	CC	CC	CC	CC	CC	CC	CC	CC	CC	CC	CC	CC	CC	CC	CC	CC	CC	CC	CC	CC
Bn-A01-p18306617	GCCATCCATGAACCAGCCCACCTATGTCGGTTCCTCTTACAGATAGAATA	G/A	1	15815877	NN	GG	AA	GG	GA	AA	AA	GG	AA	AA	AA	GG	AA	AA	AA	GG	AA	AA	GG	GG	GG	GA	GG	AA	AA	GA	GA	GG	AA	GG	GG	GA	GG	GG	NN	GG	GG	AA	AA	AA	AA	GA	GG	AA	AA
Bn-A01-p18329609	TTCAAGAGATAAAATATCTAAACGTCATAAAAGATTGCGGTCAGCTTCTC	T/C	1	15846366	TC	TT	TT	TT	TT	TT	TT	TT	TT	TT	CC	TT	CC	CC	CC	TT	CC	CC	TT	TT	TT	TC	TT	TT	CC	TT	TT	TT	TT	TT	TT	TC	TT	TT	NN	TT	TT	TT	TT	TC	TT	TT	TT	TC	TC
Bn-A01-p18329689	TGGCATTGAGAATAAAAATAGAGAAGGAGAGCGTCTGAATTGGAGAAAAG	C/T	1	15846446	CT	CC	CC	CC	CC	CC	CC	CC	CC	CC	TT	CC	TT	TT	TT	CC	TT	TT	CC	CC	CC	CT	CC	CC	TT	CC	CC	CC	CC	CC	CC	CT	CC	CC	CT	CC	CC	CC	CC	CT	CC	CC	CC	CT	CT
Bn-A01-p18329796	CTAATTCATCACTAATCTAAGAAACCGAGAAACACTTATTTTATCTTGGG	A/G	1	15846553	AG	AA	AA	AA	AA	AA	AA	AA	AA	AA	GG	AA	GG	GG	GG	AA	GG	GG	AA	AA	AA	AG	AA	AA	GG	AA	AA	AA	AA	AA	AA	AG	AA	AA	AG	AA	AA	AA	AA	AG	AA	AA	AA	AG	AG
Bn-A01-p18330598	TTGGCGTGCATCGATGCATGTCAGTATGTGTTCTTTCGCTAATTGAGTAC	A/G	1	15847355	AG	AA	AA	AA	AA	AA	AA	AA	AA	AA	GG	AA	GG	GG	GG	AA	GG	GG	AA	AA	AA	AG	AA	AA	GG	AA	AA	AA	AA	AA	AA	AG	AA	AA	AG	AA	AA	AA	AA	AG	AA	AA	AA	AG	AG
Bn-A01-p18367467	GGTAAAAACACCTGGATCTTGCTAGGATGATAGAGTGTGTTTTTGTTTGC	T/G	1	15876534	TT	TT	GG	TT	NN	GG	GG	TT	GG	GG	GG	TT	GG	GG	GG	TT	GG	GG	TT	TT	TT	TG	TT	GG	GG	NN	TT	TT	GG	TT	TT	TG	TT	GG	GG	TT	TT	GG	GG	GG	GG	GG	TT	GG	GG
Bn-A01-p18391341	AAAGATGGTATAAAACGAGTCCGATCTTTTAGGGAATATTTATGGTTAGG	C/T	1	15903671	CC	CC	TT	CC	CC	CT	CC	CC	TT	TT	TT	CC	TT	TT	TT	CC	TT	TT	CC	CC	CC	CT	CC	TT	TT	CC	CC	CC	TT	CC	CC	CT	CC	TT	TT	CC	CC	TT	CC	TT	TT	NN	CC	CT	CT
Bn-A01-p19340658	TAAGGTAAAAGCTTAAAACCACCAAAAGAGTTTTCAAAAGGTAAGACCAT	G/T	1	16186934	GG	GG	GG	GG	GT	GT	TT	GG	GG	GG	GG	GG	GG	GG	GG	GG	GG	GG	GG	GG	GG	GG	GG	GG	GG	GT	GT	GG	GG	GG	GG	GG	GG	GG	GG	GG	GG	GG	TT	GG	GG	GG	GG	GT	GT
Bn-A01-p19449612	GTTAACTATAGGTCGTGCTGCGTTTTTACTACAACAAGTGGTAAAGAGTT	G/A	1	16303520	GG	AA	GG	GG	GA	GA	AA	GG	GG	GG	GG	AA	GG	GG	GG	GG	GG	GG	GG	GG	GG	GG	GG	GG	GG	GA	GA	GG	GG	GG	GG	GG	GG	GG	GG	GG	AA	GG	AA	GG	GG	GG	AA	GA	GA
Bn-A01-p19512499	AAGAAAGAGTTTTCTTAAAGGCTTACTTACTTCTCACAAGCTCCTTTCCT	G/A	1	16375585	GG	GG	GG	GG	GA	GA	AA	GG	GG	GG	GG	GG	GG	GG	GG	GG	GG	GG	GG	GG	GG	GG	GG	GG	GG	AA	AA	GG	GG	GG	GG	GG	GG	GG	GG	GG	GG	GG	AA	GG	GG	GG	GG	GA	GA
Bn-A01-p19562202	ATGTTCTCACTTCCATGCATGTGTTCTTCTTCTCCATCATTATTATGTTT	T/C	1	16410625	TT	CC	CC	NN	CC	CC	CC	TT	TT	NN	TT	CC	TT	TT	TT	TT	TT	TT	TT	TT	NN	TT	NN	CC	TT	TT	TT	TT	CC	NN	TT	TC	TC	CC	CC	TT	CC	TT	CC	TC	TT	TC	CC	CC	CC
Bn-A01-p19579243	CATTGTTGTTGACGATAGTAATAAATAGATATTGTTGCTCTGCAGTTGGT	G/A	1	16421737	GG	AA	AA	GG	NN	AA	NN	GG	GG	GG	GG	AA	GG	GG	GG	GG	GG	GG	GG	GG	GG	GG	GG	NN	GG	GG	GG	GG	AA	GG	GG	GA	GG	AA	AA	GG	AA	GG	NN	GA	GG	GG	AA	AA	NN
Bn-A01-p19579412	CGTTTTCATTAATCATATAACCGACTATAAGGGATATGAGGATAGATCGA	A/C	1	16421906	AA	CC	CC	AA	CC	CC	CC	AA	AA	AA	AA	CC	AA	AA	AA	AA	AA	AA	AA	AA	AA	AA	AA	CC	AA	AC	AC	AA	CC	AA	AA	AC	NN	CC	CC	AA	CC	AA	CC	AC	AA	AA	CC	CC	CC
Bn-A01-p19581862	CCTATCTTACTATTTCTTACAATTATTAAACGGTTTTCTGTATATTGATT	T/C	1	16422516	TT	CC	CC	TT	CC	CC	CC	TT	TT	TT	TT	CC	TT	TT	TT	TT	TT	TT	TT	TT	TT	TT	TT	CC	TT	TC	TC	TT	CC	TT	TT	TC	TT	CC	CC	TT	CC	TT	CC	TC	TT	TT	CC	CC	CC
Bn-A01-p19583367	TTTAACTGTATCTTTTTATTGTAAAAGAGAAATATAGTTGGTTAGCATAC	A/C	1	16423938	AA	CC	CC	AA	CC	CC	CC	AA	AA	AA	AA	CC	AA	AA	AA	AA	AA	AA	AA	AA	AA	AA	AA	CC	AA	AC	AC	AA	CC	AA	AA	AC	NN	CC	CC	AA	CC	AA	CC	NN	AA	AA	CC	CC	CC
Bn-A01-p19589837	AATTATGCTTTGTGTATTATCTTCTTCTTTTTTGTAACTGTGATTTGTGT	A/G	1	16429801	AA	GG	GG	AA	GG	GG	GG	AA	AA	AA	AA	GG	AA	AA	AA	AA	AA	AA	AA	AA	AA	AA	AA	GG	AA	AG	AG	AA	GG	AA	AA	AG	NN	GG	GG	AA	GG	AA	GG	AG	AA	AA	GG	GG	GG
Bn-A01-p19589921	TTCAAATATACTCGGGTAGAACTCCCATTAATGATGCTCTTAGTATCCTT	A/G	1	16429885	AA	GG	GG	AA	GG	GG	GG	AA	AA	AA	AA	GG	AA	AA	AA	AA	AA	AA	AA	AA	AA	AA	AA	GG	AA	AG	AG	AA	GG	AA	AA	AG	NN	GG	GG	AA	GG	AA	GG	AG	AA	AA	GG	GG	GG
Bn-A01-p19593702	AACCCATGAAACTTGAAATTTGAAGTTTTTAGTAGGTTCACTTCTCAAAA	G/A	1	16433823	AA	GG	GG	NN	GG	GG	GG	GA	GA	GA	NN	GG	AA	AA	NN	AA	AA	NN	AA	AA	AA	AA	NN	GG	NN	GA	GA	NN	GG	AA	AA	GA	NN	GG	GG	AA	GG	AA	GG	GA	AA	GA	GG	GG	GG
Bn-A01-p19594423	TTTTGCAAACTTCAAAATATATAGAGTATTAGATTCTTAGTGTCGTGACG	G/A	1	16434546	GG	AA	AA	GG	NN	AA	AA	GG	GG	GG	GG	AA	GG	GG	GG	GG	GG	GG	GG	GG	GG	GG	GG	AA	GG	GA	GA	GG	AA	GG	GG	GA	GG	AA	AA	GG	AA	GG	AA	GA	GG	GG	AA	AA	AA
Bn-A01-p19598162	TGGTTTGTGGACTCGAACCACAATCAGGTCTGATGGTTGGCGTCCAGTGT	G/A	1	16438328	AA	GG	GG	NN	GG	GG	GG	AA	NN	GA	GA	GG	AA	AA	NN	AA	AA	GA	AA	AA	AA	AA	AA	GG	AA	GA	GA	AA	GG	AA	AA	GA	NN	GG	GG	AA	GG	AA	GG	GG	AA	GA	GG	GG	GG
Bn-A01-p19599270	AACCTCTTTTCTTGGTTCTGTTTGGATCCTATCAATTACCCAAACAAATC	G/T	1	16439437	GG	TT	TT	GG	TT	TT	TT	NN	GG	GG	GG	TT	GG	GG	GG	GG	GG	GG	GG	GG	GG	GG	GG	TT	GG	GT	GT	GG	TT	GG	GG	GT	GG	TT	TT	GG	TT	GG	TT	NN	GG	GG	TT	TT	TT
Bn-A01-p19600244	GCATTTATATGTTATTAATCTAGTTCTACTCAGTATCATATAGTCTTACG	A/G	1	16440412	AA	GG	GG	AA	GG	GG	GG	AA	AA	AA	AA	GG	AA	AA	AA	AA	AA	AA	AA	AA	AA	AA	AA	GG	AA	AG	AG	AA	GG	AA	AA	AG	AG	GG	GG	AA	GG	AA	GG	AG	AA	AA	GG	GG	GG
Bn-A01-p19601137	ACTCAACTAAAATTTTGGTTTTTACAAAAGCCCTGTTCGGTAAAGAACCG	C/T	1	16441002	CC	TT	TT	CC	TT	TT	TT	CC	CC	CC	CC	TT	CC	CC	CC	CC	CC	CC	CC	CC	CC	CC	CC	TT	CC	CT	CT	CC	TT	CC	CC	CT	NN	TT	TT	CC	TT	CC	TT	CT	CC	CC	TT	TT	TT
Bn-A01-p19601542	ATTAGGTGTGCTCAACATTTATTGTACACACAAATTATCTTCAATGGATT	G/T	1	16441410	GG	TT	TT	GG	TT	TT	TT	GG	GG	GG	GG	TT	GG	GG	GG	GG	GG	GG	GG	GG	GG	GG	GG	TT	GG	GT	GT	GG	TT	GG	GG	GT	GG	TT	TT	GG	TT	GG	TT	GT	GG	GG	TT	TT	NN
Bn-A01-p19602112	ATTAGAACGAATAATATTACTTCATATATATACAAACGATTTGCGTATTG	C/T	1	16441972	CC	TT	TT	CC	TT	TT	TT	CC	CC	CC	CC	TT	CC	CC	CC	CC	CC	CC	CC	CC	CC	CC	CC	TT	CC	CT	CT	CC	TT	CC	CC	CT	CC	TT	TT	CC	TT	CC	TT	CT	CC	CC	TT	TT	TT
Bn-A01-p19607256	GAGTGTGTGTTTCCAAAGGTGGACGATCTCATCAGCCTTACGAGTTAGAA	C/A	1	16447686	CC	CC	AA	CC	AA	AA	AA	CC	CC	CC	CC	CC	CC	CC	CC	CC	CC	CC	CC	CC	CC	CC	CC	AA	CC	CA	CA	CC	AA	CC	CC	CA	NN	AA	AA	CC	CC	CC	AA	CA	CC	CC	CC	AA	AA
Bn-A01-p19617963	ACAGATCCAATTCGCCACACAATTTTGCTTCTTCAATCCCACTGGTGTTA	C/T	1	16454813	CC	TT	TT	CC	TT	TT	TT	CC	CC	CC	CC	TT	CC	CC	CC	CC	CC	CC	CC	CC	CC	CC	CC	TT	CC	CT	CT	CC	TT	CC	CC	CT	CC	TT	TT	CC	TT	CC	TT	CT	CC	CC	TT	TT	TT
Bn-A01-p19623880	TACGCAATGGAGAAGGTGGTGAAGTTACTTTTCAGAGCTTTGATTTCGTC	C/T	1	16459749	CC	TT	TT	CC	TT	TT	TT	CC	CC	CC	CC	TT	CC	CC	CC	CC	CC	CC	CC	CC	CC	CC	CC	TT	CC	CT	CT	CC	TT	CC	CC	CT	CT	TT	TT	CC	TT	CC	TT	CT	CC	CC	TT	TT	TT
Bn-A01-p19623985	AGTTGTTGGCAATCGGATTCAAATTGCATTATCATGGAACCTCTTTTAAG	T/C	1	16459854	TT	CC	CC	TT	CC	CC	CC	TT	TT	TT	TT	CC	TT	TT	TT	TT	TT	TT	TT	TT	TT	TT	TT	CC	TT	TC	TC	TT	CC	TT	TT	TC	NN	CC	CC	TT	CC	TT	CC	TC	TT	TT	CC	CC	CC
Bn-A01-p19624123	ATCATTCCTTCATCCATTATCACAAATCCAACACCAGTGTCCTCTCGATC	G/T	1	16459992	GG	TT	TT	GG	TT	TT	TT	GG	GG	GG	GG	TT	GG	GG	GG	GG	GG	GG	GG	GG	GG	GG	GG	TT	GG	GT	GT	GG	TT	GG	GG	GT	NN	TT	TT	GG	TT	GG	TT	GT	GG	GG	TT	TT	TT
Bn-A01-p19624216	GTCGGAGTTTGGTTCTCAGCTGATCCTTCCTCTAGAACGTTGTTCAGCAC	G/T	1	16460085	GG	TT	TT	GG	TT	TT	TT	GG	GG	GG	GG	TT	GG	GG	GG	GG	GG	GG	GG	GG	GG	GG	GG	TT	GG	GT	GT	GG	TT	GG	GG	GT	NN	TT	TT	GG	TT	GG	TT	GT	GG	GG	TT	TT	TT
Bn-A01-p19633815	GACAACGGATACTAAACAATAAAGATCACATTCAGTGTCAAGCCAAGAAA	G/A	1	16462871	GG	AA	AA	GG	AA	AA	AA	GG	GG	GG	GG	AA	GG	GG	GG	GG	GG	GG	GG	GG	GG	GG	GG	AA	GG	GA	GA	GG	AA	GG	GG	GA	GG	AA	AA	GG	AA	GG	AA	GA	GG	GG	AA	AA	AA
Bn-A01-p19650666	CTTGCGTTGCTTAAACTGAGTTCTCCACAAGCTAATCATGTATTTCAGGT	G/T	1	16469524	GG	GG	GG	GG	NN	GT	TT	GG	GG	GG	GG	GG	GG	GG	GG	GG	GG	GG	GG	GG	GG	GG	GG	GG	GG	GT	GT	GG	GG	GG	GG	GG	GG	GG	GG	GG	GG	GG	TT	GG	GG	GG	GG	GT	GT
Bn-A01-p19700004	GACTTGTTGAAAAGTATTTGGAGCCTAATAATAGTTGTCTAATTTCAAAC	G/A	1	16508676	GG	AA	AA	GG	GA	GA	GG	GG	GG	GG	GG	AA	GG	GG	GG	GG	GG	GG	GG	GG	GG	GG	GG	AA	GG	GG	GG	GG	AA	GG	GG	GA	GG	AA	AA	GG	AA	GG	GG	GA	GG	GG	AA	GA	GA
Bn-A01-p19722138	TATGGAGTCCTTAAATACCTACCTTTACAATCCGAATATACATTTTACCA	C/A	1	16521987	AA	CC	CC	AA	CC	NN	AA	NN	NN	CA	CA	CC	NN	NN	AA	AA	AA	NN	AA	AA	AA	AA	AA	CC	NN	AA	NN	AA	CC	AA	AA	CA	CA	CC	CC	AA	CC	AA	NN	NN	NN	NN	CC	NN	NN
Bn-A01-p19731678	CACTTGATTTGTGTGAGGAAAAGCCCCAATGAGTTGGGAGTAGCTTCCAT	G/A	1	16530624	GG	AA	AA	GG	GA	GA	GG	GG	GG	GG	GG	AA	GG	GG	GG	GG	GG	GG	GG	GG	GG	GG	GG	AA	GG	GG	GG	GG	AA	GG	GG	GA	NN	AA	AA	GG	AA	GG	GG	GA	GG	GG	AA	GA	GA
Bn-A01-p19762477	GCTTAGGAGTTCGTTTTGAGATTTCGGCGTTTGTTGATTGCGTTTGATAT	G/T	1	16559691	GG	GG	GG	GG	GT	GG	GG	GG	GG	GG	GG	GG	GG	GG	GG	GG	GG	GG	GG	GG	GG	GG	GG	NN	GG	GG	GG	GG	NN	GG	GG	GT	NN	TT	TT	GG	GG	GG	GG	GT	GG	GG	GG	GT	GT
Bn-A01-p19803988	ATATCTTTTTAATTTAATTATTAGATACTTTATGAGACACCAACACGGAT	G/A	1	16591663	GG	AA	AA	GG	GA	GA	GG	GG	GG	GG	GG	AA	GG	GG	GG	GG	GG	GG	GG	GG	GG	GG	GG	AA	GG	GG	GG	GG	AA	GG	GG	GA	NN	AA	AA	GG	AA	GG	GG	GA	GG	GG	AA	GA	GA
Bn-A01-p19840597	GGTCCAAATAAGATTCACTAAAAAGAACAAAACTTGGATTCATCCCCGTG	G/T	1	16647237	GG	GG	GG	GG	GT	GG	GG	GG	GG	GG	GG	GG	GG	GG	GG	GG	GG	GG	GG	GG	GG	GG	GG	TT	GG	GG	GG	GG	TT	GG	GG	GT	GT	TT	TT	GG	GG	GG	GG	GT	GG	GG	GG	GT	GT
Bn-A01-p19858735	TGATTCTTAAGGGGTTATCAAAATATTAAAGATTGTATCTTTTCATTTTA	A/G	1	16652762	AA	AA	AA	AA	AA	AA	AA	AA	AA	AA	AA	AA	AA	AA	AA	AA	AA	AA	AA	AA	AA	AA	AA	NN	AA	AA	AA	AA	NN	AA	AA	AA	AA	NN	NN	AA	AA	AA	AA	AA	AA	AA	AA	AA	AA
Bn-A01-p19879925	TGTTTGTATATGTGCACGATAAAAGTTCTTTAATAAACAAATAACAAAAT	T/G	1	16671499	TT	TT	TT	TT	GG	TT	TT	TT	TT	TT	TT	TT	TT	TT	TT	TT	TT	TT	TT	TT	TT	TT	TT	GG	TT	TT	TT	TT	GG	TT	TT	TG	TG	GG	GG	TT	TT	TT	TT	GG	TT	TT	TT	TG	TG
Bn-A01-p19931030	TAAAGAATGTACAACAAATTACTAACCCAAACCATAAAGTTTCAGTTTCC	C/T	1	16720791	CC	TT	CC	CC	CT	CC	CC	CC	CC	CC	CC	TT	CC	CC	CC	CC	CC	CC	CC	CC	CC	CC	CC	TT	CC	CC	CC	CC	TT	CC	CC	CT	CT	TT	TT	CC	TT	CC	CC	CT	CC	CC	CC	CT	CT
Bn-A01-p19931596	AGTTTTTCCAAGGGTAAAGTCCAGTTTGGTCGATGGTTGATTCATGTGTT	C/T	1	16721356	CC	TT	CC	CC	CT	CC	CC	CC	CC	CC	CC	TT	CC	CC	CC	CC	CC	CC	CC	CC	CC	CC	CC	TT	CC	CC	CC	CC	TT	CC	CC	CT	CC	TT	TT	CC	TT	CC	CC	CT	CC	CC	CC	CT	CT
Bn-A01-p19946190	AAGATTTCAACAAGCCTCTTCTTAACTATTTATAACCTTGAATTTTTTCA	G/A	1	16738065	GG	AA	GG	GG	GA	GG	GG	GG	GG	GG	GG	AA	GG	GG	GG	GG	GG	GG	GG	GG	GG	GG	GG	AA	GG	GG	GG	GG	AA	GG	GG	GA	GA	AA	AA	GG	AA	GG	GG	GA	GG	GG	AA	GA	GA
Bn-A01-p19955264	GCTTGGTTTCAGTTCTATTTGGTGTTTGGCCGGTTTCAGGGACCTGCTTA	G/A	1	16752151	GG	AA	GG	GG	GA	GG	GG	GG	GG	GG	GG	AA	GG	GG	GG	GG	GG	GG	GG	GG	GG	GG	GG	AA	GG	GG	GG	GG	AA	GG	GG	GA	GA	AA	AA	GG	AA	GG	GG	GA	GG	GG	AA	GA	GA
Bn-A01-p19983739	GAGACAGAGTTATGTAATCTGTTGTTGCGCTCCCACCAAAGAGAGTACAC	C/T	1	16784319	CC	CC	CC	CC	NN	CT	TT	CC	CC	CC	CC	CC	CC	CC	CC	CC	CC	CC	CC	CC	CC	CC	CC	CC	CC	CT	CT	CC	CC	CC	CC	CC	CC	CC	CC	CC	CC	CC	TT	CC	CC	CC	CC	CT	CT
Bn-A01-p19993388	CTAACACAAAAACTAGTAGCAACTCAATGCAAAGAAGCAAACGCTGAAAA	A/T	1	16794172	AA	TT	AA	AA	AT	AA	AA	AA	AA	AA	AA	TT	AA	AA	AA	AA	AA	AA	AA	AT	AA	AA	AA	TT	AA	AA	AA	AA	TT	AA	AA	AA	AA	AA	AA	AA	TT	TT	AA	AA	AA	AA	TT	AA	AA
Bn-A01-p20166016	ATTTTCATGTTTTTATGCAACAACAACTTTCATTTACATTTACAGAGCTG	G/A	1	16946465	GG	GG	GG	GG	GA	GG	GG	GG	GG	GG	GG	GG	GG	GG	GG	GG	GG	GG	GG	GA	GG	GG	GG	AA	GG	GG	GG	GG	AA	GG	GG	GA	NN	AA	AA	GG	GG	GG	GG	GA	GG	GG	GG	GA	GA
Bn-A01-p20167230	AATACTACTAATTCCATTCTCACCATAATTCTCATTATATCCAAGAAAAC	A/G	1	16947682	AA	AA	GG	AA	NN	AG	AA	AA	AA	AA	AA	AA	AA	AA	AA	AA	AA	NN	AA	AG	AA	AA	AA	GG	AA	AA	AA	GG	GG	AA	AA	AG	AG	GG	GG	AA	AA	AA	AA	AG	AA	NN	AA	AG	AG
Bn-A01-p20207440	CCTCATCTATGATACCCCCTATCTAAGCCGGCCCTGGCTTTGATGCCAAC	T/C	1	17000039	TT	TT	TT	TT	TC	TT	TT	TT	TT	TT	TT	TT	TT	TT	TT	TT	TT	TT	TT	TC	TT	TT	TT	CC	TT	TT	TT	CC	CC	TT	TT	TC	TC	CC	CC	TT	TT	TT	TT	TC	TT	TT	CC	TC	TC
Bn-A01-p20211329	GTTCTGGTCTTCCTTGGGAGATACAAAACCCTTATTCTTCCTTTGGGATC	C/T	1	17003919	CC	CC	CC	CC	CT	CC	CC	CC	CC	CC	CC	CC	CC	CC	CC	CC	CC	CC	CC	CT	CC	CC	CC	TT	CC	CC	CC	CC	TT	CC	CC	CT	CT	TT	TT	CC	CC	CC	CC	CT	CC	CC	CC	CT	CT
Bn-A01-p20211387	AAGGAAGAATAAGGGTTTTGTATCTCCCAAGGAAGACCAGAACAACCCAA	A/G	1	17003977	AA	GG	AA	AA	AG	AA	AA	AA	AA	AA	AA	GG	AA	AA	AA	AA	AA	AA	AA	AG	AA	AA	AA	GG	AA	AA	AA	AA	GG	AA	AA	AG	AG	GG	GG	AA	GG	AA	AA	AG	AA	AA	AA	AG	AG
Bn-A01-p20240168	TTATTTTAGAATCTAAACTTCAATTTATCAGGATCATCTGAAATATTTTG	T/C	1	17049480	NN	TT	NN	NN	NN	NN	NN	NN	NN	NN	NN	NN	NN	TT	NN	TT	NN	NN	TT	TT	NN	NN	NN	CC	TT	TT	NN	NN	CC	TT	TT	TC	TC	CC	CC	TT	NN	TT	TT	NN	NN	NN	TT	TC	NN
Bn-A01-p20323059	AGAGCCTTTAATGATTGATCTTGGGATTTATAAGGGCTGTTAGTGAGGCC	T/C	1	17126281	TT	CC	CC	TT	TC	TC	TT	TT	CC	CC	TT	CC	TT	TT	TT	TT	TT	TT	TT	TC	TT	TT	TT	CC	TT	TT	TT	NN	CC	TT	TT	TC	TC	CC	CC	TT	CC	TT	TT	TC	TT	TT	CC	TC	TC
Bn-A01-p20393111	TTGAAACATGCAGAACTGAGTTCGATTCATCACAATGGAGTACTACCTGA	A/G	1	17192752	AA	AA	AA	AA	NN	AA	AA	AA	GG	GG	NN	AA	AA	NN	GG	AA	AA	GG	AA	AA	AA	AA	AA	AA	GG	AA	AA	AA	AA	AA	AA	AG	AG	NN	GG	AA	AA	AA	AA	AG	AA	AA	GG	AG	AG
Bn-A01-p20397807	AAGTGTGACTAATGGCATCATGAATAAAATATAAGAAATATGGTCTAACA	T/C	1	17193980	TT	TT	CC	TT	TC	TC	TT	TT	CC	CC	TT	TT	TT	CC	CC	TT	TT	CC	TT	TT	TT	TT	TT	TT	CC	TT	TT	CC	TT	TT	TT	TC	TC	CC	CC	TT	TT	TT	TT	TC	TT	TT	CC	TC	TC
Bn-scaff_17517_1-p419997	GGCATAGAAAGTTATTATGGAACACAGCAGAGCGTGCAAACTATGGTAAA	A/T	1	17200513	AT	TT	AA	TT	AT	AA	AA	AA	TT	TT	AT	TT	AA	AA	AA	AA	NN	NN	AA	TT	AA	AA	TT	AA	AA	TT	TT	AA	AA	TT	AT	AA	AT	AA	AT	AT	TT	AA	TT	AA	TT	NN	AA	NN	AA
Bn-A01-p20430407	CCATCATCTTGACAGAAAGAAGCTTCGTACGAGAAGACACAAACACCTCG	G/A	1	17232820	GG	GG	GG	GG	GA	GG	GG	GG	AA	AA	GG	GG	GG	GG	GG	GG	GG	GG	GG	GG	GG	GG	GG	GG	GG	GG	GG	GG	GG	GG	GG	GA	NN	AA	AA	GG	GG	GG	GG	GA	GG	GG	AA	GA	GA
Bn-Scaffold001599-p514	TTTCTACCAAAGAACAAGCATCAACTGGCTATCTCTTGGGGACGGGAATT	C/T	1	17235124	CC	NN	CC	CC	CT	CC	CC	CC	TT	TT	CC	NN	CC	NN	NN	CC	CC	NN	CC	CC	CC	CC	CC	CC	NN	CC	CC	NN	CC	CC	CC	CT	CC	TT	TT	CC	NN	CC	CC	NN	CC	CC	TT	CT	CT
Bn-A01-p20431228	TCAATAACCAAACTAAACCGAAACCTGAACCAAGCTCGACAAAAGACTTC	G/A	1	17238270	GG	AA	GG	GG	GA	GG	GG	GG	AA	AA	GG	AA	GG	AA	AA	GG	GG	AA	GG	GG	GG	GG	GG	GG	AA	GG	GG	AA	GG	GG	GG	GA	GG	AA	AA	GG	AA	GG	GG	GA	GG	GG	AA	GA	GA
Bn-A04-p2881354	CCGCCCCGCAGTTAACAATAACAAAAATCTCTACTTATACTATATGGCTA	C/T	1	17246103	CC	TT	TT	CC	CT	CT	CC	CC	TT	TT	CC	TT	CC	TT	TT	CC	CC	TT	CC	CC	CC	CC	CC	CC	TT	CC	CC	TT	CC	CC	CC	CT	NN	TT	TT	CC	TT	CC	CC	CT	CC	CC	TT	CT	CT
Bn-A01-p20471502	TAATGCATAAAGATTTAGATAAATAGTAATCTACGTTTTCTTAAATTGAC	T/C	1	17258836	TT	TT	CC	TT	TT	TC	TT	TT	TT	TT	TT	TT	TT	CC	CC	TT	TT	CC	TT	TT	TT	TT	TT	TT	CC	TC	TC	CC	TT	TT	TT	TT	TT	TT	TT	TT	TT	TT	TT	TT	TT	TT	TT	TT	TT
Bn-A01-p20564016	CCAATATCTGCTTCTAGTGTGTTTTCTGCAAAGATCCGATGGAAACAAGA	G/A	1	17369713	AA	GG	GG	AA	GA	GA	AA	NN	GG	GG	NN	GG	NN	GG	GG	AA	AA	GG	AA	AA	AA	AA	AA	NN	GG	GA	GA	GG	AA	AA	AA	GA	GA	GG	GG	AA	GG	AA	AA	GA	AA	NN	GG	GA	GA
Bn-A01-p20679722	AAGGCAAGCACACTATGAAGACCAAGGCTTTGCAACAAGCAAAAGAATGG	C/A	1	17482487	CC	CC	CC	CC	CA	CC	CC	CC	AA	AA	CC	CC	CC	AA	AA	CC	CC	AA	CC	CC	CC	CC	CC	CC	AA	AA	AA	AA	CC	CC	CC	CA	NN	AA	AA	CC	CC	CC	CC	AA	CC	CC	AA	CA	CA
Bn-A01-p20745330	TCACATTTCTAACCAGATGAGTGAGAAGGGATTTACCTTTGCAATCGTGA	A/G	1	17544913	AA	AA	AA	AA	AG	AA	AA	AA	GG	GG	AA	AA	AA	GG	GG	AA	AA	GG	AA	AA	AA	AA	AA	GG	GG	AG	AG	AA	GG	AA	AA	AG	AG	AA	AG	AA	AA	AA	AA	AG	AA	AA	GG	AG	AG
Bn-A01-p20745820	TCAACGTCCTTGTTGAAAACGAGTTCTTGTCTTCCCTTCTTTCTCAGCTT	C/A	1	17545410	CA	CC	CA	CC	CA	CA	CC	CA	AA	AA	CC	CA	NN	CA	CA	CC	CA	CA	CC	CA	CA	CA	CC	AA	CA	CA	CA	CC	AA	CA	CC	CA	CA	CA	CA	CA	CA	CC	CC	NN	CA	CC	AA	CA	CA
Bn-A01-p20753932	TGACATGTAGTGTTAGAGTTGAGTGACAATAAAATTTACAATTTGATGTA	C/A	1	17553937	CC	CC	CC	CC	CA	CC	CC	CC	NN	NN	CC	CC	CC	AA	AA	CC	CC	NN	CC	CC	CC	CC	CC	AA	AA	CA	CA	AA	AA	CC	CC	CA	CC	CC	CC	CC	CC	CC	CC	CA	CC	CC	AA	CA	CA
Bn-A01-p20761933	AAATAAGCAATTCCACTCATAACATAACATCAGTAGCTACGTGATCGCCC	G/T	1	17560155	GG	GG	GG	GG	GT	GG	GG	GG	TT	TT	GG	GG	GG	GG	GG	GG	GG	GG	GG	GG	GG	GG	GG	TT	GG	GG	GG	TT	TT	GG	GG	GT	GT	GG	GT	GG	GG	GG	GG	GT	GG	GG	TT	GT	GT
Bn-A01-p20805506	AGTAGTGAAGTCAGACTAAAAATACAAAAATAAATAAGATACACGTTTTT	T/G	1	17597516	TT	TT	TT	TT	NN	TT	TT	TT	GG	GG	NN	TT	TT	GG	GG	TT	TT	GG	TT	TT	TT	TT	TT	GG	GG	TG	TG	TT	GG	TT	TT	TG	TG	TT	TG	TT	TT	TT	TT	NN	TT	TT	GG	TG	TG
Bn-A01-p20805613	TCATGATATGCCTCCATAAAAAACTATGTCCTTTCTTAACCAGTTTATGT	A/G	1	17597623	AA	AA	AA	AA	AG	AA	AA	AA	GG	GG	AA	AA	AA	GG	GG	AA	AA	GG	AA	AA	AA	AA	AA	GG	GG	AG	AG	AA	GG	AA	AA	AG	AG	AA	AG	AA	AA	AA	AA	NN	AA	AA	GG	AG	AG
Bn-A01-p20814699	TTGAAGGGTTATGGAAATGCCAGAACAATAAAACAAGAAGACTATAACTC	T/G	1	17621447	TT	TT	TT	TT	TG	TT	TT	TT	GG	GG	TT	TT	TT	TT	TT	TT	TT	TT	TT	TG	TT	TT	TT	GG	TT	TT	TT	TT	GG	TT	TT	TG	TG	TT	TG	TT	TT	TT	TT	NN	TT	TT	GG	TG	TG
Bn-A01-p20836664	TTAACCCGTAGTTTTATTTATTATTTTTTGGCAAAACTATCTTCTTGTTT	A/C	1	17640931	AA	CC	AA	AA	AC	AA	AA	AA	CC	CC	AA	CC	AA	AA	AA	AA	AA	AA	AA	AC	AA	AA	AA	CC	AA	AA	AA	CC	CC	AA	AA	AC	AC	AA	AC	AA	CC	AA	AA	AC	AA	AA	CC	AC	AC
Bn-A01-p20839901	AATCTCTTCTGAGTGTTTGGTGTTTCCCCGGGAAGTACTGAAACTATAAC	G/A	1	17647006	GG	GG	GG	GG	GA	GG	GG	GG	AA	AA	GG	GG	GG	GG	GG	GG	GG	GG	GG	GA	GG	GG	GG	AA	GG	GG	GG	GG	AA	GG	GG	GA	GA	GG	GA	GG	GG	GG	GG	GA	GG	GG	AA	GA	GA
Bn-A01-p20866022	TGTTTACCAGAGGGATTGGTGGATTTTAGTTGGGTTAGTTTGATGAGTAA	A/G	1	17675621	AA	GG	AA	AA	AG	AA	AA	AA	GG	GG	AA	GG	AA	AA	AA	AA	AA	AA	AA	AG	AA	AA	AA	GG	AA	AA	AA	GG	GG	AA	AA	AG	AG	AA	AG	AA	GG	AA	AA	NN	AA	NN	GG	AG	AG
Bn-A01-p20866518	GATGTGGATTTGATTACATGATGTATTTTAATCTATTCTATTAAAAAAGG	A/G	1	17676118	AA	GG	AA	AA	NN	AA	AA	AA	GG	GG	AA	GG	AA	AA	AA	AA	AA	AA	AA	AG	AA	AA	AA	GG	AA	AA	AA	NN	GG	AA	AA	AG	AG	AA	AG	AA	GG	AA	AA	NN	AA	AA	GG	AG	AG
Bn-scaff_16534_2-p304849	CCCAATTGTTCTTGCGACATCCGTCATACGAAGAGTGGTGCAAACAAAAG	A/C	1	17680191	AA	AA	CC	AA	NN	AC	AA	AA	AA	AA	AA	AA	AA	CC	CC	AA	NN	AC	AA	AA	NN	AA	AA	CC	NN	AA	AA	CC	CC	AA	AA	AA	AA	AA	AA	AA	AA	AA	AA	AA	AA	AA	AA	AA	AA
Bn-A01-p20873189	AAAATAAATTAAACTGTGTTCATGAACAAGATAAGTTTTTGTGGACAAAC	T/G	1	17681112	TT	TT	TT	TT	GG	TT	TT	TT	GG	GG	NN	TT	TT	TT	TT	TT	TT	TT	TT	TG	TT	TT	TT	GG	TT	TT	TT	TT	GG	TT	TT	NN	TG	TT	TG	TT	TT	TT	TT	GG	TT	NN	GG	GG	NN
Bn-A01-p20890858	ACACGTTGACATGTTTTTGTTGTTCGGTCTGTTATTGGCGTGTCAGTGGG	G/T	1	17693641	GG	GG	NN	GG	GG	GG	GG	GG	GG	GG	GG	GG	GG	TT	TT	GG	GG	TT	GG	GG	GG	GG	GG	GG	TT	GT	GT	GG	GG	GG	GG	GG	GG	GG	GG	GG	GG	GG	GG	GG	GG	GG	GG	GG	GG
Bn-A01-p20892080	TGTATTTATACAAGGATTCATATCTATTGATATCTACCGTATCATAACTA	T/G	1	17694870	TT	GG	NN	TT	TT	TT	TT	TT	TT	TT	TT	GG	TT	GG	GG	TT	TT	GG	TT	TT	TT	TT	TT	TT	GG	TG	TG	TT	TT	TT	TT	TT	TT	TT	TT	TT	GG	TT	TT	TT	TT	TT	TT	TT	TT
Bn-A01-p20892145	TAGATATCAATAGATATGAATCCTTGTATAAATACATTCTTGTGATCAGT	A/G	1	17694935	AA	GG	NN	AA	AA	AA	AA	AA	AA	AA	AA	GG	AA	GG	GG	AA	AA	GG	AA	AA	AA	AA	AA	AA	GG	AG	AG	AA	AA	AA	AA	AA	AA	AA	AA	AA	GG	AA	AA	AA	AA	AA	AA	AA	AA
Bn-A01-p20899472	TCATGTTCAGGTCAATCATCATCTGTAAAAATGTGAAAGTTTGATCCTTT	T/G	1	17701437	TT	GG	GG	TT	TT	TG	TT	TT	TT	TT	TT	GG	TT	GG	GG	TT	TT	GG	TT	TT	TT	TT	TT	TT	GG	TG	TG	GG	TT	TT	TT	TT	TT	TT	TT	TT	GG	TT	TT	TT	TT	TT	TT	TT	TT
Bn-A01-p20909649	TTGGATCCAAATGCATTCTTCCTATCTATCACTTCTTTCTCATCTTCCTC	C/G	1	17717050	CC	CC	CC	GG	CG	CC	CC	CC	CC	CC	CC	GG	CC	CC	CC	CC	CC	CC	CC	CC	CC	CC	GG	CC	CC	CC	CC	CC	CC	GG	CC	CC	CG	CC	CG	CC	CC	CC	CC	CG	GG	NN	CC	CC	CC
Bn-A01-p20909816	ATGAGACTAACCCCTCCATGTTGCTGCAAACTGGACATGTTTTGGTTCCT	A/G	1	17717215	AA	GG	GG	AA	AA	NN	AA	AA	AA	AA	AA	GG	AA	GG	GG	AA	AA	GG	AA	AA	AA	AA	AA	AA	GG	AA	AA	AA	AA	AA	AA	AA	AA	AA	AA	AA	GG	AA	AA	AA	AA	AA	AA	AA	AA
Bn-A01-p20933189	TGAATAATAAAACTGGCAAACAACTAAATAAACCAAAACCATAGCCTATG	C/T	1	17737578	CC	NN	NN	CC	CT	CC	CC	CC	CC	CC	CC	NN	CC	TT	TT	CC	CC	TT	CC	CT	CC	CC	CC	TT	TT	CT	CT	NN	TT	CC	CC	CC	CC	CC	CC	CC	NN	NN	CC	CC	CC	CC	CC	CC	CC
Bn-A01-p20987149	AACACAGAAATGCAAGCTTGGATTACGAGAGGGAACTCTTACGATCGAAG	C/T	1	17792410	CC	CC	CC	CC	NN	CT	TT	CC	CC	CC	CC	CC	CC	CC	CC	CC	CC	CC	CC	CC	CC	CC	CC	CC	CC	CC	CC	CC	CC	CC	CC	CC	CC	CC	CC	CC	CC	NN	TT	CC	CC	CC	CC	CT	CT
Bn-A01-p20988977	ATTTCAGTAAAAAGTTTCTTAGAACCGAATTAACAAAACCAAATCAAACC	A/G	1	17794238	AA	AA	AA	AG	AG	AG	GG	AA	AA	AA	AA	AG	AA	GG	GG	AA	AA	GG	AA	AA	AA	AA	AG	AA	GG	AG	AG	GG	AA	AG	AA	AA	AG	AA	AG	AA	AA	NN	GG	AA	AA	AA	AA	AG	AG
Bn-A01-p20990218	AATGATGTGTACACACAGACGCATATATACAATTTATGGTAAATTGTGTA	T/C	1	17795483	TT	CC	CC	TT	TT	TC	TT	TT	TT	TT	TT	CC	TT	CC	CC	TT	TT	CC	TT	TT	TT	TT	TT	TT	CC	TC	TC	CC	TT	TT	TT	TT	TT	TT	TT	TT	CC	CC	TT	TT	TT	TT	TT	TT	TT
Bn-A01-p21141514	AATAGCTTTATAAGTTGTTGATTCCTTCCCAAGGGTAGGGGCAGAAGTAC	G/T	1	17820542	GG	TT	TT	GG	GT	TT	TT	GG	GG	GG	GG	TT	GG	TT	TT	GG	GG	NN	GG	GT	GG	GG	GG	GG	TT	GT	GT	TT	GG	GG	GG	GG	GG	GG	GG	GG	TT	GG	TT	GG	GG	GG	GG	GT	GT
Bn-A01-p21145008	CTGAATATGATGGTTTTGATTTGTGTTTTGATAAGGAAAAAGGCCTAAGA	A/G	1	17823772	AA	GG	GG	AA	AG	GG	GG	AA	AA	AA	AA	GG	AA	GG	GG	AA	AA	GG	AA	AG	AA	AA	AA	AA	GG	AG	AG	GG	AA	AA	AA	AA	AA	AA	AA	AA	GG	GG	GG	AA	AA	AA	AA	AG	AG
Bn-A01-p21309566	TCTAAATGTTAAACTATTTTTGATTAAACGTATTTTGAAAAGTTTTAACC	T/C	1	17922635	TT	TC	CC	TT	TC	CC	CC	TT	TT	TT	TT	CC	TT	CC	CC	CC	TT	CC	TT	TT	TT	TT	TT	CC	CC	TC	TC	CC	CC	TT	TT	TT	TT	TT	TT	TT	TC	CC	TC	TT	TT	TT	TT	TC	TC
Bn-A01-p21430708	AGCATGATGTGGCAGTGATGAGTAGGATTAAGGATATGTGCCTCTTGGAA	A/G	1	18057487	AG	AG	GG	GG	AG	GG	GG	AA	AA	AA	AA	GG	GG	GG	GG	GG	AA	GG	AA	AA	AA	AG	AA	AA	GG	AG	AG	AA	AA	AA	AA	AA	AA	AA	AA	AA	AG	AA	AG	AA	AA	AA	AA	AG	AG
Bn-scaff_17036_1-p94786	CAACTTTCACTGTTTGGATATTGCCATCAAGTAGGGAGAATCGAGCTTCA	C/T	1	18058242	CT	CT	TT	TT	CC	CT	CC	CC	CC	CC	CC	TT	TT	CC	CC	TT	CC	CC	CC	CC	CC	NN	CC	CC	CC	CC	CC	TT	CC	CC	CC	CC	CC	CC	CC	CC	CT	TT	CC	CC	CC	CC	CC	CC	CC
Bn-A01-p21444041	GCAATGTCTTCAATTTCTCTAAGTGACACAGCCTGCAATAAAAACACACA	T/C	1	18070853	TT	TT	TT	NN	TC	TC	CC	TT	TT	TT	TT	TT	NN	CC	CC	TT	TT	CC	TT	TT	TT	TT	TT	TT	CC	TC	TC	TT	TT	TT	TT	TT	TT	TT	TT	TT	TT	TT	TC	TT	TT	TT	TT	TC	TC
Bn-A01-p21473161	CCCATGTGTAGGACCTCGAGGTTACATTGGGACAACAAAACACTTGTCTA	A/C	1	18103556	AA	AA	AA	AA	NN	AC	CC	AA	AA	AA	AA	AA	AA	CC	CC	AA	AA	CC	AA	AA	AA	AA	AA	AA	CC	NN	AA	AA	AA	AA	AA	AA	AA	AA	AA	AA	AA	AA	NN	AA	AA	AA	AA	AC	AC
Bn-A01-p21479969	GAGAGGTTTAAAAGAGCTGCTTGTTTACACTGAAATCTACATGATCTTTA	G/A	1	18110770	GA	GA	AA	AA	GA	AA	AA	GG	GG	GG	GG	AA	AA	AA	AA	GG	GG	AA	GG	GG	GG	GG	GG	GG	AA	GA	GA	AA	GG	GG	GG	GG	GG	GG	GG	GG	GA	AA	GA	GG	GG	GG	GG	GA	GA
Bn-A01-p21484088	GAGGTAATGGGGAGCTTCTGTAAAGCTCACTATATCCAAGCATGTTGCTA	A/G	1	18114885	AG	AG	AA	GG	AG	AG	GG	AA	AA	AA	AA	GG	GG	GG	GG	AA	AA	GG	AA	AA	AA	AA	AA	AA	GG	AG	AG	GG	AA	AA	AA	AA	AA	AA	AA	AA	AG	GG	AG	AA	AA	AA	AA	AG	AG
Bn-A01-p21484875	TGCTTTTCCCTGCTTTCATTCTCTGCTTCCAGCACCAAACCTCAGAGCTG	A/G	1	18116880	AG	AG	GG	GG	AG	GG	GG	AA	AA	AA	AA	GG	GG	GG	GG	AA	AA	GG	AA	AA	AA	AA	AA	AA	GG	AG	AG	GG	AA	AA	AA	AA	AA	AA	AA	AA	AG	GG	AG	AA	AA	AA	AA	AG	AG
Bn-A01-p21499792	CAACAATCACGTTTACATGCGTATACTTTTATATGAGTATCTTATCTTTT	A/G	1	18124558	AG	AG	AA	GG	AG	AG	GG	AA	AA	AA	AA	GG	GG	GG	GG	AA	AA	GG	AA	AA	AA	AA	AA	AA	GG	AG	AG	GG	AA	AA	AA	AA	AA	AA	AA	AA	AG	GG	AG	AA	AA	AA	AA	AG	AG
Bn-A01-p21500509	CTAACTCAAGATAAAGTCCACCAAACAAATAAGCTTCACTGATTTATATT	G/A	1	18125274	GA	GA	GG	AA	NN	NN	AA	GG	GG	GG	GG	AA	AA	AA	AA	GG	GG	AA	GG	GG	GG	GG	GG	GG	AA	GA	GA	AA	GG	GG	GG	GG	GG	GG	GG	GG	GA	AA	GA	GG	GG	GG	GG	GA	GA
Bn-A01-p21512266	ATGAGATGTTAAGTAGATATATCACATTACTTGAGGATGAGATACTCATA	T/C	1	18129823	TC	TC	TT	CC	TC	TC	CC	TT	TT	TT	TT	CC	CC	CC	CC	TT	TT	CC	TT	TT	TT	TT	TT	TT	CC	TC	TC	CC	TT	TT	TT	TT	TT	TT	TT	TT	TC	CC	TC	TT	TT	TT	TT	TC	TC
Bn-A01-p21512514	TGGCTTTAGTAAATGTCACTAACAATAATAGCATGTTGAGTATTCTCAAG	G/T	1	18130072	GT	GT	GG	TT	GT	GT	TT	GG	GG	GG	GG	TT	TT	TT	TT	GG	GG	TT	GG	GG	GG	GG	GG	GG	TT	GT	GT	TT	GG	GG	GG	GG	GG	GG	GG	GG	GT	TT	GT	GG	GG	GG	GG	GT	GT
Bn-A01-p21512663	GCATAGCCACAAAGGAAAAAATACATTTGCAGCATGTAGAGGTAGTAAAT	G/A	1	18130223	GA	GA	GG	AA	GA	GA	AA	GG	GG	GG	GG	AA	AA	AA	AA	GG	GG	AA	GG	GG	GG	GG	GG	GG	AA	GA	GA	AA	GG	GG	GG	GG	GG	GG	GG	GG	GA	AA	GA	GG	GG	GG	GG	GA	GA
Bn-A01-p21513096	ATTTTTCATTTTAGTTATGATGTGGACTTTGCATTTTAGTTGAAACAAAC	A/G	1	18130655	AG	AG	AA	GG	AG	AG	GG	AA	AA	AA	AA	GG	GG	GG	GG	AA	AA	GG	AA	AA	AA	AA	AA	AA	GG	AG	AG	GG	AA	AA	AA	AA	AA	AA	AA	AA	AG	GG	AG	AA	AA	AA	AA	AG	AG
Bn-A01-p21517353	ATTTATTAAACGGAGCGGATATAAACGAAGTTTGAATTTGGACATAAACG	A/G	1	18130906	AG	GG	AA	GG	AG	AG	GG	AA	AG	AG	AG	GG	GG	GG	GG	AA	AA	GG	AA	AA	AA	AA	AA	AA	GG	AG	AG	GG	AA	AA	AA	AA	AA	AA	AA	AA	GG	GG	GG	AA	AA	AA	GG	AG	AG
Bn-A01-p21519780	GCCATCGTCATCAATCTGGAGCATATCAAGGCGATCATCACGGGGCAAGA	C/T	1	18133112	CT	TT	CC	TT	CT	CT	TT	CC	TT	TT	CT	TT	TT	TT	TT	CC	CC	TT	CC	CC	CC	CC	CC	CC	TT	TT	TT	TT	CC	CC	CC	CC	CC	CC	CC	CC	TT	TT	TT	CC	CC	CC	TT	CT	CT
Bn-A01-p21527187	CTTAACTGTTTTGTCCCATGATCCCGTAATCACTTGCCCTGTAACATCCA	T/C	1	18141219	TT	TC	TT	TT	TC	TC	CC	TT	TC	TC	TC	TT	TT	CC	CC	TT	TT	CC	TT	TT	TT	TT	TT	TT	CC	TC	TC	TT	TT	TT	TT	TT	TT	TT	TT	TT	TC	TT	CC	TT	TT	TT	CC	TC	TC
Bn-A01-p21532512	ATAGTTATCTTCCATATTTATTACTATAGTGTTAGGCTTCATAAGTAACA	A/C	1	18144124	AC	AC	CC	CC	AC	AC	AA	AA	AC	AC	NN	CC	CC	AA	AA	CC	CC	AA	AA	AC	CC	CC	CC	CC	AA	AA	AA	CC	CC	AA	AA	AC	AC	AA	AC	AA	AC	CC	AA	AC	AA	AA	AA	AC	AC
Bn-A01-p21605865	TCTCTCTTTTATTTTATTTTTATCATTCACTTGACTTTAGACGTGCTAAA	C/T	1	18199726	CT	CC	CC	CC	CT	CT	TT	TT	CC	CC	CC	CC	CC	TT	TT	TT	CC	TT	TT	CT	CC	CT	CC	CC	TT	TT	TT	CC	CC	TT	TT	CT	CT	TT	CT	TT	CC	CC	CT	CC	CC	NN	CC	CT	CT
Bn-A01-p21634235	GGATAGATGAGAAATGGTTAACCGCCAGGACCATCATTTCCTGAGGATCA	G/A	1	18221475	GG	GG	AA	NN	AA	AA	NN	GG	AA	AA	AA	GG	NN	NN	NN	NN	AA	NN	GG	GA	AA	AA	AA	AA	NN	GG	GG	NN	GG	GG	GG	GA	GA	GG	GA	GG	GG	AA	NN	GA	GG	GG	NN	AA	AA
Bn-A01-p21634265	CTTCTTTCATCGGATCTGTCAGACAAGGGCGAGCTATAATGCAATTAGAG	A/G	1	18221505	AA	AA	GG	NN	GG	GG	NN	AA	GG	GG	GG	AA	NN	NN	NN	NN	GG	NN	AA	AG	GG	GG	GG	GG	NN	AA	AA	GG	AA	AA	AA	AG	AG	AA	AG	AA	AA	GG	NN	GG	GG	AG	NN	GG	GG
Bn-A01-p21634646	TTTAGCTGGAACCCAACCCTATAAATTTCAAAACTACCTCATAAAACACC	G/A	1	18221886	GG	GG	AA	GG	AA	AA	GG	GG	AA	AA	AA	GG	GG	GG	GG	GG	AA	GG	GG	GA	AA	AA	AA	AA	GG	GG	GG	GG	GG	GG	GG	GA	GA	GG	GA	GG	GG	AA	GG	AA	GG	GG	GG	AA	AA
Bn-A01-p21635000	CATTCACTTACAAACATCACTTGGTCTGGACAACACCAACTGGATTCTTG	C/A	1	18222240	CC	CC	AA	NN	AA	AA	NN	CC	AA	AA	AA	CC	NN	NN	NN	NN	AA	NN	CC	CA	AA	AA	AA	AA	NN	CC	CC	NN	CC	CC	CC	CA	CA	CC	CA	CC	CC	AA	NN	AA	AA	CA	NN	AA	AA
Bn-A01-p21635137	ATCAATGTCCAGATCCTGTCTGAAAGTCGGCAATGCATAACCTGCAAAAT	A/G	1	18222377	AA	AA	GG	NN	GG	GG	NN	AA	GG	GG	GG	AA	NN	NN	NN	NN	GG	NN	AA	AG	GG	GG	GG	GG	NN	AA	AA	NN	AA	AA	AA	AG	AG	AA	AG	AA	AA	GG	NN	GG	GG	AG	NN	GG	GG
Bn-A01-p21635270	CTGGATCAGCTGTATGGTTAGAAGCAAATTTCCAATTTGGGCAGAGTGAA	A/G	1	18222510	AA	AA	GG	NN	GG	GG	NN	AA	GG	GG	GG	AA	NN	NN	NN	NN	GG	NN	AA	AG	GG	GG	GG	GG	NN	AA	AA	NN	AA	AA	AA	AG	AG	AA	AG	AA	AA	GG	NN	GG	GG	AG	NN	GG	GG
Bn-A01-p21636048	GCTTCTTTTTTGCAGCTACTTCATCCGCAGGTGGAGGGGTGTAGTGAAGA	C/T	1	18223288	CC	CC	TT	NN	TT	TT	NN	CC	TT	TT	TT	CC	NN	NN	NN	NN	TT	NN	CC	CT	TT	TT	TT	TT	NN	CC	CC	NN	CC	CC	CC	CT	CT	CC	CT	CC	CC	TT	NN	CT	CC	CC	NN	TT	TT
Bn-A01-p21638516	CTGAAATGTTAATTCTTCAATAACCGAGATTCGAACCCTGATGGCTTCTC	C/T	1	18225883	TT	TT	CC	NN	CC	CC	NN	TT	CC	CC	CC	TT	NN	NN	NN	NN	CC	NN	TT	CT	CC	CC	CC	CC	NN	TT	TT	NN	TT	TT	TT	CT	CT	TT	CT	TT	TT	CC	NN	CC	CC	CT	NN	CC	CC
Bn-A01-p21643354	CTCTTTGATTATCCAATTGCCACGATTTATGCCTCTACAAAGCAACAATG	A/G	1	18230457	AG	AG	AA	GG	AG	AG	GG	AA	AG	AG	AA	AA	GG	GG	GG	GG	AA	GG	AA	AA	AA	AG	AA	AA	GG	AG	AG	GG	AA	AA	AA	AA	AA	AA	AA	AA	AG	AA	GG	AA	NN	AA	GG	AG	AG
Bn-A01-p21644756	ATGGCTAAGAGGGACTGAAAATTATTATATATGAAAGAAAAAAGAGATTT	A/G	1	18231843	AG	AG	AA	GG	AG	AG	GG	AA	AG	AG	AG	AA	GG	GG	GG	GG	AA	GG	AA	AA	AA	AG	AA	AA	GG	AG	AG	GG	AA	AA	AA	AA	AA	AA	AA	AA	AG	AA	GG	AA	NN	NN	GG	AG	AG
Bn-A01-p21715162	AAATGTCTTTCGTGCTTTGTCCCACTTGTGAAGTGTTTCTCCTATCTCAT	T/C	1	18303606	TC	TC	TT	CC	TC	TT	TT	TT	CC	CC	CC	TT	CC	TT	TT	TT	CC	TT	TT	TC	TC	TC	TC	CC	TT	TT	TT	TT	TT	TT	TT	TC	TC	TT	TC	TT	TC	CC	TC	TC	TT	TT	CC	TC	TC
Bn-A01-p21758046	TTATCCCTCTGCAATTTTGAGTCCATGAAAGAGGTCAGCGTGATAATGTA	T/C	1	18351364	TT	TT	TT	CC	TT	TT	TT	TT	TT	TT	TT	TT	TT	TT	TT	TT	TT	TT	TT	CC	TT	TT	TT	TT	TT	TC	TC	TT	TT	CC	TT	TT	NN	TT	TT	TT	TT	TT	TT	TT	TT	TT	TT	TT	TT
Bn-A01-p21776083	ATTGTGTTGTGTATTTAGTTTGTCATAAGTTGTTAAAAAATATAGACTCG	G/A	1	18386063	GG	GG	GG	GG	GG	GG	GG	GG	GG	GG	GG	GG	GG	GG	GG	GG	GG	GG	GG	GG	GG	GG	GG	GG	GG	GG	GG	GG	GG	GG	GG	GA	GG	AA	GA	GG	GG	GG	GG	GG	GG	GG	GG	GG	GG
Bn-A01-p21776155	CTTATGACAAACTAAATACACAACACAATCGAAATATTCTTGAAGACACA	T/G	1	18386135	TT	TT	TT	GG	TT	TT	TT	TT	TT	TT	TT	TT	TT	TT	TT	TT	TT	TT	TT	TG	TT	TT	TT	TT	TT	TG	TG	TT	TT	GG	TT	TT	TG	TT	TT	TT	TT	TT	TT	TG	GG	TG	TT	TT	TT
Bn-A01-p21778610	CATTAAAGGCTTTGTCGCCACAACATTATCTATTAAGCAAGCTATTAGGG	C/G	1	18388586	CC	GG	CC	CC	CC	CC	CC	CC	GG	GG	CC	CC	CC	CC	CC	CC	CC	CC	CC	GG	CC	CC	CC	CC	CC	GG	GG	CC	CC	CC	CC	CC	CC	CC	CC	CC	GG	CC	GG	CC	CC	CC	CC	CC	CC
Bn-A01-p21791128	GATTAGAAAATCGTCCAATCAGAGGGCTCTGTTTTGACATGTCATACAGG	C/A	1	18399458	CC	CC	CC	AA	CC	CC	CC	CC	CC	CC	CC	CC	CC	CC	CC	CC	CC	CC	CC	CA	CC	CC	CC	CC	CC	CA	CA	CC	CC	AA	CC	CC	CA	CC	CC	CC	CC	CC	CC	CC	CC	CC	CC	CC	CC
Bn-A01-p21855770	TCAGAATTAAAATTTTACATAGTTTTGTCTAAATGCTAAAACGTAACTGA	C/T	1	18441071	TT	CC	CC	TT	NN	CT	TT	TT	CC	CC	CC	CC	TT	CC	CC	TT	CC	CC	TT	CC	TT	NN	TT	CC	CC	CT	CT	CC	CC	CC	CC	CC	CC	CC	CC	TT	CC	CC	CT	CC	CC	CC	CC	CT	CT
Bn-A01-p21856899	GCATTCAGTGAGGTGTGAGACAAGCGGAGATATGAACTTATGACGAACAC	T/C	1	18442244	CC	TC	TT	CC	TC	TC	CC	CC	TT	TT	TT	CC	CC	TT	TT	CC	TT	TT	CC	TT	CC	TC	CC	TT	TT	CC	CC	TT	CC	TT	TT	TT	TT	TT	TT	CC	TC	TT	TC	TC	CC	CC	TT	TC	TC
Bn-A01-p21860162	TGATCCGACAATCAGATCCTTTAAGTAAGGATCCGGCTTAGTAGAACCGT	C/A	1	18450311	CC	CC	AA	CC	CC	CA	CC	CC	CC	CC	CC	CC	CC	CC	CC	CC	CC	CC	CC	CA	CC	CC	CC	CC	CC	CA	CA	CC	CC	AA	CC	CA	CA	AA	CA	CC	CC	CC	CC	CC	CC	CC	CC	CC	CC
Bn-A01-p21926431	AATATGATACGATCAATTCAAGGTCATTTTAGTCATTTCATTTAAGTTTG	G/A	1	18535056	GG	GA	AA	AA	GA	AA	AA	GG	GG	GG	GG	AA	GG	AA	AA	GG	GG	AA	GG	GA	GG	GG	GG	GG	AA	AA	AA	AA	AA	AA	AA	GA	GA	AA	GA	GG	GA	GG	GA	GA	AA	NN	GG	GA	GA
Bn-A01-p21928497	ACTGGTCTACTATGTCAAATTATGAGCATCACAGACTTGGGAGGATATGG	C/T	1	18537119	CC	CC	TT	TT	NN	TT	TT	CC	CC	CC	CC	CC	CC	CC	CC	CC	CC	CC	CC	CT	CC	CC	CC	CC	CC	TT	TT	CC	CC	TT	CC	CT	CT	TT	CT	CC	CC	CC	CT	CC	CC	CC	CC	CT	CT
Bn-A01-p21928531	GTAGACCTTCTAGCTTCACTGAGCAGGTTATAACTTGGTTAGTCTTAAAG	A/G	1	18537153	AA	AG	GG	GG	AG	GG	GG	AA	AA	AA	AA	GG	AA	GG	GG	AA	AA	GG	AA	AG	AA	AA	AA	AA	GG	GG	GG	GG	GG	GG	GG	AG	AG	GG	AG	AA	AG	AA	AG	AG	GG	NN	AA	AG	AG
Bn-A01-p21928927	CGAGGTGTGGCTCACAAAAATTCCTCAATATTTCTATGTTTCCGAGGCTG	C/A	1	18537549	CC	CC	CC	AA	CA	CA	AA	CC	CC	CC	CC	CC	CC	CC	CC	CC	CC	CC	CC	CC	CC	CC	CC	CC	CC	CA	CA	CC	CC	CC	CC	CC	CC	CC	CC	CC	CC	CC	CA	CC	CC	CC	CC	CA	CA
Bn-A01-p21930611	GGATTATGCTCCTCTTTTGGAGAAAATTAGAGCTCGAATCAGCTCTTGGA	T/C	1	18539233	TT	TC	CC	CC	TC	CC	CC	TT	TT	TT	TT	CC	TT	CC	CC	TT	TT	CC	TT	TC	TT	TT	TT	TT	CC	CC	CC	CC	CC	CC	CC	TC	TC	CC	TC	TT	TC	TT	TC	TC	CC	NN	TT	TC	TC
Bn-A01-p21930738	AACCTTAGCCTTTTTGTGTTTAGCATTGGACCTGACCACAAAAAAGCTGC	T/C	1	18539360	TT	TT	CC	CC	TC	CC	CC	TT	TT	TT	TT	TT	TT	TT	TT	TT	TT	TT	TT	TC	TT	TT	TT	TT	TT	CC	CC	TT	TT	CC	TT	TC	TC	CC	TC	TT	TT	TT	TC	TT	TT	TT	TT	TC	TC
Bn-A01-p21930931	CAATCTACTTTCCTTAACCGACCAGAAAGAACCTTTTTGAATCAGATATC	C/T	1	18539553	CC	CC	TT	CC	CC	CT	CC	CC	CC	CC	CC	CC	CC	CC	CC	CC	CC	CC	CC	CT	CC	CC	CC	CC	CC	CT	CT	CC	CC	TT	CC	CT	CT	TT	CT	CC	CC	CC	CC	CC	CC	CC	CC	CC	CC
Bn-A01-p21931228	GGTGAACTCTCACAGAAGTAGAAGAGGCAGAGGGGATGTCTATAACCTAT	T/A	1	18539851	TT	TA	AA	AA	TA	AA	AA	TT	TT	TT	TT	AA	TT	AA	AA	TT	TT	AA	TT	TA	TT	TT	TT	TT	AA	AA	AA	AA	AA	AA	AA	TA	TA	AA	TA	TT	TA	TT	TA	TA	AA	NN	TT	TA	TA
Bn-A01-p21931498	GGATAGACTTCCAACAGGCGACAGAATATCTAACTGGAACATTGTAACAA	A/C	1	18540120	AA	AA	CC	CC	AC	CC	CC	AA	AA	AA	AA	AA	AA	AA	AA	AA	AA	AA	AA	AC	AA	AA	AA	AA	AA	CC	CC	AA	AA	CC	AA	AC	AC	CC	AC	AA	AA	AA	AC	AA	AA	NN	AA	AC	AC
Bn-A01-p21931622	GAGATTTGGAGAAATCTTACTCATAAGTTACTGTCAGGGCAATACATAAG	C/T	1	18540244	CC	CC	TT	CC	CC	CT	CC	CC	CC	CC	CC	CC	CC	CC	CC	CC	CC	CC	CC	CT	CC	CC	CC	CC	CC	CT	CT	CC	CC	TT	CC	CT	CT	TT	CT	CC	CC	CC	CC	CC	CC	CC	CC	CC	CC
Bn-A01-p21931853	AACCAAAGAAAAAAGCTTGATCATCGAAAGGAGAACCATGTCTCCAAGGC	G/A	1	18540475	AA	GA	GA	GG	GA	GG	GA	AA	AA	AA	AA	GG	AA	GG	GG	AA	AA	GG	AA	GG	AA	AA	AA	AA	GG	GG	GG	GG	GG	GG	GG	GA	GG	GG	GG	AA	GA	AA	GA	GA	GG	GG	AA	GA	GA
Bn-A01-p21937985	CGTATTATAAATAATTGAAAAATCTCTTTACGCATTACCTTCAATATTAA	A/G	1	18546582	AA	AA	GG	GG	NN	GG	GG	AA	AA	AA	AA	AA	AA	AA	AA	AA	AA	AA	AA	NN	AA	AA	AA	AA	AA	GG	GG	AA	AA	GG	AA	AG	NN	GG	NN	AA	AA	AA	AG	AA	AA	NN	AA	AG	AG
Bn-A01-p21960901	AGTTTTACTCTATGTTTGTGATATGAATATGCAGGTGAATTCTTTAAAAA	G/T	1	18572000	GG	GT	TT	TT	GT	TT	TT	GG	GG	GG	GG	TT	GG	TT	TT	GG	GG	TT	GG	GT	GG	GG	GG	GG	TT	TT	TT	TT	TT	TT	TT	GT	GT	TT	GT	GG	GT	GG	GT	GT	TT	TT	GG	GT	GT
Bn-A01-p21969405	GAAACTCAATCACGTAACATTTTCTGAAGCAGTTGAGAGGTTGGAGAGAC	A/G	1	18579315	AA	AG	GG	GG	AG	GG	GG	AA	AA	AA	AA	GG	AA	GG	GG	AA	AA	GG	AA	AG	AA	AA	AA	AA	GG	GG	GG	GG	GG	GG	GG	AG	AG	GG	AG	AA	AG	AA	AG	AG	GG	AG	AA	AG	AG
Bn-A01-p22014179	TGTGTTGTTTTAACTTTAAGCAGTGAAGCAATATGCAAGAGAAGATTCCG	G/A	1	18643279	GG	AA	AA	GG	GG	GA	GG	GG	GG	GG	GG	AA	GG	AA	AA	GG	GG	AA	GG	GG	GG	GG	GG	GG	AA	GG	GG	AA	AA	GG	AA	GG	GG	GG	GG	GG	AA	GG	AA	GG	GG	GG	GG	GA	GA
Bn-A01-p22016353	ACAGAGTTGTTTGGAGCAGAGCCTCCTATTCTTTATGTTCTTCATTACTT	G/A	1	18645452	GG	AA	AA	GG	GG	GA	GG	GG	GG	GG	GG	AA	GG	AA	AA	GG	GG	AA	GG	GG	GG	GG	GG	AA	AA	GG	GG	AA	AA	GG	AA	GA	GG	AA	GA	GG	AA	GG	AA	GG	GG	GG	GG	GA	GA
Bn-A01-p22022023	TCTTCATCTACAATGTTATCAGCTTCTTTGACATCTTCTCCAGCTTTCTT	A/G	1	18652751	GG	AA	AA	GG	AG	AA	AA	GG	AA	AA	AA	AA	GG	GG	GG	AA	AA	GG	GG	AA	GG	AA	GG	GG	GG	GG	GG	GG	AA	AA	GG	AG	AA	GG	AG	GG	AA	GG	AA	AA	AA	AG	AA	AA	AA
Bn-A01-p22038749	TTACGGACATCGTTTTGATGTTGGAACCTAGGTTTCGGTGGCCTTTCATT	G/T	1	18656054	TT	GT	GG	TT	GG	GG	GG	TT	GG	GG	GG	TT	TT	GG	GG	GG	GG	GG	TT	GG	TT	GG	TT	GG	GG	TT	TT	GG	TT	NN	GG	GT	GG	TT	GT	TT	GT	TT	GG	GG	GG	NN	GG	GG	GG
Bn-A01-p22038776	ATATAAATGGAAAAGCAACAAAATTTGAGAGTAAATGAATCTGCGAAACT	T/C	1	18656081	CC	TC	TT	CC	NN	TT	TT	CC	TT	TT	TT	CC	CC	TT	TT	TT	TT	TT	CC	TT	CC	TT	CC	TT	TT	CC	CC	TT	CC	NN	TT	TC	TT	CC	TC	CC	TC	CC	TT	TT	TT	TC	TT	TT	TT
Bn-A01-p22051502	TCAACTCCAAGTGATTTGATTTTGTTCATTGTACATATCTTCACTGGAAA	A/T	1	18668715	AA	AA	AA	AA	AA	AA	AA	AA	AA	AA	AA	AA	AA	AA	AA	AA	AA	AA	AA	AA	AA	AA	AA	TT	AA	AA	AA	AA	AA	NN	AA	AT	AA	TT	AT	AA	AA	AA	AA	AA	AA	AA	AA	AA	AA
Bn-A01-p22051510	TTCCTAAGAACACAACTCGGCCTGCAGTAAGAAGAAACCGAGATCAAGAT	A/G	1	18668722	AA	AA	GG	AA	AG	GG	GG	AA	AA	AA	GG	AA	AA	GG	GG	GG	GG	GG	AA	AA	AA	GG	AA	GG	GG	AA	AA	GG	AA	NN	GG	AG	AA	GG	AG	AA	AA	AA	AG	AG	GG	AG	AA	AG	AG
Bn-A01-p22087364	CAGGGTTGGCCATAGTGCAATTGACACAACACCACTTCACAAACTCAATA	G/A	1	18713321	GG	GG	GG	GG	GG	GG	NN	GG	GG	GG	GG	GG	GG	GG	GG	GG	GG	GG	GG	GG	GG	GG	GG	AA	GG	GG	GG	GG	GG	NN	GG	GA	GG	AA	GA	GG	GG	GG	GG	GG	GG	GG	GG	GG	GG
Bn-A01-p22087629	GAAACACCAGCTGCATTGTTTATGTATCCATTGCTGAACTCATCGAGGTG	T/C	1	18713586	TT	TT	TT	TT	TC	TC	CC	TT	TT	TT	NN	TT	TT	TT	TT	CC	CC	TT	TT	TT	TT	CC	TT	CC	TT	TT	TT	TT	TT	NN	TT	TC	TT	CC	TC	TT	TT	TT	TC	TC	CC	TC	TT	TC	TC
Bn-A01-p22684301	CTGATCACGGTTCCTGTCTCTAGAGGGAAGAGAGAGCATTGTGAGTACGT	C/A	1	18833729	CA	CA	CC	AA	CA	CA	AA	AA	CC	CC	CC	AA	CA	CC	CC	CC	CC	NN	AA	CC	AA	CC	AA	CC	CC	AA	AA	CC	AA	AA	CC	CA	CA	AA	CA	AA	NN	AA	NN	CA	AA	AA	CC	CA	CA
Bn-A01-p22685756	GGCCTTATTTGGTTTTCTAATAGGAAGTTGTAGCCTTGTCTGAACCGAAA	T/C	1	18835221	TT	NN	TT	TT	TT	TT	TT	TT	TC	TC	TT	TT	TT	TT	TT	TT	TT	TT	TT	TT	TT	TT	TT	TT	TT	TT	TT	TT	TT	NN	TT	TT	TT	TT	TT	TT	NN	TT	TC	TT	TT	TT	CC	TT	TT
Bn-A01-p22741943	TCCAATCATGGACCCATTGATCTCATCACTGGTCCCGTTCCAAAATACGT	T/C	1	18901119	CC	TT	TT	CC	TC	TC	CC	CC	TT	TT	CC	NN	CC	TT	TT	TT	CC	TT	CC	TT	CC	TC	CC	TT	TT	CC	CC	TT	NN	NN	CC	TC	TC	CC	TC	CC	TT	CC	TT	TC	CC	CC	TT	TT	TT
Bn-A01-p22768523	CGCTGAAAGGCATCTTTGTTCGCTTGATGAGCTTTGAGATCACACTCATT	C/T	1	18948185	CC	CC	CC	CC	CC	CC	CC	CC	CC	CC	CC	CC	CC	CT	CT	CC	CC	CT	CC	CC	CC	CC	CC	CC	CT	CC	CC	CT	CC	CC	CC	CC	CC	CC	CC	CC	CC	CC	CT	CC	CC	CC	CC	CT	CT
Bn-A01-p23175111	CTAATGATAGTTTCCAACATCATGGTTGAAAATGACGGCATATATGTCGA	A/G	1	19022404	GG	AG	GG	GG	GG	GG	GG	GG	AG	AG	AA	AA	GG	AA	AA	GG	GG	AA	GG	GG	GG	GG	GG	AA	AA	AA	AA	AA	AA	GG	AA	AA	AG	AA	AA	GG	AG	GG	AG	NN	GG	GG	GG	AA	AA
Bn-A01-p23196022	GGCATCTTATATTTCTGAAGGTTGGTTTTTCTCAACATTCTTTCCTGTTG	G/A	1	19064392	AA	GA	AA	AA	AA	AA	AA	AA	GA	GA	GG	GG	AA	GG	GG	AA	AA	GG	AA	AA	AA	AA	AA	GG	GG	GG	GG	GG	GG	AA	GG	GG	GA	GG	GG	AA	GA	AA	GA	GA	AA	AA	AA	GG	GG
Bn-A01-p23195492	CATGGTTATGCCACAGCTTTGTTAGTTGTTTCCTGAAAGAGCATTATAGG	G/A	1	19064922	GG	GA	GG	GG	GG	GG	GG	GG	GG	GG	GG	AA	GG	AA	AA	GG	GG	AA	GG	GG	GG	GG	GG	GG	AA	GG	GG	AA	AA	GG	GG	GG	GA	GG	GG	GG	GA	GG	GA	GG	GG	GG	GG	GA	GA
Bn-A01-p23253678	TGTTTTATTTCGGTTTAATAACCCAAACCACCTCAAACTTGAGTTTTCAC	C/A	1	19110984	CC	CA	CC	CC	CC	CC	CC	CC	CC	CC	CC	AA	CC	CC	CC	CC	CC	CC	CC	CC	CC	CC	CC	CC	CC	CC	CC	CC	AA	CC	CC	CC	CA	CC	CC	CC	CA	CC	CA	CC	CC	CC	CC	CA	CA
Bn-A01-p23259034	TCAGTAACAACCAGGCTGCTTTTCTCAAAGGCAGAAGCTTAGGTGAGAAC	T/G	1	19116486	TT	TG	GG	TT	TT	TG	TT	TT	TT	TT	TT	GG	TT	GG	GG	GG	TT	GG	TT	GG	TT	TT	TT	TT	GG	TT	TT	GG	GG	GG	TT	TT	GG	TT	TT	TT	TG	TT	NN	TT	TT	TT	TT	TG	TG
Bn-A01-p23279247	AGAGCAAATAGGACGACCCTTAGACTTGTTATAACCACCAGAATACGCTG	A/G	1	19144703	AA	AG	AA	AA	AA	AA	AA	AA	AA	AA	AA	GG	AA	AA	AA	AA	AA	AA	AA	AA	AA	AA	AA	AA	AA	AA	AA	AA	GG	AA	AA	AA	AG	AA	AA	AA	AG	AA	AA	AA	AA	AA	AA	AA	AA
Bn-A01-p23280094	AAGATAGAGTGGACTCCAAAATGTAAAGGTTGTCACGAAGATTACCCTTC	A/G	1	19145550	AA	GG	GG	AA	AA	GG	AA	AA	AA	AA	AA	GG	AA	GG	GG	GG	AA	GG	AA	GG	AA	AG	AA	AA	GG	AA	AA	GG	GG	GG	AA	AA	GG	AA	AA	AA	GG	AA	AA	AA	AA	AA	AA	AA	AA
Bn-A01-p23281709	GGCACCATTGAACGTTTCAAGGCTCGTTTAGTTGCTAAGGGTTATACACA	G/A	1	19147155	GG	GA	GG	GG	GG	GG	GG	GG	GG	GG	GG	AA	GG	GG	GG	GG	GG	GG	GG	GG	GG	GG	GG	GG	GG	GG	GG	GG	AA	GG	GG	GG	NN	GG	GG	GG	GA	GG	GG	GG	GG	GG	GG	GG	GG
Bn-A01-p23281878	GCAAACAGAGTTCTTAGGATAAGTCTTGCCAGAGAGTTGGGAATAACCCG	T/C	1	19147324	TT	TC	CC	TT	TT	TC	TT	TT	TT	TT	TT	CC	TT	CC	CC	CC	TT	CC	TT	CC	TT	TC	TT	TT	CC	TT	TT	CC	CC	CC	TT	TT	CC	TT	TT	TT	TC	TT	TC	TT	TT	TT	TT	TC	TC
Bn-A01-p23282001	GGTTGAAACAGGCTTCTCGTCAGTGGAATCAGAAGCTGTCAAGTGTTATT	A/C	1	19147447	AA	AC	CC	AA	AA	AC	AA	AA	AA	AA	AA	CC	AA	CC	CC	CC	AA	CC	AA	CC	AA	AC	AA	AA	CC	AA	AA	CC	CC	CC	AA	AA	CC	AA	AA	AA	AC	AA	AC	AA	AA	AA	AA	AC	AC
Bn-A01-p23321771	ACTAGTAGAGAAGTGGAGATTGTTTGCGTTTATCTCGCCGGAAAAGTACG	A/G	1	19192630	AA	AA	AA	AA	AA	AA	AA	AA	AA	AA	AA	AA	AA	AA	AA	GG	AA	AA	AA	AA	AA	AG	AA	GG	AA	GG	GG	AA	AA	AA	GG	AG	AA	GG	AG	AA	AA	AA	AA	AA	AA	AA	AA	AA	AA
Bn-A01-p23322377	GCTCTTACATTTACATTTATTTTTGTACTTTTCATGTTTTGGTTTCCCTG	A/C	1	19193218	AA	AA	AA	AA	AA	AA	AA	AA	AA	AA	AA	AA	AA	AA	AA	CC	AA	AA	AA	NN	AA	AC	AA	CC	AA	CC	CC	AA	AA	AA	CC	AC	AA	CC	AC	AA	AA	AA	AA	AA	AA	AA	AA	AA	AA
Bn-A01-p23322438	AAAACATGAAAAGTACAAAAATAAATGTAAATGTAAGAGCACCTCCAATG	G/A	1	19193279	GG	GG	NN	GG	GG	GG	GG	GG	GG	GG	GG	NN	GG	NN	NN	AA	GG	NN	GG	NN	GG	GA	GG	AA	NN	AA	AA	NN	NN	GG	AA	GA	GG	AA	GA	GG	GG	GG	GG	GG	GG	GG	GG	GG	GG
Bn-A01-p23330944	GTTAACCTCCTCAAGCTTTAGAGATCAGAGGAGATGATATTGGAGATTAG	T/C	1	19203701	TT	TT	TT	TT	TC	TT	TT	TT	TT	TT	TT	NN	TT	TT	TT	NN	TT	TT	TT	NN	TT	TT	TT	TT	TT	TT	TT	TT	NN	TT	CC	TC	TT	CC	NN	TT	TT	TT	TT	TT	TT	TT	TT	TT	TT
Bn-scaff_17515_1-p583013	TAAACTAAAACACGCAAAGGTGAGGAGTAGATTGCGTTGCGGTGAGAGAG	G/C	1	19203976	GC	CC	CC	CC	GC	GC	GG	GG	CC	CC	GG	CC	GG	CC	CC	GC	GG	CC	NN	GG	GG	NN	CC	GG	CC	GG	GG	NN	GG	CC	GG	GG	GC	GC	GC	GG	CC	NN	CC	GG	GG	GG	GG	GG	GG
Bn-A01-p23370802	GAATTACATGGAGATTCAATATGCTAAGGGAGAAAGATTTATAAATCACA	C/T	1	19243747	CC	CT	NN	CC	CC	CC	CC	CC	TT	TT	CT	CC	CC	CC	CC	CC	CC	CC	CC	TT	CC	CC	CC	CC	CC	CC	CC	CC	CC	CC	CC	CC	CC	CC	CC	CC	CT	CC	NN	CC	CC	CC	CC	CC	CC
Bn-A01-p23472380	AAATGAGTTTTCCATACGAACCAGAGTATCAAAATACAATCGGATCGAGA	G/A	1	19346096	GG	GG	GG	GG	GG	GG	GG	GG	GG	GG	GG	GG	GG	NN	NN	NN	GG	GG	GG	GG	GG	GG	GG	GG	NN	GG	GG	NN	GG	AA	GG	GG	GA	GG	GG	GG	GG	GG	GG	GG	GG	GG	GG	GG	GG
Bn-A01-p23472646	CGGTCGCAGCGACTCTATGTTCCTTTATATTGTTGTGTGTTTCGTCTTCT	C/T	1	19346361	CC	CC	TT	CC	CC	CT	CC	CC	CT	CT	TT	CC	CC	CC	CC	CC	CC	CC	CC	CC	CC	CC	CC	CC	CC	CC	CC	CC	CC	CC	CC	CT	CC	CC	CT	CC	CC	CC	CC	CT	CC	CC	CC	CT	CT
Bn-A01-p23477194	GCATGCCATCTATCTGGGAGACTTTTGTTTGACAAATTTCGATCTGGACA	T/C	1	19350003	TT	TT	CC	TT	TC	TC	TT	TT	TC	TC	CC	TT	TT	CC	CC	CC	TT	CC	TT	TT	TT	TC	TT	TT	CC	TT	TT	CC	TT	CC	TT	TC	TC	TT	TC	TT	TT	TT	TT	TC	TT	TT	TT	TC	TC
Bn-A01-p23493920	TGGGCATAGTGGAAGTCTAATAATCATGCAATGCAAAGTGGTTGGTGTGA	T/C	1	19366697	TT	CC	TT	TT	TT	TT	TT	TT	CC	CC	CC	CC	TT	CC	CC	CC	TT	CC	TT	TT	TT	TC	TT	TT	CC	TT	TT	CC	CC	CC	TT	TC	NN	TT	TC	TT	CC	TT	TT	TC	TT	TT	CC	TC	TC
Bn-A01-p22948925	GAGCCAAGTAAATTGCTTCTTTGTGTTGCTGCCTTTGCTGCTTCTTCATA	A/G	1	19438818	AA	AA	AA	AA	AA	AA	AA	AA	AG	AG	AA	AA	AA	GG	GG	AA	AA	GG	AA	AA	AA	AA	AA	GG	GG	AA	AA	GG	AA	AA	AA	AG	AG	AA	AG	AA	AA	AA	AG	NN	AA	AA	AA	GG	GG
Bn-A01-p22949106	GTAGCTAAACGAAGAACAAGAATATGATCAATCAAGCTATGGGATTAATA	C/T	1	19438999	CC	CC	CC	CC	CC	CC	CC	CC	CT	CT	CC	CC	CC	TT	TT	CC	CC	TT	CC	TT	CC	CC	CC	TT	TT	CC	CC	TT	CC	TT	CC	CT	TT	CC	CT	CC	CC	CC	CT	CT	CC	CC	CC	TT	TT
Bn-A01-p22983721	GTTATTGTTAGGTGTTTCAATAAACCTCAACGCGTGAGAGGCACACTCGT	A/C	1	19474051	CC	AC	AA	AA	CC	AC	CC	CC	AC	AC	CC	AA	CC	AA	AA	AA	CC	AA	CC	AA	CC	AC	CC	AA	AA	AA	AA	AA	AA	AA	CC	AC	AA	CC	NN	CC	AC	CC	AC	NN	CC	CC	CC	AA	AA
Bn-A01-p22999151	GATGTCTCGTGGAAGCTCTTATTGCGGATCTTGCCTCTCTCTCCCCCTTG	C/T	1	19494242	TT	CT	CC	CC	NN	CT	TT	TT	CT	CT	CC	CC	TT	CC	CC	CC	TT	CC	TT	CC	TT	CT	TT	CC	CC	CC	CC	CC	CC	CC	TT	CT	CC	TT	CT	TT	CT	TT	CT	NN	TT	TT	TT	CC	CC
Bn-A01-p23020726	TAAGTGACTTACGTCACTAGAACCATAATGATTGGCATCTTTCTACTAAC	G/A	1	19513083	GG	GG	GG	AA	GG	GG	GG	GG	GA	GA	AA	GG	GG	GG	GG	GG	GG	GG	GG	GG	GG	GG	GG	AA	GG	AA	AA	GG	GG	GG	GG	GA	GA	GG	GA	GG	GG	GG	GG	GA	GG	GG	GG	GA	GA
Bn-A06-p9371495	AAGCGAACTTCAACGGTGGAAGAGGAGCGGACAGTCTACAAATCAGAGAG	G/A	1	19610832	GG	GG	GG	GG	GG	GG	GG	GG	GG	GG	GG	GG	GG	AA	AA	AA	GG	AA	GG	GG	GG	GA	GG	GG	AA	GG	GG	AA	GG	GG	GG	GG	GG	GG	GG	GG	GG	GG	GG	GG	GG	GG	GG	GG	GG
Bn-A01-p23582571	CGTTGAACGAACTGTGTTCTATAGAGAGAGAGCTGCTAAAATGTACTCTG	G/A	1	19614567	AA	GA	GG	NN	NN	GA	AA	AA	GA	GA	GG	GG	AA	GG	GG	GG	AA	GG	AA	AA	AA	NN	NN	AA	GG	AA	AA	GG	GG	GG	AA	GA	GG	AA	NN	AA	GA	AA	AA	GG	AA	AA	GG	GA	GA
Bn-A01-p23586266	TACATAAATCATTTATGGATATTTCATTCTTGAGCATTGCTTCACATTTA	A/G	1	19618247	AA	AA	AA	AA	AA	AA	AA	AA	AG	AG	GG	AA	AA	GG	GG	GG	AA	GG	AA	AA	AA	AG	AA	AA	GG	AA	AA	GG	AA	AG	GG	GG	AG	GG	AG	AA	AA	AA	AA	NN	AA	AA	AA	AG	AG
Bn-A01-p23600621	AACGCATATCTTTTCCATCTCAACATAACATATGATTTGATTTGTTTTGA	T/C	1	19632932	CC	TC	TT	TC	NN	TC	NN	NN	NN	NN	NN	TT	NN	TT	TT	TT	CC	TT	CC	NN	NN	CC	TC	NN	TT	NN	NN	TT	TT	TT	TT	TT	TT	TT	TT	NN	TC	CC	CC	NN	NN	NN	TT	NN	TC
Bn-A01-p23614494	GTTTTTGTAAACACATTTCATAATAGTAGAAGCCATGTATTTACTAGTTT	C/T	1	19663230	TT	CT	CC	TT	TT	NN	TT	TT	CT	CT	CC	CC	TT	TT	TT	CC	TT	TT	TT	TT	TT	CT	TT	TT	TT	TT	TT	TT	CC	CC	CC	CC	CC	CC	CC	TT	CT	TT	TT	CC	TT	TT	CC	CT	CT
Bn-A01-p23616839	GATAGGATATTGATATAAATGCGACAAGAAATTTGTAGATTATGTTAGTT	G/T	1	19665959	TT	GT	GG	TT	TT	GT	TT	TT	GT	GT	GG	GG	TT	TT	TT	GG	NN	TT	TT	TT	TT	GG	TT	TT	TT	TT	TT	TT	GG	GG	GG	GG	GG	GG	GG	TT	GT	TT	TT	NN	TT	TT	GG	GT	GT
Bn-A01-p23638107	AATTAAAACATATTTAGACACAAATCCTGCGGTGTATAACCATTCCCCAT	C/T	1	19687884	CC	CC	CC	CC	CC	CC	CC	CC	CC	CC	CC	CC	CC	CC	CC	TT	CC	CC	CC	CC	CC	CT	CC	CC	CC	TT	TT	CC	CC	CC	TT	CT	CC	TT	CT	CC	CC	CC	CC	CC	CC	CC	CC	CC	CC
Bn-A01-p23658023	AGCTTTTATCTATTAATGTTCTTGACTCATTCATGGCCATGTTTGATTTG	C/T	1	19704557	CT	CC	CC	TT	TT	CT	TT	TT	CC	CC	CC	CC	CC	CC	CC	CC	CC	CC	TT	NN	TT	CC	TT	TT	CC	CC	CC	CC	CC	CC	TT	CT	CC	TT	TT	TT	CC	TT	TT	CT	TT	TT	CC	CT	CT
Bn-A01-p23685978	GCAAGCAACAAATCATAGCTAATCATGTGACTCATTAGTGGCTAATGCCA	C/A	1	19738582	AA	CC	CC	AA	AA	CA	AA	AA	CC	CC	CC	CC	AA	CC	CC	AA	AA	CC	AA	NN	AA	AA	AA	AA	CC	AA	AA	CC	CC	CC	AA	CA	CC	AA	CA	AA	CC	AA	AA	NN	AA	AA	CC	CA	CA
Bn-A01-p23719321	TAAAAACACTAGCTGAAAGACTAATTACAGTACTCTGAACCATGTAACAG	C/T	1	19770868	CT	CC	TT	CC	CT	CT	CC	CC	TT	TT	TT	CC	TT	CC	CC	TT	TT	CC	CC	TT	CC	TT	CC	TT	CC	CC	CC	CC	CC	CC	TT	TT	CC	TT	TT	CC	CC	CC	CC	CT	CC	CC	TT	CT	CT
Bn-A01-p23763782	GAAGTGGACATTCTAAATGGTCAACTATCTCCATTGATTACCATTGCAGT	T/C	1	19825240	TC	TT	TT	TC	TC	TC	CC	CC	CC	CC	CC	TT	TT	TT	TT	TT	TT	TT	CC	CC	CC	TT	TC	CC	TT	CC	CC	TT	TT	TC	TT	TC	TC	TT	TC	CC	TT	CC	CC	CC	CC	CC	CC	CC	CC
Bn-A01-p23842865	AGTTGTTCTTAACGAGATACTCGTTCTCTTCATCGTGACCTGAGACCACA	T/A	1	19908425	TA	TT	TT	TA	TA	TA	TA	TA	TT	TT	TT	TT	TA	TA	TA	TA	TT	TA	TA	TT	TA	TA	TA	TT	TA	TA	TA	TA	TT	TA	TA	TA	TA	TA	TA	TA	TT	TA	TA	TA	TA	TA	TT	TA	TA
Bn-A01-p23843030	CCGCTCTTCTCCGGTGTGTTCTTCAAATCAAAACTGGTTCTGCTTCTACG	C/T	1	19908589	NN	CC	CC	CC	CT	CC	CC	CC	TT	TT	TT	CC	TT	TT	TT	TT	TT	TT	CC	TT	CC	TT	CC	TT	TT	CC	CC	TT	CC	CC	TT	TT	NN	TT	TT	CC	CC	CC	CC	TT	CC	CC	TT	CT	CT
Bn-A01-p23950559	AGAGAAAGAGGTTTTTTACTTATCACATGAAAATCCTTATAATCTCAAAA	A/C	1	20029728	AA	AA	CC	AA	AC	AC	AA	AA	NN	NN	NN	AA	NN	AA	AA	CC	NN	AA	AA	NN	AA	CC	AA	NN	AA	CC	CC	AA	AA	AA	CC	CC	AA	CC	CC	AA	AA	AA	AA	AA	AA	NN	NN	AA	AA
Bn-A01-p23943508	GATACAAAATCATACAAAATACACTGACCAGTTAATCCAATCTCAATCCA	G/A	1	20037017	GG	GG	GG	GG	GG	GG	GG	GG	GG	GG	GG	GG	GG	GG	GG	AA	GG	GG	GG	GG	GG	GA	GG	GG	GG	GG	GG	GG	GG	GG	AA	NN	GG	AA	NN	GG	GG	GG	GG	GG	GG	GG	GG	GG	GG
Bn-A01-p23905191	CACCCCTCACACTTGTTCACTCCCCAGATTCGAGCTCTATCGGGAGCACT	A/G	1	20068368	AG	GG	GG	GG	AG	GG	GG	GG	AA	AA	AA	GG	AA	AA	AA	AA	AA	AA	GG	AA	GG	AA	GG	AA	AA	AA	AA	AA	GG	AA	AA	AA	AG	AA	AA	GG	GG	GG	GG	NN	GG	GG	AA	AG	AG
Bn-A01-p24020373	CTCTCCCGAGAACTCCAACATTAGCAAAGATGAATCTCATGCTGAAATCA	C/T	1	20087236	CC	CC	CC	CC	CC	CC	CC	CC	CC	CC	CC	CC	CC	CC	CC	TT	CC	CC	CC	CC	CC	CT	CC	CC	CC	TT	TT	CC	CC	TT	TT	CT	CT	TT	CT	CC	CC	CC	CC	CC	CC	CC	CC	CC	CC
Bn-A01-p24310993	ACAACATCATTACATCACTCACCACCGTGAAAGGTCACCTGAAGAGATTG	A/G	1	20105634	AA	AA	AA	GG	AA	AA	AA	AA	AA	AA	AA	AA	AA	AA	AA	GG	AA	AA	AA	AA	AA	NN	AA	AA	AA	AA	AA	AA	AA	GG	GG	AG	AG	GG	AG	AA	AA	AA	AA	AA	AA	AA	AA	AA	AA
Bn-A01-p24319792	AAGAAGAATGCAATCGAAGTGGATAAAACAATCAAGTGAAATACTTTGTA	T/G	1	20114793	GG	TT	TT	TT	GG	TG	GG	GG	TT	TT	TT	TT	GG	GG	GG	TT	GG	GG	TT	GG	GG	TG	GG	GG	GG	NN	NN	GG	TT	TT	TT	TT	TT	TT	TT	GG	TT	GG	GG	TG	GG	NN	TT	TG	TG
Bn-A01-p24320794	TATAAGTTCACGACTACTATTGAGTCAGAGCTCAATCGTCAGACTATTTT	C/A	1	20114986	AA	CC	CC	CC	AA	CA	AA	AA	CC	CC	CC	CC	AA	AA	AA	CC	AA	AA	CC	AA	AA	CA	AA	AA	AA	NN	NN	AA	CC	CC	CC	CC	CC	CC	CC	AA	CC	AA	AA	CC	AA	CA	CC	CA	CA
Bn-A01-p24360206	TTGGACACCACATAAACATAGTGATCGGTAACATAACTCAAGAGGCTCCA	G/A	1	20142563	GG	GG	AA	GG	GA	GA	GG	GG	GG	GG	GG	GG	GG	AA	AA	GG	GG	AA	GG	GG	GG	GG	GG	AA	AA	AA	AA	AA	GG	GG	GG	GG	GG	GG	GG	GG	GG	GG	GG	GG	GG	GG	GG	GG	GG
Bn-A01-p24408637	TTTCTCATTGTATCCTTTTCTGGTTTATGTCATGATGATCATTGACTATA	C/T	1	20206523	CC	CC	TT	CC	CC	CT	CC	CC	CC	CC	CC	CC	CC	TT	TT	CC	CC	TT	CC	CC	CC	CC	CC	CC	TT	CC	CC	TT	CC	CC	CC	CC	CC	CC	CC	CC	CC	CC	CC	CC	CC	CC	CC	CC	CC
Bn-A01-p24425211	AAAACCAGACTAGTTCAGGTTTAGTATTACTTCCGCCTATTCGGCAAATC	C/G	1	20223140	CC	CC	CC	CC	CG	CC	CC	CC	CC	CC	CC	CC	CC	CC	CC	CC	CC	CC	CC	CC	CC	CC	CC	GG	CC	CC	CC	CC	CC	CC	CC	CC	CC	CC	CC	CC	CC	CC	CC	CC	CC	CC	CC	CC	CC
Bn-A01-p24504495	TTTTCACAAACTTATTCAACACATTGTGTAGTTGTTGATTATCTCCTTCA	T/C	1	20308631	TC	TT	TT	TT	TC	TT	TT	TT	TT	TT	TT	TT	CC	CC	CC	TT	TT	CC	TT	CC	TT	TT	TT	CC	CC	CC	CC	TT	TT	TT	TT	TT	TT	TT	TT	TT	TT	TT	TT	TT	TT	NN	TT	TT	TT
Bn-A01-p24504575	TCGAATCCATTTGAACTGCACTTCTTCAAACTTTGCCTCGCATTTCCTAA	G/A	1	20308711	GG	GG	GG	GG	GG	GG	GG	GG	GG	GG	GG	GG	GG	AA	AA	GG	GG	AA	GG	GG	GG	GG	GG	GG	AA	AA	AA	GG	GG	GG	GG	GG	GG	GG	GG	GG	GG	GG	GG	GG	GG	GG	GG	GG	GG
Bn-A01-p24525303	CACTTGATCCCGGACGAGTCTCCGGCGTATTTATCCAAAACTCCGAATCT	G/A	1	20330257	GA	GG	GG	GG	GA	GG	GG	NN	GG	NN	NN	GG	AA	GG	GG	GG	GG	GA	GG	AA	NN	GG	NN	AA	GA	GG	GA	GG	GG	GG	GG	GG	NN	GG	GG	GG	GG	GG	GG	GG	NN	GA	GG	GG	GA
Bn-A01-p24526982	TTTATACATTTATTTTCTCCAAACAATCGTGGAATCACCTTATCAGATTA	T/G	1	20331936	TT	TT	TT	TT	TG	TT	TT	TT	TT	TT	TT	TT	TT	TT	TT	TT	TT	TT	TT	TG	TT	TT	TT	GG	TT	TT	TT	TT	TT	TT	TT	TT	TT	TT	TT	TT	TT	TT	TT	TT	TT	TT	TT	TT	TT
Bn-A01-p24529391	CAAGGGGTAAGTCACATAAACACAAGTGTACATATAATATTTATAGAAAT	A/G	1	20334362	AA	AA	GG	AA	AG	AG	AA	AA	AA	AA	AA	AA	AA	GG	GG	AA	AA	GG	AA	GG	AA	AA	AA	GG	GG	AA	AA	AA	AA	AA	AA	AA	AA	AA	AA	AA	AA	AA	AA	AA	AA	AA	AA	AA	AA
Bn-A01-p24541095	TATCTAATCAACAGATATGAAACTAAACACACATACACTACTAAAACCAT	C/A	1	20344018	CC	CC	AA	CC	CA	CA	CC	CC	CC	CC	CC	CC	CC	AA	AA	CC	CC	AA	CC	AA	CC	CC	CC	AA	AA	CC	CC	CC	CC	CC	CC	CC	CC	CC	CC	CC	CC	CC	CC	CC	CC	CC	CC	CC	CC
Bn-A01-p24556230	ACAACATTTTCTGGTTTTAGCGGAAAAACTGAATTTTCTTGTTTTGAAGG	G/A	1	20356754	GG	GG	AA	GG	GG	GA	GG	GG	GG	GG	GG	GG	GG	AA	AA	GG	GG	AA	GG	GG	GG	GG	GG	GG	AA	GG	GG	GG	GG	GG	GG	GG	GG	GG	GG	GG	GG	GG	GG	GG	GG	GG	GG	GG	GG
Bn-A01-p24565084	AAAAAGAAACAAAAATTCGCAAAAGCGTATTGAGTCAAATACCCATTTAG	G/A	1	20363618	GA	GG	GG	GG	GA	GG	GG	GG	GG	GG	GG	GG	AA	GG	GG	GG	GG	GG	GG	AA	GG	GG	GG	AA	GG	AA	AA	GG	GG	GG	GG	GG	GG	GG	GG	GG	GG	AA	GG	GG	GG	GG	GG	GG	GG
Bn-A01-p24565311	TACATGTAAGCAGTAAAAGAAAAGAACACATATACAGGAAGGCACACTTA	T/C	1	20363845	TC	TT	TT	TT	NN	TT	TT	TT	TT	TT	TT	TT	CC	TT	TT	TT	TT	TT	TT	CC	TT	TT	TT	CC	TT	CC	CC	TT	TT	TT	TT	TT	TT	TT	TT	TT	TT	CC	TT	TT	TT	TT	TT	TT	TT
Bn-A01-p24575679	ATAAACGAAGGCACGTGTTGGTGTTTAGAAAGTGGGCCTTCGACACAATA	G/A	1	20378110	GA	GG	GG	GG	GA	GG	GG	GG	GG	GG	GG	GG	AA	GG	GG	GG	GG	GG	GG	AA	GG	GG	GG	AA	GG	AA	AA	GG	GG	GG	GG	GG	GG	GG	GG	GG	GG	AA	GG	GG	GG	GG	GG	GG	GG
Bn-scaff_16534_1-p2419545	AAAATATTCATAAATTTTCATTTGATTCATTATCCGTTTCGATTAGAACC	C/T	1	20462597	CT	CC	CT	TT	NN	TT	TT	TT	CC	CC	CC	CC	CC	CC	CC	CC	TT	CC	TT	TT	TT	CT	TT	CC	CC	TT	TT	CC	CC	CT	CC	CC	CT	CC	CC	TT	CC	CC	TT	CC	TT	TT	CC	CT	CT
Bn-A01-p24696367	AGGAGGCTTCTATCAACCAGGTTATCAATATGGAGGGTTTAAAACGTGCC	C/A	1	20464255	CC	CC	CC	CC	CC	CC	CC	CC	CC	CC	CC	CC	CC	CC	CC	CC	CC	CC	CC	CC	CC	CC	CC	CC	CC	CC	CC	CC	CC	CA	AA	CC	CA	CC	CC	CC	CC	CC	CC	CC	CC	CC	CC	CC	CC
Bn-A01-p24697185	GACAAGAACTATGCCTAAACCAATGATCCATTACCAAAGCCGGATGAGTC	T/G	1	20465073	TT	TT	GG	TT	TG	TG	TT	TT	TT	TT	TT	TT	TT	GG	GG	TT	TT	GG	TT	GG	TT	TT	TT	GG	GG	TT	TT	TT	TT	TG	TT	TT	TG	TT	TT	TT	TT	GG	TT	TT	TT	TT	TT	TT	TT
Bn-A01-p24701885	TTAAGCATGATCCTTTGTCTCTTAAAGAATGATAATTCTGTGACTCTCAG	G/T	1	20469921	TT	NN	NN	GG	GT	TT	TT	TT	NN	NN	NN	NN	NN	TT	TT	NN	TT	TT	TT	GG	TT	TT	TT	GG	TT	TT	TT	NN	NN	GG	TT	NN	GG	NN	NN	TT	NN	GG	TT	TT	TT	TT	NN	TT	TT
Bn-A01-p24703150	TGATAATGTGAGTGCATTCTTTATAATGTTTGCACTGCAAAATTTTAGGA	C/T	1	20471189	NN	NN	NN	CC	CC	NN	NN	NN	NN	NN	NN	NN	NN	TT	TT	NN	NN	TT	NN	CC	NN	NN	NN	CC	TT	TT	TT	NN	NN	CC	TT	NN	CC	NN	NN	NN	NN	CC	NN	NN	NN	NN	NN	NN	NN
Bn-A01-p24705790	ACCACGAAACAGAGGCATGAGTAAAGAAATCTGAATTGGTGGCAATGGCA	G/A	1	20473861	GG	GG	GG	AA	AA	GG	NN	NN	GG	GG	GG	GG	GG	GG	GG	GG	NN	GG	NN	AA	NN	GG	NN	AA	GG	NN	NN	GG	GG	AA	GG	GG	GA	GG	GG	NN	GG	AA	NN	GG	NN	NN	GG	GG	GG
Bn-A01-p24706378	AAGAGAGTTTTATATATTGCATTGTGTGGTTCTCTCAACAAAACATTTAT	A/G	1	20474449	AA	AA	AA	GG	AG	AA	AA	AA	AA	AA	AA	AA	AA	AA	AA	AA	AA	AA	AA	GG	AA	AA	AA	GG	AA	AA	AA	AA	AA	GG	AA	AA	AG	AA	AA	AA	AA	GG	AA	AA	AA	AA	AA	AA	AA
Bn-A01-p24707425	AGCCAGACGACCATTTTGCATAGTTTCAGGGCTTTCATCAAGACAACTTC	T/C	1	20475501	TT	TT	TT	CC	TC	TT	TT	TT	TT	TT	TT	TT	TT	TT	TT	TT	TT	TT	TT	NN	TT	TT	TT	CC	TT	TT	TT	TT	TT	CC	TT	TT	CC	TT	TT	TT	TT	CC	TT	TT	TT	TT	TT	TT	TT
Bn-A01-p24707727	TATTGATGCAAATGTTTCTACAAATCCTGAAAGTAGGAGTCAAAGTGCGG	C/T	1	20475803	CC	CC	CC	TT	CT	CC	CC	CC	CC	CC	CC	CC	CC	CC	CC	CC	CC	CC	CC	TT	CC	CC	CC	TT	CC	CC	CC	CC	CC	TT	CC	CC	CT	CC	CC	CC	CC	TT	CC	CC	CC	CC	CC	CC	CC
Bn-A01-p24811222	TTTGACCAAAAAAGGTATTGTAAATCTATTAAATTTGACAAAACGACAAC	G/T	1	20548191	GT	GT	TT	GG	GG	GT	GG	GG	TT	TT	TT	TT	TT	TT	TT	TT	GG	TT	GG	GG	GG	GT	GG	GG	TT	GG	GG	TT	TT	GG	TT	GT	GG	TT	TT	GG	GT	GG	GG	GT	GG	GG	GT	GT	GT
Bn-A01-p24813515	TAATAACGGAGGGGGTTTACCGTAAAATCAAAACTAAACGAGTACTTTAA	C/T	1	20549130	CC	CT	CC	TT	TT	CC	NN	NN	CC	CC	CC	CC	CC	CC	CC	CC	NN	CC	NN	TT	NN	CC	NN	TT	CC	TT	TT	CC	CC	TT	CC	CT	CT	CC	CC	NN	CT	TT	TT	CC	NN	NN	CT	CC	CC
Bn-A01-p24828081	TTGCTTCCAACCACGTTGCTTTTTATCCAGGTTCAATTTAATTTCAATAC	G/T	1	20559718	NN	TT	TT	GG	GT	GT	GG	GG	GG	GG	GG	GG	NN	TT	TT	GG	GG	NN	GG	GT	GG	GG	GG	TT	TT	GG	GG	GG	GG	TT	NN	NN	TT	GG	GG	GG	TT	TT	TT	GG	GG	GG	TT	GG	GG
Bn-A01-p24829245	CTTTGAGTCTGGACCGTCCATTTTTTTACAAAATTACTCTTGGTCCATGC	C/T	1	20560881	CT	CT	TT	CC	CT	CT	CC	CC	CC	CC	CC	CC	TT	TT	TT	CC	CC	TT	CC	TT	CC	CC	CC	TT	TT	CC	CC	CC	CC	TT	TT	CT	CT	CC	CC	CC	CT	TT	CT	CC	CC	CC	CT	CC	CC
Bn-A01-p24829988	TGACATCTGGAGATACCTGTGTTAATGCCATTGTGATGTGATTAGTCATT	C/T	1	20561624	CT	CT	TT	CC	CT	CT	CC	CC	CC	CC	CC	NN	TT	TT	TT	CC	CC	TT	CC	TT	CC	CC	CC	TT	TT	CC	CC	CC	CC	TT	TT	CT	NN	CC	CC	CC	CT	TT	CT	CC	CC	CC	CT	CC	CC
Bn-A01-p24830111	AACAAAATATCAGACCAAGATGAATAAATTATGGTTTAAGCATATGGATT	A/G	1	20561747	AG	AG	GG	AA	NN	AG	AA	AA	AA	AA	AA	AA	GG	GG	GG	AA	AA	GG	AA	GG	AA	AA	AA	GG	GG	AA	AA	AA	AA	GG	GG	AG	GG	AA	AA	AA	AG	GG	AG	AA	AA	NN	AG	AA	AA
Bn-A01-p24830366	AAGTTTTTGGTATCTCCGGTCGTTACAACTAAAAGTATGACTGCTGTTAA	C/T	1	20562002	CT	CT	TT	CC	CT	CT	CC	CC	CC	CC	CC	CC	TT	TT	TT	CC	CC	TT	CC	TT	CC	CC	CC	TT	TT	CC	CC	CC	CC	TT	TT	CT	NN	CC	CC	CC	CT	TT	CT	CC	CC	CC	CT	CC	CC
Bn-A01-p24835306	CAAAGAACGACGGATAAAAATAACAGAGGTAGAAGAGAATTCTGAACGAT	G/A	1	20566957	GA	GA	AA	GG	GA	GA	GG	GG	GG	GG	GG	GG	AA	AA	AA	GG	GG	AA	GG	AA	GG	GG	GG	AA	AA	GG	GG	GG	GG	AA	AA	GA	GA	GG	GG	GG	GA	AA	GA	GG	GG	GG	GA	GG	GG
Bn-A01-p24835449	GAGCTTCCGACTTCTGTTTCATTGGAGATAAGGCTCTCCCATGGCTGTAG	T/C	1	20567100	TC	TC	CC	TT	NN	TC	TT	TT	TT	TT	TT	TT	CC	CC	CC	TT	TT	CC	TT	CC	TT	TT	TT	CC	CC	TT	TT	TT	TT	CC	CC	TC	NN	TT	TT	TT	TC	CC	TC	TT	TT	NN	TC	TT	TT
Bn-A01-p24839451	ATTAACTATTTGTAAGAAATAATTAGTGTTAACAAAACTAGTAGTTTATG	T/C	1	20571073	TC	TC	CC	TT	NN	NN	NN	TT	TT	TT	TT	TT	CC	CC	CC	TT	TT	CC	TT	CC	TT	TT	TT	CC	CC	TT	NN	TT	TT	CC	CC	TC	CC	TT	TT	TT	TC	CC	TC	TT	TT	NN	TC	TT	TT
Bn-A01-p24839905	ACAGAGACATCATTCGTAGGGCAATTCAAAGTTTTTATAGTATATTTTTT	G/T	1	20571531	NN	GT	NN	GG	GT	GG	GG	GG	GG	GG	GG	GG	TT	TT	NN	GG	GG	NN	GG	TT	GG	GG	GG	TT	TT	GG	GG	GG	GG	TT	NN	GG	NN	GG	GG	GG	GT	TT	GT	GG	GG	GG	GT	GG	GG
Bn-A01-p24840306	TAAATAAATAAAAATTAAATCATGTCAAGCTTAATTATAGTGTTGCTCAT	T/C	1	20571932	TC	TC	CC	TT	NN	TC	TT	TT	TT	TT	TT	TT	CC	CC	CC	TT	TT	CC	TT	CC	TT	TT	TT	CC	CC	TT	TT	TT	TT	CC	CC	TC	CC	TT	TT	TT	TC	CC	TC	TT	TT	TT	TC	TT	TT
Bn-A01-p24848629	CGGTTTGGCTGATCAAGTCTTTGTTGTTAATGTTTTGATTAACATGTATT	C/A	1	20581094	CC	CA	CC	AA	CC	CC	CC	CC	AA	AA	AA	AA	CC	AA	AA	AA	CC	AA	CC	CC	CC	NN	CC	CC	AA	AA	AA	AA	AA	CC	CC	AA	CC	AA	AA	CC	CA	CC	CC	AA	CC	CC	CA	CA	CA
Bn-Scaffold000164-p247723	ATGGAGCCAGCCTGCCATTAATTGTCTTATTAACTTAGAGTATCTCCAAC	G/T	1	20598738	GT	GG	TT	GG	GG	GT	GG	GG	GG	GG	GG	GG	TT	TT	TT	GG	GG	TT	GG	GT	GG	GG	GG	GG	TT	TT	TT	GG	GG	GT	GG	GG	GT	GG	GG	GG	GG	GG	GG	GG	GG	GG	GG	GG	GG
Bn-Scaffold000164-p196290	CTCATGGGACAGCAGTCTATGGGGCGTCAGATAGGTTGGTGAAATGATAG	A/G	1	20658423	AA	AG	GG	AA	AG	AG	AA	AA	AA	AA	AA	AA	AA	GG	GG	GG	AA	GG	AA	AA	AA	AG	AA	AA	GG	GG	GG	AA	AA	AA	AA	AG	AA	AA	AA	AA	AG	AA	AG	AA	AA	AA	AG	AA	AA
Bn-Scaffold000164-p196286	TCATGAGAATATAGAAGCAAACTTGAAACAACACTAGAGGATTTACTCAA	G/A	1	20658427	GG	GA	AA	GG	GA	GA	GG	GG	GG	GG	GG	GG	GG	AA	AA	AA	GG	AA	GG	GG	GG	GA	GG	GG	AA	AA	AA	GG	GG	GG	GG	GA	GG	GG	GG	GG	GA	GG	GA	GG	GG	GG	GA	GG	GG
Bn-Scaffold000164-p174512	ATGCAGGACGTAGTTGATGAATTGGTGAAAGGATCAAAGCAAGGTGAAGC	A/G	1	20676804	AA	AG	AA	GG	AA	AA	AA	AA	AA	AA	AA	AA	AA	AA	AA	GG	AA	AA	AA	AA	AA	AG	AA	AA	AA	AA	AA	AA	AA	AA	AA	AG	AA	AA	AA	AA	AG	AA	AG	AA	AA	AA	AG	AA	AA
Bn-Scaffold000164-p133924	GTGAAGCTAATGGGTTTTGTCATTATTTTGAGTCTCTGTGTTGCAGCTGA	C/A	1	20717761	CA	CA	CC	CC	CC	CC	CC	CC	CC	CC	CC	CC	AA	CC	CC	AA	CC	CC	CC	CC	CC	CA	CC	CC	CC	CC	CC	CC	CC	CC	AA	CC	CC	CC	CC	CC	CA	CC	CC	CC	CC	CC	CC	CC	CC
Bn-Scaffold000164-p120459	GCGAGGCTTTGATATCGATAGTAGATGGTCTTGTTGATGAGGTTGGAGTG	T/G	1	20722228	TT	TT	TT	TT	TT	TT	TT	TT	TT	TT	TT	TT	TT	TT	TT	TT	TT	TT	TT	TT	TT	TT	TT	TT	TT	TT	TT	TT	TT	TT	TT	TT	TT	TT	TT	TT	TT	TT	TT	TT	TT	TT	TT	TT	TT
Bn-Scaffold000164-p55747	GGGATGCAATATAGGTTGATTAATTTAAAAACTGACAATTGTAAATAAAA	C/T	1	20793055	CT	CC	CC	CC	CC	CC	CC	CC	CC	CC	CC	CC	TT	CC	CC	TT	CC	CC	CC	CC	CC	CT	CC	CC	CC	CC	CC	TT	CC	CC	TT	CC	CC	CC	CC	CC	CC	CC	CC	CC	CC	CC	CC	CC	CC
Bn-Scaffold000164-p46170	TCACAAATAACCACTGGTTCATATTATGAACCGAAAAACAGAAACAAAAC	G/A	1	20804064	GA	GG	GG	GG	GG	GG	GG	GG	GG	GG	GG	GG	AA	AA	AA	AA	GG	AA	GG	GG	GG	GA	GG	GG	AA	GG	GG	GG	GG	GG	GG	GG	GG	GG	GG	GG	GG	GG	GG	GG	GG	GG	GG	GG	GG
Bn-Scaffold000164-p39872	ACGACTCGTTGATTTGCGACTACGTGTATTAGTCGTAAATCAGTTGCAAA	T/G	1	20810342	TG	TT	TT	TT	GG	TT	TT	TT	TT	NN	TT	TT	GG	GG	GG	TT	TT	GG	TT	TT	TT	TT	TT	GG	GG	TT	TT	TT	TT	TG	TT	TT	NN	TT	TT	TT	TT	TT	TT	TT	TT	TT	TT	TT	NN
Bn-Scaffold000164-p37834	TTAGTTTGGTCGAGCCTAAGCTTTAATGGGCCGGGCCCATGTAATTAATA	T/C	1	20813874	TC	TT	CC	TT	TC	TC	TT	TT	TT	TT	TT	TT	CC	CC	CC	CC	TT	CC	TT	TT	TT	TC	TT	CC	CC	TT	TT	CC	TT	TC	CC	TT	TC	TT	TT	TT	TT	TT	TT	TT	TT	TT	TT	TT	TT
Bn-Scaffold000164-p15854	ATTGTAAACTCTCGGATAACCGTAGAGAGCTTAGCTTGAATGCATAGCCG	C/A	1	20835447	AA	CC	CC	CC	NN	CA	AA	AA	CC	CC	CC	CC	AA	AA	AA	CC	AA	AA	AA	CA	AA	CC	AA	AA	AA	CC	CC	CC	CC	CC	CC	CC	CC	CC	CC	AA	CC	CC	AA	CC	AA	CA	CC	CA	NN
Bn-Scaffold000164-p11112	GCAAAGCTGTAGATGTCATAAAACTTTTCTGCACATTACACATATGTCAA	C/A	1	20842043	CA	AA	NN	AA	CA	CC	CC	CC	CC	CC	CC	CC	AA	AA	AA	AA	CC	AA	CC	CC	CC	CA	CC	AA	AA	AA	AA	NN	CC	CC	NN	CC	CC	CC	CC	CC	AA	CC	CC	CC	CC	CC	CC	CC	CC
Bn-A01-p26366791	TGTGTGGATTTGGTTGATGAGGTTGATTGTTGTGGATATGGTGTGAGCTT	T/C	1	20889111	TT	TT	TT	TT	TT	TT	TT	TT	TT	TT	TT	TT	TT	TT	TT	CC	TT	TT	TT	TT	TT	TC	TT	CC	TT	TT	TT	TT	TT	CC	TT	TT	CC	TT	TT	TT	TT	TT	TT	TT	TT	TT	TT	TT	TT
Bn-A01-p26400154	GATTCTTCATGAGTAAAAGCATCTGAGTCCATGGAGAGTAGTGTCGACGG	G/A	1	20928813	GG	GG	GG	GG	GG	GG	GG	GG	GG	GG	GG	GG	GG	GG	GG	GG	GG	GG	GG	GG	GG	GG	GG	GG	GG	GG	GG	GG	GG	GG	GG	GG	GG	GG	GG	GG	GG	GG	GG	GG	GG	GG	GG	GG	GG
Bn-A01-p26423587	ATTTGGCTATAAAATCTAACAAGGAATTTGGCTACAAAAATGTACATAGC	G/A	1	20942271	GA	GG	AA	GG	GA	GA	GG	GG	GG	GG	GG	GG	AA	AA	AA	AA	GG	AA	GG	GG	GG	GA	GG	AA	AA	AA	AA	AA	GG	GG	AA	GG	GG	GG	GG	GG	GG	AA	GG	GG	GG	GA	GG	GG	GG
Bn-A01-p26425810	CAATCATCGTTATCTGTTTTAACAAATAAAGAGTTTTGAGTATTTTTGTA	A/C	1	20944311	AC	AA	NN	AA	AA	AA	AA	AA	AA	AA	AA	AA	CC	NN	NN	CC	AA	NN	AA	AA	AA	AC	AA	CC	NN	CC	CC	NN	AA	AA	NN	AA	AA	AA	AA	AA	AA	CC	AA	AA	AA	AC	AA	AA	AA
Bn-A01-p26426004	GAGGTGAGTCCTTCTTCAGACTACTGTCAACCGAGCGGACAGTGGCCATG	T/C	1	20944505	TC	TT	TT	TT	TC	TT	TT	TT	TT	TT	TC	TT	CC	TT	TT	CC	TT	TT	TT	TT	TT	TT	TT	CC	TT	CC	CC	CC	TT	TT	CC	TT	TT	TT	TT	TT	TT	CC	TT	TT	TT	TT	TT	TT	TT
Bn-A01-p26447438	ATAAGATATTTAAGCATCCTAAGCATCTACTGACACCTGAATTATCTGTT	T/G	1	20969246	TT	TT	NN	TT	TG	TT	TT	TT	GG	GG	GG	GG	TT	GG	GG	TT	TT	GG	TT	TG	TT	TG	TT	TT	GG	TT	TT	GG	GG	GG	GG	GG	GG	GG	GG	TT	TT	TT	GG	NN	TT	TT	GG	GG	GG
Bn-A01-p27079797	GGTCACTATTGGTTTATGGGGGCACTGAGGAGGAAAGGAGTAAGTGAAAT	G/A	1	21078244	GG	GG	AA	AA	GG	GA	GG	GG	GG	GG	GA	GG	AA	GG	GG	AA	GG	GG	GG	GG	GG	GG	GG	AA	GG	GG	GG	GG	GG	GG	GG	GG	GA	AA	GA	GG	GG	AA	GG	GG	GG	GG	GG	GG	GG
Bn-scaff_16691_1-p1332173	CTCGTTGTCTGGGTAATCTCAACTATACTCTTACAGATCTAAACCTTGGT	C/A	1	21202358	CC	CC	CC	CC	NN	CC	CC	CC	CA	CA	CA	CA	CC	CA	CA	CC	CC	CA	CC	CA	CC	CA	CC	CC	CA	CC	CC	CA	CA	CA	CA	CA	CA	CC	CA	CC	CC	CC	CA	CA	CC	CC	CA	CA	CA
Bn-A01-p27147782	AACATAGGTATCCGAAATTTTAGCCCATGTGTTGTTGCGTTTTCGAATCC	G/T	1	21236189	TT	NN	NN	NN	GG	NN	NN	NN	GG	GG	GG	GG	TT	GG	GG	NN	NN	GG	NN	GG	NN	GG	NN	GG	GG	NN	NN	GG	GG	GG	GG	GG	GG	NN	GG	NN	NN	GG	GG	GG	NN	GG	GG	GG	GG
Bn-A01-p27225628	GTCTGGCTGTTTATATCGCAGCCACAATGCTCAGATTCGGGTTTCAGACA	T/C	1	21367378	NN	CC	TT	NN	TT	TT	TT	TT	TT	TT	TT	TT	TT	TT	TT	NN	TT	TT	TT	CC	TT	TT	TT	TT	TT	TT	TT	TT	TT	CC	TT	TT	TC	TT	TC	TT	CC	TT	CC	TT	TT	TC	TT	TT	TT
Bn-A01-p27263558	GACGTTGCCCGAGCAGAGTTAATCTACAGATTGTTCTACATGGCTAGTCA	T/C	1	21414667	CC	CC	TT	TT	TC	TT	CC	CC	TT	TT	NN	TT	CC	TT	TT	TT	CC	TT	CC	TT	CC	TT	CC	TT	TT	CC	CC	TT	TT	TT	TT	TT	TT	NN	TT	CC	CC	CC	TT	TT	CC	CC	TT	TT	TT
Bn-A01-p27272066	TGACCCTCTTTTTTGCTGTTGCAGCTTTGCTTTTGGAAAGCCAACTGAAT	C/T	1	21423180	CC	CC	CC	CC	CC	CC	CC	CC	CC	CC	CC	CC	CC	CC	CC	CC	CC	CC	CC	TT	CC	CC	CC	CC	CC	CC	CC	CC	CC	TT	CC	CC	CT	CC	CC	CC	CC	CC	CC	CC	CC	TT	CC	CC	CC
Bn-A01-p27336799	GTTACGGGATCACTTTCAAGAAATGGGTCAAAACATTAAAGCTATGCTAT	T/C	1	21466020	TC	TT	TT	TT	CC	TT	TT	TT	TT	TT	TT	CC	CC	CC	CC	CC	TT	CC	TT	CC	TT	TC	TT	CC	CC	TT	TT	CC	CC	CC	CC	TT	TC	TT	TT	TT	TT	CC	CC	TT	TT	NN	TT	TC	CC
Bn-A01-p27348128	CAATTGTCTCCCTATCATAGAGATGAACGGATGTATGATTGCATCGATCA	G/A	1	21468468	NN	GG	AA	GG	GA	GA	GG	GG	GG	GG	GA	AA	AA	AA	AA	AA	GG	AA	GG	GA	GG	AA	GG	AA	AA	GG	GG	AA	AA	GG	AA	GG	GG	GG	GG	GG	GG	AA	AA	GG	GG	GG	GG	GA	NN
Bn-A01-p27360503	GCGAAACAATCGGATCGAAATTGCGAAATTAACCGGGAAAAGATGATCGA	G/A	1	21484218	GA	GG	GG	GG	GG	GG	GG	GG	GG	GG	GG	GG	AA	GG	GG	AA	GG	GG	GG	GG	GG	GA	GG	AA	GG	GG	GG	GG	GG	GG	GG	GG	GG	GG	GG	GG	GG	AA	GG	GG	GG	GG	GG	GG	GG
Bn-A01-p27381111	GAAAGTAGGCAGTATCCACATGACTTAAACGCTTGGATAAGATGGTCTGT	C/A	1	21505361	CC	CC	CC	CC	CA	CC	CC	CC	CC	CC	CC	AA	CC	AA	AA	CC	CC	AA	CC	AA	CC	AA	CC	CC	AA	CC	CC	AA	AA	AA	AA	CC	NN	CC	CC	CC	CC	CC	AA	CC	CC	AA	CC	CA	AA
Bn-A01-p27392534	CGTCCTTGAATCTCTCAACGGAGAAGTCGAAACCTAGAATATATTGTTCA	A/G	1	21524814	AA	AA	GG	AA	AA	AG	AA	AA	AA	AA	AA	AA	AA	AA	AA	AA	AA	AA	AA	AA	AA	AG	AA	AA	AA	AA	AA	AA	AA	AA	AA	AA	AA	GG	NN	AA	AA	AA	AA	AA	AA	AA	AA	AA	AA
Bn-A01-p27722989	CTTCTTAAACTTCAATGCATAGCAAGCAATGTAGGTGAAAAATAATGGGC	T/C	1	21730592	TC	TT	CC	TT	TC	TC	TT	TT	TC	TC	TT	CC	TC	TT	TT	TT	TT	TT	TT	CC	TT	TT	TT	TT	TT	TT	TT	CC	CC	TT	TC	TC	TC	CC	CC	TT	TT	TT	CC	NN	TC	NN	CC	CC	TC
Bn-scaff_22321_1-p247241	AACTCAGTAACAGGTTTTAGAGGAGTTTGGCATGCTCCCAACTTTCTTCC	A/G	1	21816997	AG	AA	AA	GG	AG	AA	AA	AA	AA	AA	GG	GG	AA	GG	GG	AA	AA	GG	GG	NN	AA	AA	AA	AA	NN	AA	AA	AA	AA	AA	AA	AA	AA	GG	AG	GG	AA	GG	AA	AA	AA	AA	AA	AA	AA
Bn-A01-p27988223	AAAAATCGGAGTGAGCATGCAAGAGTTTGTAGCAGGAAAGGACAAGGAAG	A/G	1	21842149	AA	GG	AA	GG	AA	AA	AA	AA	AA	AA	AA	AA	NN	AA	AA	AA	GG	AA	AA	GG	GG	AA	GG	GG	AA	AA	AA	AA	AA	AA	AA	AA	AA	AA	AA	AA	GG	AA	AA	AA	AA	AA	AA	AA	AA
Bn-A01-p27989439	TTCTTCGGTGAGATGACCATCATCTGATGTCATTGTAGTTCGAGCTTAAA	T/G	1	21843366	TG	TT	TT	TT	TT	TG	GG	GG	GG	GG	TT	TT	TG	TT	TT	GG	TT	TT	TT	TT	TT	GG	TT	TT	TT	GG	GG	GG	TT	GG	GG	GG	TG	TT	TT	TT	TT	TT	TT	GG	GG	GG	GG	GG	GG
Bn-A01-p28161207	AAATTAATGTATTTTAACATTATTTTAACTGTCGTAAGTGAGTGATTTAT	C/T	1	22162681	CC	CC	TT	CC	CC	CC	CC	CC	CC	CC	CC	CC	CC	CC	CC	TT	CC	CC	CC	CC	TT	NN	TT	CC	CC	TT	TT	TT	CC	TT	TT	CC	CT	CC	CC	CC	CC	CC	CC	CC	CC	CC	CC	CC	CC
Bn-scaff_17972_1-p113066	CACGCGGTGGTTGTGATCATGTGCTTCCTCTGGCTCCGAACCCAACAATC	T/C	1	22169774	CC	CC	TT	TT	TC	TC	CC	CC	TT	TT	TT	TT	TT	CC	CC	TT	CC	CC	CC	TT	TT	CC	TT	CC	CC	TT	TT	TT	TT	TT	TT	TT	TT	CC	CC	CC	CC	TT	TT	TC	CC	CC	TT	TT	TT
Bn-A01-p25235998	AGTGGTGGTGGCTCCTCACGAGGGAGAGAGCAAAGAAACGGAGAGCAATA	T/C	1	22206103	TT	CC	TT	TT	TT	TT	TT	TT	TT	TT	TT	TT	CC	TT	TT	TT	CC	TT	TT	CC	TT	TC	TT	CC	TT	TT	TT	TT	TT	TT	CC	TT	TT	TT	TT	TT	CC	TT	TT	TT	TT	TT	TT	TT	TT
Bn-scaff_15856_1-p50968	GAAAGTGTTAACAAACTGTTAAACCAATAAATAGGGGGACAAACGGTACG	G/A	1	22354369	GG	AA	GG	GG	GG	GG	NN	GG	GG	GG	GG	NN	GG	GG	GG	GG	GA	GG	NN	AA	GG	GA	GG	NN	GG	GG	GG	GA	GG	GG	GG	GG	GG	NN	GG	NN	AA	GG	GG	AA	AA	GG	AA	AA	GA
Bn-A01-p25072800	TTGCCGGTTCACCTGCATCAAGATCTTTCCAATCAACACAAACACTGAGG	T/C	1	22535717	TT	TC	TT	TT	TT	TT	NN	TT	TT	TT	TT	NN	TT	NN	NN	TT	TT	NN	NN	TT	TT	TT	TT	TT	NN	TT	TT	TT	TT	TT	TT	TT	TT	TT	TT	NN	TT	TT	TT	TT	TT	TT	TT	TT	TT
Bn-A01-p25050109	TAAAGTGTGAATTTATAATGATTGTGGGTGCGAAAATTTGTTAAGTTAAT	A/G	1	22564342	AG	AA	NN	AA	AA	AA	AA	GG	GG	GG	GG	AA	AG	AA	AA	AG	AG	AA	AA	AG	AG	GG	AG	GG	AA	GG	GG	AG	AA	GG	AG	GG	AG	AG	AG	NN	NN	AA	AG	AA	AA	AA	AA	AA	AG
Bn-Scaffold000656-p3142	AAGATTAATTTTTCTTTTCTATTTCTCTTCCAATGTATAAGGAGGATTGT	G/A	1	22564925	GG	AA	AA	AA	NN	AA	NN	GG	GG	GG	GG	NN	NN	NN	NN	GA	GA	NN	NN	GG	GA	GA	GA	NN	NN	GG	GG	GG	AA	GG	GG	GG	GG	GG	GG	NN	AA	AA	GG	NN	AA	NN	AA	NN	GA
Bn-A01-p25032772	TCAACATTACGTGGTATACTTAAATTCCTCTATAGATTAGGATGTTGACA	A/G	1	22586849	AA	GG	GG	NN	AA	GG	NN	AA	AA	AA	AA	NN	GG	NN	NN	AA	AG	NN	NN	AA	AA	AG	AA	NN	NN	AA	AA	AA	GG	AA	AG	AA	AA	GG	AG	NN	GG	NN	AA	GG	NN	NN	NN	NN	AA
Bn-A01-p28360889	GACGATAGAGAAGATGATAGAGGACTTCAAAAAAGTGCTGGACGACTCAA	C/A	1	22615240	CA	AA	CA	CC	CA	CA	AA	NN	CC	CC	CC	NN	CA	AA	AA	CC	NN	AA	AA	AA	CC	CC	CC	CC	AA	CC	CC	CC	NN	CC	CC	CC	CC	AA	CC	AA	AA	CC	CC	CC	NN	CA	CC	CC	CC
Bn-A01-p28364600	GTAATTACCGATTCAAGATATGTTAGAGCGGCTTCTTTGCAAGCATCAGC	C/T	1	22619051	NN	CC	TT	CC	CC	CT	CC	CC	CC	CC	CC	TT	CC	CC	CC	CC	CC	CC	CC	TT	CC	CC	CC	CC	CC	CC	CC	CC	TT	CC	CC	CC	CC	TT	CC	CC	CC	CC	CC	CT	CC	CC	TT	TT	TT
Bn-A01-p28426820	CTCAGAAGATTGTGATGTTTGCACAGCAAAGCAAGCATGAGCTATGTGTT	C/T	1	22709953	CT	TT	TT	CC	CC	CT	CC	CC	CC	CC	CC	CC	CT	TT	NN	CC	TT	TT	CC	CC	CC	CC	CC	TT	TT	CC	CC	CT	CC	CC	CC	CC	CC	NN	NN	CC	TT	TT	CC	CC	CC	CC	CC	CC	CC
Bn-A01-p28497362	AACCCCTTATCTTTAAGCTTTTTTTTATAAAGACATAGAAAGACTGCTAG	A/G	1	22790463	GG	AA	AA	AA	AG	AG	GG	GG	AA	AA	AA	NN	GG	AA	AA	AA	AA	AA	GG	NN	AA	AA	AA	AA	AA	AA	AA	AA	NN	AA	AA	AA	AG	GG	GG	GG	AA	AA	AA	AG	GG	GG	AA	AA	AA
Bn-A01-p28500378	CTCTATTTTGAAGTGAAAAATAGAGCAAACCATTGGAGATGGTCTTAAGT	G/A	1	22793473	GG	GG	GG	GG	GG	GG	GG	GG	GG	GG	GG	NN	GG	GG	GG	GG	GG	GG	GG	GG	GG	GG	GG	GG	GG	GG	GG	GG	NN	GG	GG	GG	GG	GG	GG	GG	GG	GG	GG	GG	GG	GG	GG	GG	GG
Bn-A07-p483541	AATATTGAAAAGACATACTCGAAATCCACCACGAGTGAGTATTGCCGAAA	G/A	1	22993971	GG	GG	GG	AA	GG	GG	GG	GG	GG	GG	GG	NN	GA	NN	NN	GG	GG	NN	GG	AA	GA	GG	GA	GG	NN	GG	GG	GG	NN	GG	GG	GG	GG	GG	GG	GG	GG	AA	GG	NN	GA	GA	AA	AA	AA
Bn-A07-p483535	ATTTTCCCGCCATTTTCAGTATGCTATCCGTAGCTTCTTCTCAGTACTGT	G/T	1	22993977	GG	GG	GG	TT	GG	GG	GG	GG	GG	GG	GG	NN	GT	NN	NN	GG	GG	NN	GG	TT	GT	GG	GT	GG	NN	GG	GG	GG	NN	GG	GG	GG	GG	GG	GG	GG	GG	TT	GG	GT	GT	GT	TT	TT	TT
Bn-A07-p475640	GTGATCCATTCGAAATGGTCTAAACATTTTAAATATTTAAGAAGGTTGTA	G/A	1	23001151	GG	GG	GG	AA	GG	GG	GG	GG	GG	GG	GG	NN	AA	NN	NN	GG	GG	NN	GG	AA	GA	GG	GA	GG	NN	GG	GG	GG	NN	GG	GG	GG	GG	AA	GA	GG	GG	GG	GG	GA	GA	GA	AA	AA	AA
Bn-A07-p430181	TCTGTTTTTGCTGAAATTGTTCGGCAAATAATTTGTTTTCCATATATAAA	A/G	1	23046228	AA	NN	AA	AA	AA	AA	NN	AA	AA	AA	AA	NN	AG	AA	AA	AA	AA	AA	NN	NN	AA	AA	AA	AA	AA	AA	AA	AA	NN	AA	AA	AA	AG	GG	AG	NN	AA	AA	AA	AA	AA	AA	AA	AA	AA
Bn-A02-p1344870	TTCTTGTGCCTTCATCAATGAGATCTCTAAGTGGTTCACATGAAGGAGAA	G/A	2	33306	AA	AA	AA	NN	NN	NN	NN	NN	AA	AA	NN	NN	GG	NN	NN	NN	NN	NN	GA	NN	AA	NN	NN	GG	NN	AA	AA	NN	GG	NN	NN	NN	AA	NN	NN	AA	AA	AA	NN	AA	AA	NN	NN	NN	GG
Bn-A02-p1337706	AACTCCTCAACTACTAAAAAGTCAACGCTACAACAAATGATAACCAATAG	G/A	2	40355	GG	GA	GG	GA	GG	GG	GG	GG	GG	GG	GG	GG	GG	GG	GG	GG	GG	GG	GG	GG	GG	GG	GG	GG	GG	GG	GG	GG	GG	GG	GG	GG	GG	GA	GA	GG	AA	GG	GG	GG	GG	GG	GG	GG	GG
Bn-A02-p1327787	GAATCGGTTATAGAGCTGGATTGGGTTTAATAAGTGGTACATGTAGTCGT	A/G	2	56670	AA	AG	AA	AG	AA	AA	AA	AA	AA	AA	AA	AA	AA	AA	AA	AA	AA	AA	AA	AA	AA	AA	AA	AA	AA	AA	AA	AA	AA	AA	AA	AA	AA	AG	AG	AA	GG	AG	AA	AA	AA	AA	AA	AA	AA
Bn-A02-p1325213	GGTTTCAAAAATGAAAATTTTAAACTTATTTTCTATGTTGTTATAGACCT	G/T	2	59190	GG	GG	GG	GT	GG	GG	GG	GG	GG	GG	GG	GG	GT	GG	GG	GG	GG	GG	GG	GG	GG	GG	GG	GT	GG	GG	GG	GG	GG	GG	GG	GG	GG	GT	GT	GG	GG	GG	GG	GG	GG	GG	GG	GG	GG
Bn-A02-p1321904	TGTTGCACTGTAGAGTCATGTTCTCATTTTTCATTTTCCATATTCCTCGC	C/A	2	62887	CC	AA	CC	CC	CC	CC	CC	CC	CC	CC	CC	CC	CC	CC	CC	NN	CC	CC	CC	CC	CC	CC	CC	CC	CC	CC	CC	CC	CC	CC	CC	CC	CC	CC	CC	CC	AA	AA	CC	CC	CC	CC	CC	CC	CC
Bn-A02-p1259929	CCAGGAGGAATAAAATCAAACCTAGCAAACTCAGCTGTAGACGTCTTCAA	C/T	2	120860	CC	CT	CT	CC	CC	CC	CC	CC	CC	CC	CC	CC	CC	CC	CC	CT	CC	CC	TT	CC	CT	CC	CC	CC	CC	CC	CC	CC	CC	CC	CC	CC	CT	CC	CC	CC	TT	CC	CC	CC	CC	CC	CC	CC	CC
Bn-A02-p1235480	CATTTTCACAAAATATATCACGTTTCTTTTTATCTTACACATACAGTTCA	T/C	2	145374	NN	TC	TC	TC	TC	TC	TC	TT	CC	TC	TT	TT	TT	TT	TT	TT	TT	TT	CC	TT	TC	TT	TT	TT	TT	TC	TC	TT	TT	TT	TT	TT	TC	TC	TC	TC	TT	TC	TT	CC	TC	CC	TT	TT	TC
Bn-A02-p1232964	GCTAGTAAAATAACACTAATTTTTTGGTCGTGTAAAACATCACAAATATG	A/G	2	147890	AA	AA	AA	AG	AA	AA	AA	AA	AA	AA	AA	AA	AA	AA	AA	AG	AA	AA	AA	AA	AA	AA	AA	AA	AA	AA	AA	AA	AA	AA	AA	AA	AA	AA	AA	AA	AA	AA	AA	AA	AA	AA	AA	AA	AA
Bn-A02-p1220275	TAGAAGTTAAGTAATCTTCACTTTTTTACCTCTTTTACTTAGTTCAAGTT	T/C	2	159407	TC	CC	NN	TT	TC	TC	CC	TT	CC	CC	TT	TT	TT	TT	TT	TT	TT	TT	CC	TT	TC	TT	TT	TT	TT	CC	CC	TT	TT	TT	TT	TT	TC	TC	CC	NN	TT	CC	TT	CC	NN	CC	TT	TT	CC
Bn-A02-p1157373	ACTTGATGTTTATGTAGGCATGTGATGTGAGACCATTAGACTGTTTCTTC	T/C	2	216027	TT	TT	TT	TT	TT	TT	TT	TT	TT	TT	TT	TT	TC	TT	TT	TT	TT	TT	CC	TT	TT	TT	TT	NN	TT	TT	TT	TT	NN	TT	TT	TT	TT	TT	TT	TT	TT	TT	TT	TT	TT	NN	TT	TT	NN
Bn-A02-p1135078	TGCTACTGAACCATCCAGAGCAGAAATCGAATCCGTTCGATTTTAGTAAC	A/G	2	234768	AG	AG	AA	AG	AG	AG	AG	AA	GG	AG	AA	AA	AA	AA	AA	AA	AA	AA	AA	AA	AA	AA	AA	AA	AA	AG	AG	AA	AA	AA	AA	AA	AA	AA	AG	AA	AA	AG	AA	GG	AG	GG	AA	AA	AG
Bn-A02-p1096082	ACAGTTGTTATAAATTTCAAAACATAGTATCCAAAGTAAAGGAAACTGCA	C/T	2	258785	NN	CT	CC	TT	CT	CT	CT	CC	TT	CT	CC	CC	CC	CC	CC	CC	CC	CC	CC	CC	CC	CT	CT	CC	CC	CT	CT	CC	CC	CC	CC	CC	CC	CT	CT	CC	CC	CC	CC	TT	CT	CT	CC	CC	CC
Bn-A02-p1092146	TTTTCTCGTCCATCAGTTTGCTGAGTTGAGTGTCCATGTCTAGAACACTG	T/C	2	262723	TT	CC	TT	TC	TC	TC	TC	TT	TT	TT	TT	TT	TT	TT	TT	TT	TT	TT	TT	TT	TT	TT	TT	TT	TT	TC	TC	TT	TT	TT	TT	TT	TT	TT	TC	TT	CC	TC	TT	TT	TT	TT	TT	TT	TT
Bn-A10-p16198852	CTGACGAAAGATCGTCTGAAGGAGCTTTGTCTCAAAGTTTCTCCAGATAT	G/T	2	285778	GG	GG	GG	TT	GG	GG	GG	GG	GG	GG	GG	GG	GG	GG	GG	GG	GG	GG	GG	NN	GG	GG	GG	GG	GG	GG	GG	GG	GG	GG	NN	GG	GG	GG	GG	GG	NN	GG	GG	GG	GG	GG	GG	GG	GG
Bn-A02-p1068542	GACTCTATCCCTGGTCTAGTTTATGAATGAGCAGCAAAGTCTCTCGTTTA	T/C	2	292598	TT	TC	TT	CC	TC	TC	TC	TT	TT	TT	TT	TT	TT	TT	TT	TT	TT	TT	TT	CC	TT	TT	TT	TT	TT	TC	TC	TT	TT	TT	NN	TT	TT	TT	TC	TT	TT	TT	TT	TT	TT	TT	TT	TT	TT
Bn-A02-p2776432	TAGGAAGGACCAATACTGCAGTAATGAATAGTGTGTCGTAGAATAGCAAG	G/C	2	327520	GC	CC	GC	GC	NN	NN	GC	CC	CC	GC	GC	GG	GG	GG	GG	GG	GC	GG	GG	CC	GC	GC	CC	GC	GG	GC	GC	GG	GG	GG	CC	GG	GC	GG	GC	GC	CC	CC	GG	CC	GC	CC	GG	GC	GC
Bn-A02-p2776634	GTGTACTTTCCACTGGCAGTGCCAAGAAACTGAAACGTCTTTACATTGCT	C/T	2	327721	CC	CC	CC	CC	CC	CC	CC	CC	CC	CC	CC	CC	CC	CC	CC	CC	CC	CC	TT	CC	CC	CC	CC	TT	CC	CC	CC	CC	TT	CC	CC	CC	CC	CC	CC	CC	CC	CC	CC	CC	CC	NN	CC	CC	CT
Bn-A02-p2784335	CTTATCAGGTACGAGCTCTTTGCTATCGATTACATAGTTCTGCTGTCTGT	G/T	2	336190	GG	GG	GT	TT	GG	GG	GG	GG	GG	GG	GG	GG	GG	GG	GG	TT	GG	GG	GG	GG	GT	GG	GG	GG	GG	GG	GG	GG	GG	GG	TT	GG	GG	GG	GG	GG	GG	GG	GG	GG	GG	GG	GG	GG	GG
Bn-A02-p2785185	TCTTAAGTGAAGCTTCTGTGCAGCTTTTAGAATTAGCCAGCTATGGGAGA	C/T	2	337065	NN	CT	CC	CT	CT	NN	CT	CC	TT	CT	CT	CC	CC	CC	CC	CC	CT	CC	CC	NN	CT	CT	TT	NN	CC	CT	CT	CC	CC	CC	CC	CC	CT	CC	CT	CC	CC	CC	CC	TT	CT	CT	CC	CT	CT
Bn-A02-p2800227	CAACAGCACAAGGGGTCGTTGCCTGTAATCTTTGCTGCGAAGTTGCAAGG	C/A	2	350192	CC	AA	AA	AA	CC	CA	CC	AA	AA	CC	NN	CC	CC	CC	CC	CC	CA	CC	CC	CC	AA	CA	AA	NN	CC	CC	NN	CC	CC	CC	CC	CC	CC	CC	CC	CC	AA	AA	CC	AA	CC	AA	CC	CC	NN
Bn-A02-p2800579	TTATTATCTGGTGGAGCCTATCAATAATAGTGGCTGACTATGATTTTATT	A/T	2	350545	AA	NN	TT	TT	AA	AA	AA	NN	NN	AA	AA	AA	AA	AA	AA	AT	AA	AA	AA	NN	TT	AA	NN	AA	AA	AA	AA	AA	AA	AA	NN	AA	AA	AA	AA	AA	NN	TT	AA	NN	AA	AA	AA	AA	AA
Bn-A02-p2817281	ATCACACTTATAGACAAGAACACGAGGAAGAATGATTAGACGTACTTGAG	C/A	2	362747	CC	CA	AA	CC	CC	CA	CC	AA	CC	CC	CC	CC	CC	CC	CC	CA	CC	CC	CC	CC	CA	CC	CC	CC	CC	CC	CC	CC	CC	CC	AA	CC	CC	CC	CC	CA	AA	CA	CC	CC	CC	CC	CC	CC	CC
Bn-A02-p2817294	GAAGGAAATAGAATTTGAGTCAATAATATTTGCGACCGGGTGTAAGAGTA	C/T	2	362760	CC	CT	TT	CT	CT	CT	CC	TT	CC	CC	CC	CC	CC	CC	CC	CT	CC	CC	CC	TT	CT	CC	CT	CC	CC	CC	CC	CC	CC	CC	TT	CC	CC	CC	CC	CT	TT	TT	CC	CC	CC	CC	CC	CC	CC
Bn-A02-p2818741	TAATCTCTTAAGGGGTACTGTTGTAATCTCCTATTGGCTACCGTTGTTCA	G/T	2	364138	GT	GT	GG	GT	GT	GT	GT	GG	TT	GT	GT	GG	GG	GG	GG	GG	GT	GG	GG	TT	GT	GT	GT	GT	GG	GT	GT	GG	GG	GG	GG	GG	GT	GG	GT	GG	GG	GT	GG	TT	GT	NN	GG	GT	GT
Bn-A02-p2851231	CGTGTGTTGTAGTTTTCAAACATATTCGACTAAGCAATGAGCTCATATTA	G/A	2	393735	AA	GG	GG	GG	GA	GA	GA	GG	GG	GA	GA	AA	AA	AA	AA	NN	GA	AA	AA	GG	GG	GA	GG	AA	AA	GA	GA	AA	AA	AA	GG	AA	NN	AA	NN	GA	GG	GG	AA	GG	NN	NN	AA	GA	GA
Bn-A02-p2867545	CTTGAAGAAATTTTCATGGAGCATGGCAAGAGATTCGAGTTCGGAGACAT	G/T	2	414997	GG	TT	GG	TT	GT	GG	GG	GG	TT	GG	GG	GG	GG	GG	GG	GG	GT	GG	GG	TT	TT	NN	TT	GG	GG	GG	GG	GG	GG	GG	TT	GG	GG	GG	GG	GG	TT	GG	GG	TT	GG	NN	GG	GG	GG
Bn-A02-p3011103	TCCCGGTAAACCTCACCACCCAAGATCCATTTCATTATTACTACATGTCT	G/T	2	485559	GT	GG	GT	GT	GG	GG	GG	GG	TT	GT	GG	GG	GG	GG	GG	GT	GG	GG	GG	GG	GT	GT	GG	GG	GG	GG	GG	GG	GG	GG	TT	GG	GG	GG	GG	GG	GG	GG	GG	TT	GT	GT	GG	GG	GG
Bn-A02-p3033620	CTATTAATTAGTAGTAGTACCCTCACGGCTCTGAGACGTAAGCTGTTCTA	A/G	2	508791	AG	AA	AA	GG	AA	AA	AA	AA	GG	GG	AA	AA	AA	AA	AA	AA	AA	AA	AA	AA	AA	AG	AA	AA	AA	AA	AA	AA	AA	AA	AA	AA	AA	AA	AA	AA	AA	GG	AA	GG	AG	GG	AA	AA	AA
Bn-scaff_15714_1-p1934829	CTTTCGCTAGAGAGACGAGAGAGGTTATGTGTAGTAGTAACGCAATCGTT	A/G	2	605572	AA	GG	AA	AA	AG	AG	AG	AG	AA	AA	AG	AA	AA	AA	AA	AA	AG	AA	AA	AA	AG	AG	AG	AG	AA	AG	AG	AA	AA	AA	AA	AA	AG	AA	AG	AA	AG	AA	AA	AA	AA	AA	AA	AG	AG
Bn-A02-p3121742	TTCCGCAACGAGCTTCTCCGATCAAACAACGAATCTCTCAAAACAGAGAT	C/T	2	605711	CC	CC	CT	CT	CC	CC	CC	CC	TT	CC	CC	CC	CC	TT	TT	CT	CC	TT	CC	CC	CT	CT	CC	CT	TT	CC	CC	CC	CC	CC	TT	CC	CC	CT	CC	CC	CC	CT	CC	TT	CC	CC	CC	CC	CC
Bn-A02-p3145923	TAAAAGACAAGTCTCAACACTACATGTATGAATATGGTTCTTACTCTTAG	C/A	2	629756	CC	CC	CA	CC	CC	CC	CC	CC	CC	CC	CC	CC	CC	CC	CC	CA	CC	CC	CC	CC	CA	CC	CC	CC	CC	CC	CC	CC	CC	CC	NN	CC	CC	CC	CC	CC	CC	CC	CC	CC	CC	CC	CC	CC	CC
Bn-A02-p3160461	ACTCGGATGTGTAGATGCGTTGAATTAAGTTGATAATTCGTCTGCCTTTT	G/T	2	643838	GG	TT	GG	GG	GG	GG	GG	GG	TT	GG	GG	GG	GG	GG	GG	NN	GT	GG	GG	GG	GT	GT	GG	GG	GG	GG	GG	GG	GG	GG	GG	GG	GG	GG	GG	GG	GG	GG	GG	TT	GG	GG	GG	GG	GG
Bn-A02-p3167622	TTTTGTTATTAAGAAAGTCCCACCTCTTGCCCTATTGCAACATCATATCA	C/T	2	651122	CC	CC	CT	CC	CC	CC	CC	CC	CC	CC	CC	CC	CC	TT	TT	CT	CC	TT	CC	NN	CT	CC	CC	CC	TT	CC	CC	CC	CC	CC	CC	CC	CC	CT	CT	CC	CC	CT	CC	CC	CC	CC	CC	CC	CC
Bn-A02-p3167673	CCAAAGAAGTTTACATGAACATCCTCAACTCTCCAGGATCTTCAATTAGA	T/C	2	651173	TT	TT	TT	TT	TT	TT	TT	TT	TC	NN	TT	TT	TT	CC	CC	TT	TT	CC	TT	NN	TT	TT	TT	NN	CC	TT	TT	TT	NN	TT	TT	TT	TT	TC	TT	TT	TT	TT	TT	TT	TT	TC	TT	TT	TT
Bn-A02-p3175610	TTTGGTTCATCTCGGTTTGGGTTTTAAATGATATTTTGAAGTATATTACC	A/C	2	658679	AA	CC	AA	AC	CC	AC	AC	AC	CC	AA	AC	AA	AA	CC	CC	AC	AC	CC	AA	CC	AC	AC	AA	CC	CC	AC	AC	AA	AA	AA	CC	AA	AC	AC	AC	AA	AC	AC	AA	CC	AA	AA	AA	AC	AC
Bn-A02-p3180162	TAATGTTCACGGGCAATATACAGATTTTAACCTAGTACTGGTATTACTTT	G/A	2	660438	GG	AA	GG	GA	NN	NN	GA	GA	AA	GG	GA	GG	GG	AA	AA	GA	GA	AA	GG	AA	GA	GA	GG	AA	AA	GA	GA	GG	GG	GG	AA	GG	GA	GA	GA	GG	GA	GA	GG	AA	GG	GG	GG	GA	GA
Bn-A02-p3181443	TTGCGCGAAACTAAATCACATTATTTTAGACACAACATGTATATAGGTCT	G/A	2	667728	GG	AA	GG	GA	NN	GG	GA	GA	AA	GG	GA	GG	GG	AA	AA	GA	GA	AA	GG	NN	GA	GA	GG	AA	AA	GA	GA	GG	GG	GG	AA	GG	GA	GA	GA	GG	GA	GA	GG	AA	GG	GG	GG	GA	GA
Bn-A02-p3190650	GCTAATAGTTTTTCCATTTTTGGTTATATTGGAATACCATAGAGAACAGA	A/G	2	676832	AA	GG	AA	GG	AG	AG	GG	GG	GG	AA	GG	AA	AA	GG	GG	GG	GG	GG	AA	AA	GG	GG	AA	GG	GG	GG	GG	AA	AA	AA	GG	AA	AG	GG	GG	AA	GG	GG	AA	GG	AA	AA	AA	GG	GG
Bn-A02-p3207085	TTCCTTTCACGTCTCCATCCATACTATAGTCTATACAGCAAGAAACAAAT	T/C	2	695208	TT	CC	TT	TC	TC	TC	TC	TC	CC	TT	TC	TT	TT	TT	TT	TC	TC	TT	TT	CC	TC	TC	TT	TC	TT	TC	TC	TT	TT	TT	TT	TT	TC	TT	TC	TT	TC	TC	TT	CC	TT	TT	TT	TC	TC
Bn-A02-p3208275	AGTACAGACAAAACGTGAGATGAATTAAACTAATAATCCAATTCAAGGGA	A/G	2	700290	AA	GG	AA	AG	AG	AG	AG	AG	GG	AA	AG	AA	AA	AA	AA	AG	AG	AA	AA	GG	AG	AG	AA	AG	AA	AG	AG	AA	AA	AA	AA	AA	AG	AA	AG	AA	AG	AG	AA	GG	AA	AA	AA	AG	AG
Bn-A02-p3214095	TGCCGTTCTTTTTATGTTATTTCATGGGCCGTTTTAAATGGACTCTTTTT	G/A	2	708774	GG	GG	GG	GA	GG	GG	GG	GG	AA	GG	GG	GG	GG	GG	GG	GG	GG	GG	GG	NN	GG	GA	GG	GG	GG	GG	GG	GG	GG	GG	GG	GG	GG	GG	GG	GG	GG	GG	GG	AA	GG	GG	GG	GG	GG
Bn-A02-p3221634	CTAAGTGACCATTCAATATTTCAGTAACAATAGTGTGCATGGAACGCATT	G/A	2	716311	GG	GG	GG	GA	GG	GG	GG	GG	AA	GG	GG	GG	GG	GG	GG	GG	GG	GG	GG	GG	GG	GA	GG	GG	GG	GG	GG	GG	GG	GG	GG	GG	GG	GG	GG	GG	GG	GG	GG	AA	GG	GG	GG	GG	GG
Bn-A02-p3233816	TATATATAGCTAATGAACTGGGCTTATAATGGGCCCAAACATAGGAAGTT	T/C	2	729579	TT	CC	TT	TC	CC	TT	TC	TC	CC	TT	TC	TT	TT	TT	TT	TC	TC	TT	TT	CC	TC	TC	TT	TT	TT	TC	TC	TT	TT	TT	TT	TT	TT	TT	NN	TT	TC	TT	TT	CC	TT	TT	TT	TC	TC
Bn-A02-p3281338	GCAATACATCTCACATGTTCAGCGAGAACACACTCAAGGTACATAATCCG	G/T	2	764005	GG	TT	GG	GT	GT	GT	GT	GT	GG	GG	GT	GG	GG	GG	GG	TT	GT	GG	GG	GG	GT	GT	NN	GG	GG	GT	GT	GG	GG	GG	GG	GG	GT	GG	GT	GG	GT	GG	GG	TT	GG	GG	GG	GT	GT
Bn-A02-p3295898	ACTCTTAACCGCTAACTAACTAACTAACTAACACATCTACTCATCTTCAA	T/G	2	786093	TT	GG	TT	TG	TG	TG	TG	TG	TT	TT	TG	TT	TT	TT	TT	GG	TG	TT	TT	TG	TG	TG	NN	TT	TT	TG	TG	TT	TT	TT	TT	TT	TG	TT	TG	TT	TG	TT	TT	GG	TT	TT	TT	TG	TG
Bn-A02-p3297592	AAAGAAAGTTGAAAGCATCCTTTGGTGAACACATGTTTATATACCTAGGG	C/T	2	787527	CC	TT	CC	CT	CT	CT	CT	CT	CC	CC	CT	CC	CC	CC	CC	TT	CT	CC	CC	CC	CT	CT	CT	CC	CC	CT	CT	CC	CC	CC	CC	CC	CT	CC	CT	CC	CT	CC	CC	TT	CC	CC	CC	CT	CT
Bn-A02-p3299206	CCTCTTGTTGAATTAGATTGCTTCGTTTCTGGCTTAATACATACAGTTTT	A/G	2	789146	AA	GG	AA	AG	AG	AG	AG	AG	AA	AA	AG	AA	AA	AA	AA	GG	AG	AA	AA	AA	AG	AG	AG	AA	AA	AG	AG	AA	AA	AA	AA	AA	AG	AA	AG	AA	AG	AA	AA	GG	AA	AA	AA	AG	AG
Bn-A02-p3300731	AAGAGGCTCCTTTAACAATAGAGGTGAGTGTACAATTTTCTCCCCCTAAG	T/G	2	790666	TT	GG	TT	TG	TG	NN	TG	TG	TT	TT	TG	TT	TT	TT	TT	GG	TG	TT	TT	TT	TG	TG	NN	TT	TT	TG	TG	TT	TT	TT	TT	TT	TG	TT	TG	TT	TG	TT	TT	GG	TT	TT	TT	TG	TG
Bn-A02-p3302725	TTAAATCGGTTTAGTTTGTCTAGGTCAATCAAACTTTAATTGATTCTTTG	G/T	2	792653	GG	TT	GT	GT	GT	NN	GT	GT	GG	GG	GT	GG	GG	GG	GG	GT	GT	GG	GG	GG	GT	GT	GG	GG	GG	GT	GT	GG	GG	GG	GG	GG	GT	GG	GT	GG	GT	GG	GT	TT	GG	GG	GG	GT	GT
Bn-A02-p3344176	CAAACTTAGGTGATTGATTGATTATTTCATTTCATAGGATCTGATTTAAC	A/G	2	834050	AA	AA	AG	AA	AA	AA	AA	AA	GG	AA	AA	AA	AA	GG	GG	AA	AA	GG	AA	AA	AG	AA	AA	AG	GG	AA	AA	AA	AA	AA	AA	AG	AA	AG	AG	AA	AA	GG	AA	AA	AA	AA	AA	AA	AA
Bn-A02-p3352863	CGAATGTGTTCTCCAAAGATTCCATATTTGGGAGGTGTGTTATTACTCCT	C/A	2	843097	CC	CC	CA	CC	CC	CC	CC	CC	AA	CC	CC	CC	CC	AA	AA	CC	CC	AA	CC	CC	NN	CC	CC	CC	AA	CC	CC	CC	CC	CC	CC	CC	CC	CA	CA	CC	CC	CC	CC	CC	CC	CC	CC	CC	CC
Bn-A02-p3361391	TCAACAACAATCTCGTTCCATCTTCACACCAACCCCTCAAGTAACAACAC	C/T	2	849006	CC	TT	CC	CT	CT	CT	CT	CT	CC	CC	CT	CC	CC	CC	CC	TT	CT	CC	CC	CC	CT	CT	CT	CC	CC	CT	CT	CC	CC	CC	CC	CT	CT	CC	CT	CC	CT	CC	CT	CT	CC	CC	CT	CT	CT
Bn-A02-p3374678	AATTGTTCTGAAACCAGATTTTTACTGGGCGATTTAGAGATTTTAGCAGA	C/T	2	863853	CC	CT	CC	CT	CC	CC	CC	CT	CC	CC	CC	CC	CC	CC	CC	CT	CC	CC	CC	TT	CC	CC	CC	CC	CC	CC	CC	CC	CC	CC	TT	CT	CC	CC	CC	CC	CT	TT	CC	CT	CC	CC	CC	CC	CC
Bn-A02-p3398506	AGCCTCATAAGGTTTGAGACGCGATCCACTGCGTCAAGAAGTGAAGATAC	T/C	2	890994	TT	CC	TT	TC	TC	TC	CC	TC	TT	TT	TC	TT	TT	TT	TT	CC	TC	TT	TT	TT	TC	TC	TC	TT	TT	TC	TC	TC	TT	TT	TT	TC	TC	TT	TC	TT	TC	TT	TC	TC	TT	TT	TC	TC	TC
Bn-A02-p3398710	TCACCATTAGTACAAGAAGTACCAGAGATTACTCAAACCCTCGAGTCCTT	C/T	2	891198	CC	TT	CC	CT	CT	CT	TT	CT	CC	CC	CT	CC	CC	CC	CC	TT	CT	CC	CC	CC	NN	CT	CT	CC	CC	CT	CT	CT	CC	CC	CC	CT	CT	CC	CT	CC	CT	CC	CT	CT	CC	CC	CT	CT	CT
Bn-A02-p3422005	CCAAATTCCCTCAATCTTTGTCACAACTCCTAGAGGAGTCATCTTTGGTA	T/C	2	911362	TC	TT	CC	TT	TC	CC	CC	TT	CC	TC	TT	TT	TC	TT	TT	TT	TT	TT	CC	CC	CC	TT	TT	CC	TT	TT	TT	CC	CC	TT	CC	TT	TT	TT	TT	TT	TT	CC	TT	TC	TC	NN	TT	TT	TT
Bn-A02-p3427640	TGGGTTAGATTCCTAGTTTAATGTATACCTTTTATTCTCTCTCTTTTGTT	C/T	2	916966	CC	CC	CC	CC	CC	CC	CC	CC	TT	CC	CC	CC	CC	TT	TT	CC	CC	TT	CC	CC	CC	CC	CC	CC	TT	CC	CC	CC	CC	CC	CC	CT	CC	TT	CT	CC	CC	CT	CC	CC	CC	CC	CC	CC	CC
Bn-A02-p3430069	ACATGGTTGGTAACACTGACCTTTTGTTCATTTTTTGTTTGTTTGAATCT	A/C	2	919396	AA	AA	AA	AA	AA	AA	AC	AA	CC	AA	AA	AA	AA	CC	CC	AA	AA	CC	AA	CC	AA	AA	AA	AA	CC	AA	AA	AC	AA	AA	CC	AC	AA	CC	AC	AA	AA	CC	AA	AA	AA	AA	AA	AA	AA
Bn-A02-p3446017	TGACAAAAAATTTAGAGCAATTAAATTTAACTAAAGTCTGACTGTAAGCG	G/A	2	931341	GG	GG	GA	GG	GG	GA	GA	GG	AA	GG	GG	GG	GG	AA	AA	GG	GG	AA	GG	AA	GA	GG	GG	GG	AA	GG	GG	GA	GG	GG	AA	GG	GG	AA	GA	GG	GA	GA	GG	GG	GG	GG	GG	GG	GG
Bn-A02-p3539297	GACCAGCTGTCTTTTTCATTACAGCTGGCACATTCAATTTTGTTTTTCAA	A/G	2	974216	AA	AA	AA	AA	AA	AA	AA	AA	GG	AA	AA	AA	AA	AA	AA	AA	AA	AA	AA	AA	AA	AA	AA	AA	AA	AA	AA	AA	AA	AA	GG	AA	AA	AA	AA	AA	AG	AA	AA	AA	AA	AA	AA	AA	AA
Bn-A02-p3539377	AATATTAATATAATTGATGAGAAATTTGTGATCAAAATTTTAATGCGCCA	C/T	2	974296	CC	CC	CC	CC	CC	CC	CC	CC	TT	CC	CC	CC	CC	CC	CC	CC	CC	CC	CC	CC	CC	CC	CC	CC	CC	CC	CC	CC	CC	CC	TT	CC	CC	CC	CC	CC	CT	CC	CC	CC	CC	CC	CC	CC	CC
Bn-A02-p3542024	AAGGAGAGAAACTGTTAATGAAATTTCTCACCTCCCTGGTTGTGGTAGAT	C/T	2	976932	CC	CC	CC	CC	CC	CC	CC	CC	TT	CC	CC	CC	CC	CC	CC	CC	CC	CC	CC	CC	CC	CC	CC	CC	CC	CC	CC	CC	CC	CC	TT	CC	CC	CC	CC	CC	CT	CC	CC	CC	CC	CC	CC	CC	CC
Bn-A02-p3543810	CACACCAGAGATCCTTACTAGACTACAAGTCCCCTTGATCCAGTCACCTT	C/T	2	978718	CC	CC	CT	CC	CT	CT	CT	CC	TT	CC	CC	CC	CC	CC	CC	CC	CC	CC	TT	CT	CT	CC	CC	CC	CC	CC	CC	CT	CC	CC	TT	CT	CC	CT	CT	CC	CT	TT	CC	CC	CT	CT	CC	CC	CC
Bn-A02-p3571230	AAAGTTTCATGTTGGCCAAAAAGTTATGTTATGCCACTTCCTCTCTCTCA	G/A	2	1007216	GG	GG	GG	GA	GA	GA	GA	GG	GG	GG	GG	GG	GG	GG	GG	GA	GG	GG	GG	GG	GG	GG	GG	GG	GG	GG	GG	GA	GG	GG	AA	GA	GG	GG	GG	GG	GG	AA	GG	GA	GG	GG	GG	GG	GG
Bn-A02-p3597721	GCATTGACTCTTACGAACTCATCACAAAATCACTACGTTGAACACTCAAC	C/A	2	1032605	CC	CC	CC	CC	CA	CA	CA	CC	NN	CC	CC	CC	CC	CC	CC	CC	CC	CC	NN	CC	CC	CC	CC	CC	CC	CC	CC	CA	CC	CC	AA	CA	CC	CC	CC	CC	CC	CA	CC	CC	CC	CC	CC	CC	CC
Bn-A02-p3607564	ACAAGCTTTCCAAGCGAACCGAGAAATCCTTCTTCTTTTTCCGGTTCATG	A/G	2	1042519	AA	AA	AG	AA	AG	AG	AG	AA	GG	AA	AA	AA	AA	AA	AA	AA	AA	AA	GG	GG	AG	AA	AA	AA	AA	AA	AA	GG	AA	AA	GG	AG	AA	AG	AG	AA	AG	AG	AA	AA	AG	AA	AA	AA	AA
Bn-A02-p3614673	GATTGTGAGAGGTTTGACTACGGTTCATTAACGATTCTAGTTGTATAATA	T/C	2	1048258	TT	TT	TC	TT	TC	TC	TC	TT	CC	TT	TT	TT	TT	TT	TT	TT	TT	TT	CC	TT	TC	TT	TT	TT	TT	TT	TT	CC	TT	TT	TT	TT	TT	TT	TT	TT	TC	TT	TT	TT	TC	TC	TT	TT	TT
Bn-A02-p3658139	ACGCATACACATATACTCTTGATTGGTACAGAAAAGTAATAAGAAAGCTT	G/A	2	1093548	GG	GG	GG	GG	GG	NN	GA	GG	GA	GG	GG	GG	GG	GG	GG	GA	GG	GG	GG	AA	GG	GG	GG	GG	GG	GG	GG	GA	GG	GG	AA	NN	GG	GG	GG	GG	GA	GA	GG	GG	GG	GG	GG	GG	GG
Bn-A02-p3679028	TCAATCACAGTTTAGTACCTTTTGTTATTTTCGTAGCTGATTCGGTTTGA	G/A	2	1118129	GG	GG	GG	GG	GG	GG	GG	GG	AA	GG	GG	GG	GG	GG	GG	GG	GG	GG	GG	AA	GG	GG	GG	GG	GG	GG	GG	AA	GG	GG	AA	GG	GG	NN	GG	GG	GG	GG	GG	GG	GG	GG	GG	GG	GG
Bn-A02-p3708263	TGTCCTTATCTTTAGCACCCTATAAGTATATAACATTAGTTGTTTTCCTT	T/G	2	1134576	TT	TT	TT	TT	TG	TG	TG	TT	GG	TT	TT	TT	TT	TT	TT	TT	TT	TT	TT	GG	TT	TT	TT	TT	TT	TT	TT	GG	TT	TT	GG	TG	TT	TG	TG	TT	TG	TG	TT	TT	TT	TT	TT	TT	TT
Bn-A02-p3711684	CAATATGTTAGTAGATAGTGTTGTGCTTCTTGTTTAGCTCGCATTGGAGG	T/C	2	1136647	TT	TT	TT	TT	TT	TT	TT	TT	CC	TT	TT	TT	TT	TT	TT	TT	TT	TT	TT	TT	TT	TT	TT	TT	TT	TT	TT	TT	TT	TT	CC	TT	TT	TT	TT	TT	TC	TT	TT	TT	TT	TT	TT	TT	TT
Bn-A02-p3716898	TTATTGCGACTCTCTTTAAAAAGAGTATCAAGGACGTTCTGCCCGCTTCG	A/G	2	1141898	AA	AA	AA	AA	AA	AA	AA	AA	GG	AA	AA	AA	AA	AA	AA	AA	AA	AA	AA	AA	AA	AA	AA	AA	AA	AA	AA	AA	AA	AA	AA	AA	AA	AG	NN	AA	AG	AA	AA	AA	AA	AA	AA	AA	AA
Bn-A02-p3717426	ATTACTCCATTCTTCTATTGGTAATAATTTAACATTTCTTTCAGCCCACG	T/C	2	1142426	TT	TT	TT	TT	TT	TT	TT	TT	CC	TT	TT	TT	TT	TT	TT	TT	TT	TT	TT	NN	TT	TT	TT	TT	TT	TT	TT	NN	TT	TT	CC	TC	TT	TC	NN	TT	TC	TC	TT	TT	TT	TT	TT	TT	TT
Bn-A02-p3718340	ACCAAATACACCTATCAGTCGTCTATCTATTATCTACATTTGTGTCGAAT	G/T	2	1143404	GG	GG	GG	GG	GG	GG	GG	GG	TT	GG	GG	GG	NN	GG	GG	GG	GG	GG	GG	TT	GG	GG	GG	GG	GG	GG	GG	GG	GG	GG	GG	GG	GG	GT	NN	GG	GT	GG	GG	GG	GG	GG	GG	GG	GG
Bn-A02-p3730794	GGTGGTGGTGAGTGCAACGATTACTACGAGGATAACAAGAACTATTTGGA	G/A	2	1155914	GG	GG	GG	GG	GA	GA	GA	GG	GG	GG	GG	GG	GG	GG	GG	GG	GG	GG	GG	NN	GG	GG	GG	GG	GG	GG	GG	GA	GG	GG	AA	GA	GG	GA	GA	GG	GG	GA	GG	GG	GG	GG	GG	GG	GG
Bn-A02-p3742509	AATTTTCTGACATTTAACCCTAGTTAACCAAACAACCAGAACTGAACTAC	A/G	2	1167111	AA	AG	AA	AA	AG	AG	AG	AA	GG	AA	AA	AA	AA	AA	AA	AA	AA	AA	AA	GG	AA	AA	AA	AA	AA	AA	AA	GG	AA	AA	GG	AG	AA	AG	AG	AA	AG	AG	AA	AA	AA	AA	AA	AA	AA
Bn-A02-p3759462	ACTATAACTGTCTTTCTTATGGATCTTACCTCCCAGAGAATCCAAATTTA	G/A	2	1181964	GG	GA	GG	GG	NN	GA	GA	GG	AA	GG	GG	GG	GG	GG	GG	GG	GG	GG	GG	AA	GG	GA	GG	GG	GG	GG	GG	AA	GG	GA	AA	GA	GA	GG	GG	GG	GA	GA	GG	GG	GG	GG	GG	GG	GG
Bn-A02-p3760177	TCAATAAGCAAAACTCTGTGTCAGCTTATTGCAGACAAGAACTATCTCTT	G/A	2	1182699	GG	GA	GG	GG	GG	NN	GA	GG	AA	GG	GG	GG	GG	GG	GG	GG	GG	GG	GG	AA	GG	GA	GG	GG	GG	GG	GG	AA	GG	GA	AA	GA	GA	GG	GG	GG	GA	GA	GG	GG	GG	GG	GG	GG	GG
Bn-A02-p3781878	TATATATCCTATTTTAAGTGAGAACTGATGTTCCTTTAGGTGTGGCAGAG	T/G	2	1205125	TT	TT	TT	TT	TG	TG	GG	TT	TT	TT	TT	TT	TT	TT	TT	TT	TT	TT	TT	TT	TT	TG	TT	TT	TT	TT	TT	GG	TT	GG	GG	TG	TG	TT	TT	TT	TT	NN	TT	TT	TT	TT	TT	TT	TT
Bn-A02-p3792136	TCATCCTAAGCCTCTCTTGGGTTCACCCACAATAACTGGTTTAAGAATCT	A/G	2	1215413	GG	AA	AA	AA	NN	GG	GG	AA	GG	GG	AA	AA	AG	AA	AA	AA	AA	AA	GG	GG	AA	GG	AA	GG	AA	AA	AA	GG	GG	GG	GG	GG	GG	GG	AG	AA	AA	GG	AA	AG	NN	GG	AA	AA	AA
Bn-A02-p3803477	CTACATCCGTTCTGGAAAGTATGACATTTTGAATTTTTTCTTTGTTCCAC	A/G	2	1223770	AA	AG	AA	AA	AA	AA	AA	AA	GG	NN	AA	AA	AA	AA	AA	AA	AA	AA	AA	GG	AA	AG	AA	AA	AA	AA	AA	GG	AA	AG	GG	AG	AG	AA	AA	AA	AG	AG	AA	AA	AA	NN	AA	AA	AA
Bn-A02-p3810078	TTGTCACAACGATAGCAAACATGTAAGGTTTTTTTAATTGTATTTGTATG	A/G	2	1230209	NN	AA	AA	AA	AA	AA	AA	AA	GG	GG	AA	AA	AG	AA	AA	AA	AA	AA	NN	AA	AA	AA	AA	GG	AA	AA	AA	AG	GG	AA	AA	AA	AA	AA	AA	AA	AA	AA	AA	AG	AG	GG	AA	AA	AA
Bn-A02-p3821814	TTATCCAGATGCATTGCGTGCAAGAAAATTAATCAACCAGGTCCATCTCT	A/C	2	1242148	NN	AA	AA	AA	AA	AA	AA	AA	CC	CC	AA	AA	AC	AA	AA	AA	AA	AA	CC	AA	AA	AA	AA	CC	AA	AA	AA	NN	CC	AA	AA	AA	AA	AC	AC	AA	AA	AA	AA	AC	NN	CC	AA	AA	AC
Bn-A02-p3860483	ATTAGATCTTCCAACTTGGTCTCGAGTACTGAACTGCGTTTCTGTAGGAT	G/T	2	1279925	GG	GT	GG	GG	GT	GT	GT	GG	GG	GG	GT	GT	GG	GG	GG	GT	GT	GG	GG	GG	GG	GT	GT	GG	GG	GG	GG	GG	GG	GG	GG	GT	GG	GG	GT	GG	GG	GT	GT	GG	GG	GG	GT	GT	GT
Bn-A02-p3897213	AGGTAAATATTATCGAACCGGACCAGACCACTATGAAAATCTGCTTTTAG	T/C	2	1313756	TT	TT	TT	TT	TT	TT	TT	TC	TT	TT	TT	TT	TT	TT	TT	TT	TT	TT	TT	CC	TT	TC	TT	TT	TT	TT	TT	TT	TT	TT	CC	TT	TT	TT	TT	TT	TT	TT	TT	TC	TT	TT	TT	TT	TT
Bn-A02-p3934729	TGATGCTCATTGGGGAGTGGTCTACGATGAAGATGTAAGATACATTGCTA	C/T	2	1340292	CC	CC	CC	CC	CC	CC	CC	CT	CC	CC	CC	CC	CC	CC	CC	CC	CC	CC	CC	TT	CC	CT	CC	CC	CC	CC	CC	TT	CC	CT	TT	CT	CT	CT	CT	CC	CC	CT	CC	CT	CC	CC	CC	CC	CC
Bn-A02-p3978921	TAGCTAAGCCATTTTCGTCAATTTTCTACATGGCCATTCATCGTGGCCTA	T/C	2	1375857	TT	TT	TT	TT	TT	TT	TT	NN	TT	TT	TT	TT	TT	TT	TT	TT	TT	TT	TT	CC	TT	TT	TT	TT	TT	TT	TT	TT	TT	TC	CC	TT	TT	TT	TT	TT	TT	NN	TT	TT	TT	TT	TT	TT	TT
Bn-A02-p4037028	GGAGACCGAAGGTGATGGCCTGATGGGTTGGAAAGTAAGAGATGTAGATG	T/G	2	1428904	TT	TT	TT	TG	TT	TT	TT	TT	TT	TT	TT	TT	TT	TT	TT	TT	TT	TT	TT	TG	TT	TT	TT	TT	TT	TG	TG	TT	TT	TG	TT	NN	NN	TT	TT	TT	TT	TG	TT	TT	TT	TT	TT	TT	TT
Bn-A02-p4038224	TATAGTTGTAGTATTATGTTAAAAGTTTTTGGGTAATATGCTAACCAGTA	C/T	2	1430100	CC	CC	CC	CT	CC	CC	CC	CC	CC	CC	CC	CC	CC	CC	CC	CC	CC	CC	CC	CT	CC	CC	CC	CC	CC	CT	CT	CC	CC	CT	CC	CT	CT	CC	CC	CC	CC	CT	CC	CC	CC	CC	CC	CC	CC
Bn-A02-p4103096	TTCAGCTGGTCTTTCTTGAAAAGGCTTTGGAGCAAACCAGGCTTTTTAAG	C/T	2	1480205	CC	TT	CC	CC	CC	CC	CC	CC	TT	CC	CC	CC	CC	CC	CC	CC	CC	CC	CC	CC	CC	CC	CC	CC	CC	CC	CC	TT	CC	CT	CC	TT	CC	CC	CC	CC	CC	TT	CC	CC	CC	CC	CC	CC	CC
Bn-A02-p4103158	TGGTTTGCTCCAAAGCCTTTTCAAGAAAGACCAGCTGAAGATCGAGGTAA	A/G	2	1480267	AA	GG	AA	AA	AG	AG	NN	AA	GG	AA	AA	NN	AA	AA	AA	GG	AG	AA	AA	AA	AA	AG	AG	AA	AA	AA	AA	GG	AA	GG	AA	GG	AG	AA	AG	AA	GG	GG	AG	AA	AA	AA	AG	AG	AG
Bn-A02-p4104054	ACGTATACGTTTGTAAGTAATGAGCCAGAGGTTGTATACTGCTTCAGGAA	C/T	2	1481163	CC	CT	CT	CT	CC	CC	CC	CC	TT	CC	CC	CC	CC	CC	CC	NN	CC	CC	TT	CC	CC	CC	CC	TT	CC	CT	CT	TT	CC	CC	CC	CC	CC	CC	CC	CC	CT	CC	CC	CC	CT	CC	CC	CC	CC
Bn-scaff_15714_1-p615978	CTCCTAAACCTGTGGCTTATATAAGTTGAGAATTACAAACGTCTTGAGAA	G/A	2	1482231	GG	GG	GG	GG	GG	GG	GG	GG	GG	GG	GG	GG	GG	GG	GG	GG	GG	GG	GG	GG	GG	GG	GG	GG	GG	GG	GG	GG	GG	AA	GG	NN	NN	GG	GG	GG	GG	AA	GG	GG	GG	GG	GG	GG	GG
Bn-A02-p4110181	TATTAGGTAGCATGAGACTAGAGCTTAGATGCTTTGTAGGGCTACTGATA	C/A	2	1491521	CC	CC	CC	CC	CC	CC	CC	CC	CC	CC	CC	CC	CC	CC	CC	CC	CC	CC	CC	AA	CC	CC	CC	CC	CC	CC	CC	CC	CC	CA	CC	CA	CA	CC	CC	CC	CC	CA	CC	CC	CC	CC	CC	CC	CC
Bn-A02-p4118946	TGCCATCTTATCTTATCGTTGTCCTGGGAATGACTAGGTTTTGTACGCTT	A/G	2	1500694	AA	NN	AA	AA	AA	AA	AA	AA	NN	NN	AA	AA	AA	AA	AA	AA	AA	AA	AA	AA	AA	AA	AA	AA	AA	AA	AA	AA	NN	AA	AA	AA	AA	AA	AA	AA	AA	AA	AA	AA	AA	AA	AA	AA	AA
Bn-scaff_15714_1-p592895	TTTTTACAAAAGTAGATGGGTGTATGGAGGAGACACTAGGGTTTATCTCA	A/T	2	1502458	AA	AA	AA	TT	AT	AA	AA	NN	TT	AA	AA	AA	AT	AA	AA	AA	AA	AA	TT	TT	TT	NN	AA	TT	AA	AA	AA	TT	AA	AT	TT	AA	AA	AA	AA	AA	AA	AA	NN	TT	AT	AA	AA	AT	AA
Bn-A02-p4183553	CTAAAATAAGAAAAAACTACTGGTTAATGTTCAATATAATATCCTTATGG	T/G	2	1558929	TT	TT	TT	TG	TT	TT	TT	TT	GG	TT	TT	TT	TT	TT	TT	TT	TT	TT	TT	TT	TT	TT	TT	TT	TT	TG	NN	TT	TT	TT	TT	TT	TT	TT	TT	TT	TT	TT	TT	TT	TT	TT	TT	TT	TT
Bn-A02-p4201122	TTAACAAAGAAAACACATAAGAGCATTAGAATGGGCTGTAAGGCATACCT	C/T	2	1576800	CC	CC	CC	CT	CC	CC	CC	CC	TT	CC	CC	CC	CC	CC	CC	CC	CC	CC	CC	CT	CC	CC	CC	CC	CC	CT	CT	CC	CC	CT	CC	CT	CT	CC	CC	CC	CC	CT	CC	CC	CC	CC	CC	CC	CC
Bn-A02-p4220181	TTTGCAACTCAGGAATCTATTACTTACTAGCTAAACGCCAAGGAGCTATA	T/G	2	1597254	TT	TT	TT	TG	TT	TT	TT	TT	TT	TT	TT	TT	TT	TT	TT	TT	TT	TT	TT	TT	TT	TT	TT	TT	TT	TG	TG	TT	TT	TT	TT	TT	TT	TT	TT	TT	TT	TT	TT	TT	TT	TT	TT	TT	TT
Bn-A02-p4237047	GAATCACGGGATTATTGATAAACTGATGTACTCAAGAGAGGTGTGCAAGG	C/T	2	1607429	TT	CC	CC	CC	CC	CC	CC	CC	TT	TT	CC	CC	CC	CC	CC	CC	CC	CC	TT	CC	CC	CC	CC	TT	CC	CC	CC	CT	TT	CC	CC	CC	CC	CC	CC	CC	CC	CC	CC	CT	CT	CC	CC	CC	CC
Bn-A02-p4343365	TCAAATAGCAAGTATTACCCGAGCAACAAGTGAATGCCCATGCCTAACTA	G/T	2	1720630	GG	GT	GG	GG	GG	GG	GG	GT	GG	GG	GT	GG	GT	GG	GG	GG	GG	GG	GG	GT	GG	GT	GG	GG	GG	GG	GG	GG	GG	GG	TT	GT	GG	GG	NN	GG	GT	GG	GT	GT	GG	GG	GT	GT	GT
Bn-A02-p4352396	ATAGAGAATAGCAGCATAGATGACAATGAAAAGAACTACATTCTCATATA	A/C	2	1729268	AA	AA	AC	AC	AA	AC	AA	AA	AA	AA	AA	AA	AA	AA	AA	AC	AA	AA	AA	CC	AC	AA	AA	AA	AA	AC	AC	AA	AA	AA	NN	AA	AA	AA	AA	AA	AA	AA	AA	NN	AC	AA	AA	AA	AA
Bn-A02-p4779271	TCCCTCTAGCTCTCTTTCCGGGGATGTAGCAAACTCTCCGTTCTCATCTA	A/G	2	1901561	NN	AA	AA	AA	AA	AA	NN	AA	AA	GG	AA	AA	AA	GG	GG	AA	AA	GG	AA	AA	AA	AA	AA	AA	GG	AA	AA	GG	GG	AG	AA	AA	AA	AA	AA	AA	AA	AA	AA	AA	AA	AG	AA	AA	AA
Bn-A04-p2847914	TAGACAAATGAAATTCTTCACAACATAAAAATCTAATGGTTTCACAAACA	T/C	2	1977841	TC	TT	TT	TT	TC	TT	TT	TT	TT	TT	NN	TT	TC	TT	TT	NN	TT	TT	TT	TT	TT	CC	TT	CC	TT	TT	TT	TT	TT	TT	TT	TC	NN	TT	TT	TT	TT	TT	TT	TT	TT	TT	TT	TT	NN
Bn-A02-p5166772	TGTAGCTGCATAACAATATCACAAACAATTGATTATAAATAAAAAATTAT	A/G	2	2283034	AA	GG	AA	AA	NN	AA	GG	GG	AA	AA	AA	AA	AG	GG	GG	AA	AA	GG	AA	AA	AA	AG	AA	AA	GG	AA	AA	AA	AA	AA	AA	AG	AA	AA	AG	GG	GG	AA	GG	AG	AA	AA	GG	AG	GG
Bn-A02-p5242706	CTGCTACAGTTCATGTATAGAGATTCTCTTCCGGAAGATGTGGAGCCTGT	T/C	2	2333918	CC	TT	CC	TT	TT	TC	TT	TT	CC	TT	TT	CC	TT	TT	TT	TT	NN	TT	TT	TT	CC	TC	CC	CC	TT	CC	CC	TT	TT	TT	TT	TT	TT	TT	TT	TC	TT	TT	TT	TT	NN	TT	TT	TT	TT
Bn-A02-p5326222	GACCAACATATCCTCGTGACTGGTGATAAATCAACTTCTACCATCCGTTT	T/C	2	2446525	TT	TT	TT	CC	CC	NN	CC	TT	TT	TT	TT	TT	TT	CC	CC	CC	TT	CC	TT	CC	TT	TC	TT	TT	CC	TT	TT	CC	TT	TT	TT	TC	TT	CC	TC	TT	TT	CC	TT	TT	TT	TT	TT	TT	TT
Bn-A02-p5327209	CAGAGTTCAGTCTAGAGATGAAAATGTTAATATTAGGAAGGTGAGTTGTA	G/A	2	2447512	GG	AA	GG	GG	GG	GG	GG	GG	GG	AA	AA	GG	GG	GG	GG	GG	AA	GG	AA	GG	GG	GA	GG	GG	GG	GG	GG	GG	AA	AA	GG	GA	GA	GG	GA	GA	AA	GG	AA	AA	AA	AA	AA	AA	AA
Bn-A02-p5394958	ATATGATGCGATCACACACCATTAAGAAAACTCTTGCACATACTCTAATC	C/T	2	2505374	CC	CC	CC	TT	TT	CC	CC	CC	CC	CC	TT	CC	CC	CC	CC	TT	TT	CC	CC	CC	CC	TT	CC	CC	CC	CC	CC	TT	CC	CC	CC	CT	CC	CC	CT	CC	CC	CC	TT	TT	CC	CC	TT	TT	TT
Bn-A02-p5429003	TGGGTATCTGAATGTTATCGACTCCTTGTCAATTGTCCGGCGTCCATTCC	T/G	2	2541516	TT	TT	TT	TT	TT	TT	TT	TT	TT	TT	TT	GG	TT	TT	TT	TT	TT	TT	TT	TT	TT	TT	TT	GG	TT	GG	GG	TT	TT	TT	TT	TG	TT	TT	TT	TT	TT	GG	TT	TT	TT	TT	TT	TT	TT
Bn-A02-p5507193	ATACATTGTCAACCAACTGGGCAGTTGTTTAATCGAACCCAAAATGAATT	C/T	2	2626983	CT	TT	CT	TT	CT	CT	CC	CC	CC	CC	CT	CT	CC	CC	CC	TT	CC	CC	CT	CC	CC	CT	CC	TT	CC	CC	CC	CC	CC	CC	CC	CC	CC	CC	CC	CC	CT	CT	CC	CC	CC	CC	CC	CC	CC
Bn-A02-p5507530	TCTCTAGGCAGATGGTACCATAGTTAGCAATCATATAATATTATACCCTA	G/A	2	2627320	GA	AA	GA	AA	GA	GA	GG	GG	GG	GG	GA	GA	GG	GG	GG	AA	GG	GG	GA	GG	GG	GA	GG	AA	GG	GG	GG	GG	GG	GG	GG	GG	GG	GG	GG	GG	GA	GA	GG	GG	GG	GG	GG	GG	GG
Bn-A02-p5516551	TCGTGGGAGGTATTCATAGAGTTGAGTGTGCTTGTTTTAGCCATTTTCTT	T/C	2	2642252	TC	TT	TC	CC	TC	TC	TT	TT	TT	TT	NN	TC	TT	TT	TT	CC	TT	TT	TC	TT	TT	TC	TT	CC	TT	TT	TT	TT	TT	TT	TT	TT	TT	TT	TT	TT	TT	TC	TT	TT	TT	TT	TT	TT	TT
Bn-A02-p5519388	CTTCTTTTATTAGTTGAAAACTAATTAGATTCAGGTGTTCCCTCATGAGT	G/A	2	2645087	GA	GG	GA	AA	GA	GA	GG	GG	GG	GG	GA	GA	GG	GG	GG	AA	GG	GG	GA	GG	GG	GA	GG	AA	GG	GG	GG	GG	GG	GG	GG	GG	GG	GG	GG	GG	GG	GA	GG	GG	GG	NN	GG	GG	GG
Bn-A02-p5519417	ATATGAAATCCATAAAGCCCAAACAAAACATATTATATGAAATCCATAAA	C/T	2	2645116	CT	CC	CT	TT	CT	CT	CC	CC	CC	CC	CT	CT	CC	CC	CC	CC	CC	CC	CT	CC	CC	CT	CC	TT	CC	CC	CC	CC	CC	CC	CC	CC	CC	CC	CC	CC	CC	CT	CC	CC	CC	NN	CC	CC	CC
Bn-A02-p5541204	TCACTAAAACATATACGTAAGAATATGAACTTCGATTGCTTTTTTATATG	C/T	2	2662243	CT	CC	CT	TT	CT	CT	CC	CC	CC	CC	CT	CT	CC	CC	CC	CC	CC	CC	CT	CC	CC	CT	CC	TT	CC	CC	CC	CC	CC	CC	CC	CT	CC	CC	CC	CC	CC	TT	CC	CC	CC	CC	CC	CC	CC
Bn-A02-p5551332	TGGGTGGAGGGAGATGTAAATTTGAATTATAAAGGCTAATGACAGAAAAT	T/C	2	2670393	TC	TT	TC	CC	TC	TC	TT	TT	TT	TT	TC	TC	TT	TT	TT	TT	TT	TT	TC	TT	TT	TC	TT	CC	TT	TT	TT	TT	TT	TT	TT	TC	TT	TT	TT	TT	TT	CC	TT	TT	TT	NN	TT	TT	TT
Bn-A02-p5553077	CAAAACTGATAAAGATGGGAAAGATATTGGTTATGTCTAGAGAAGCTATA	G/T	2	2672139	GT	GG	GT	TT	GT	GT	GG	GG	GG	GG	GT	GT	GG	GG	GG	GG	GG	GG	GT	GG	GG	GT	GG	TT	GG	GG	GG	GG	GG	GG	GG	GT	GG	GG	GG	GG	GG	TT	GG	GG	GG	GG	GG	GG	GG
Bn-A02-p5553663	ATTAATTCGAAGACCCCAAACGGCGTCGTAGAGACTCAGCTAAAAGAAAA	A/G	2	2672725	AG	AA	AA	GG	NN	AA	AA	AA	AA	AA	GG	AA	AA	AA	AA	AA	GG	AA	AA	AA	AA	GG	AA	GG	AA	AA	AA	AA	AA	AA	AA	GG	AA	AA	AG	AA	AA	GG	GG	AG	AA	AA	GG	GG	GG
Bn-A02-p5570144	TTCGTTAAAGGATTTGAAAATCTGCGACCAAGGGCTGAAATCAAGAATGC	G/A	2	2688385	GA	GG	GA	AA	GA	GA	GG	NN	GG	GG	GA	GA	GG	GG	GG	GG	GG	GG	GA	GG	GG	GA	GG	AA	GG	GG	GG	GG	GG	GG	AA	GA	GA	GG	GG	GG	GA	AA	GG	GG	GG	GG	GG	GG	GG
Bn-A02-p5571981	CAAAAAGACCTGTCCACAGCCAAAAACAGTAGAAGATACTCAAAGACAAA	T/C	2	2690219	TC	TT	TC	CC	TC	TC	TT	TT	TT	TT	TC	TC	TT	TT	TT	TT	TT	TT	TC	TT	TT	TC	TT	CC	TT	TT	TT	TT	TT	TT	TT	TC	TT	TT	TT	TT	TT	CC	TT	TT	TT	NN	TT	TT	TT
Bn-A02-p5574727	TCTTCACAAGACACGCAGCATCTCCTTAATCTCAAAGAGTTCAATACTCG	T/G	2	2692965	TG	GG	TT	GG	TT	TT	TT	TT	TT	GG	TG	TT	GG	TT	TT	TT	GG	TT	TG	GG	TT	GG	TT	TT	TT	TT	TT	TT	GG	GG	TT	TG	TG	TT	TG	TG	TG	TT	GG	TG	TG	NN	GG	GG	GG
Bn-A02-p5582861	AAGATTTGCAAGCTTGGAATTAGATTTCATGTGTTCAATTAATTAAGTTG	A/C	2	2712465	AC	AA	CC	AA	CC	AC	AA	AC	CC	AA	AC	CC	AA	AA	AA	CC	AA	AA	AC	AA	CC	AA	CC	CC	AA	CC	CC	CC	AA	AA	AA	AA	AA	AA	AA	AC	AA	AC	AA	AA	AC	NN	AA	AA	AA
Bn-A02-p5601991	GGATGAATCACGTCTGCAACAAATCAAACCGTTTACGGGGCGAGATATGA	T/C	2	2728156	TC	TT	CC	CC	TC	TC	TT	TT	TT	TT	TC	TC	TT	TT	TT	TT	TT	TT	TC	TT	TT	TC	CC	CC	TT	TT	TT	TT	TT	TT	TT	TT	TT	TT	TT	TT	TT	TC	TT	TT	TT	TC	TT	TT	TT
Bn-A02-p5602271	CTAGGACGTGAGCAAGATCATGCTGATAACCACACAACAACCATTCCTTT	A/C	2	2728436	AA	AA	AA	AA	AC	AA	AA	AC	CC	AA	AA	CC	AA	AA	AA	CC	AA	AA	AA	AA	CC	AA	AA	AA	AA	CC	CC	CC	AA	AA	AA	AA	AA	AA	AA	CC	AA	AA	AA	AA	AC	AA	AA	AA	AA
Bn-A02-p5625172	AGTTCTAAAAGTGTATCTTTTCAGATATTATAACTTATAAGTGCTCTCCC	T/C	2	2764842	TT	TT	TT	CC	TT	TT	TT	TT	CC	NN	TC	TT	TT	TT	TT	CC	CC	TT	TT	TT	CC	CC	TT	TT	TT	CC	CC	CC	TT	TT	TT	NN	TT	TT	TT	TC	TT	TT	CC	TC	TT	NN	CC	CC	CC
Bn-A02-p5628094	TATTGTAACCAAGGTTATTAAGGTAATAATAATTATTCAGTTATTCAATT	C/T	2	2767764	CC	CC	TT	CC	NN	CT	CC	TT	CC	CC	TT	TT	CC	TT	TT	CC	CT	TT	TT	CC	CC	CC	CC	TT	TT	CC	CC	CC	TT	CC	CC	CC	CC	CC	CC	TT	TT	TT	CC	CT	NN	CC	CC	CC	CC
Bn-A02-p5628473	ATACATATAGATACCATATATACAAAATATCGTAACCATAACCTTTGTGG	G/A	2	2768143	GG	GG	AA	GG	NN	GA	GG	AA	GG	GG	AA	AA	GG	AA	AA	GG	GA	AA	AA	GG	GG	GG	GG	AA	AA	GG	GG	GG	AA	GG	GG	GG	GG	GG	GG	AA	AA	AA	GG	GG	GA	NN	GG	GG	GG
Bn-A02-p5644858	GAGGCTCTGGCCTCCCTTCATGGCGTGGTCTCTCTACCTCCACTAGGAGT	A/G	2	2783643	AA	AA	AA	GG	NN	AA	AA	NN	NN	AA	AA	NN	AA	AA	AA	GG	GG	AA	AA	AA	NN	GG	AA	AA	AA	GG	GG	GG	AA	AA	AA	AA	AA	AA	AA	AG	AA	AA	NN	AA	NN	AA	NN	NN	NN
Bn-A02-p5660188	CGAAGATATGAAATCAAGATACGCCTATCCGAGCTTTACACGGCTTAGCC	C/T	2	2799953	CC	CC	CC	CC	CC	CC	CC	CC	TT	CC	CC	CC	CC	CC	CC	CC	CC	CC	CC	CC	TT	CC	CC	CC	CC	CC	CC	CC	CC	CC	CC	CC	CC	CC	CC	CC	CC	CC	CC	CC	CC	CC	CC	CC	CC
Bn-A02-p5716304	TAAGTTAACAATTAAATGTTGATCTTGACCATTTTCGCTAATATGGATTC	C/T	2	2858735	NN	NN	NN	CC	NN	TT	TT	CC	TT	NN	NN	CC	NN	TT	TT	CC	CC	TT	NN	NN	TT	CC	NN	NN	TT	CC	CC	CC	NN	NN	NN	NN	NN	TT	TT	CC	NN	NN	NN	NN	CC	NN	NN	NN	NN
Bn-A02-p5731499	AACCGAATTCGTTTTCGGTTTAACTCGCCACAATTTTAGATGAACCGAAC	A/G	2	2878246	AA	AA	AA	GG	AA	AA	AA	NN	AA	AA	AA	GG	AA	AA	AA	GG	GG	AA	AA	AA	AA	GG	AA	AA	AA	GG	GG	GG	AA	AA	AA	AA	AA	AA	AA	GG	AA	AA	AA	AA	AG	AA	AA	AA	AA
Bn-A02-p5765840	GTGTTAATTTAAAAAATCATATGGTGATATTATTTGAGGTGTCACTTTCA	G/T	2	2912170	GG	GG	GG	GG	GG	GG	GG	GG	TT	GG	GG	GG	GG	GG	GG	GG	GG	GG	GG	GG	TT	GG	GG	GG	GG	GG	GG	GG	GG	GG	GG	GG	GG	GG	GG	GG	GG	GG	GG	GG	GG	GG	GG	GG	GG
Bn-A02-p5799113	TATTAATTTGGTTTGTGTTACCACACCTACTTCAGTGTATGACAGTTCTA	G/A	2	2969655	GG	AA	GG	GG	GA	GG	GG	GA	AA	NN	GA	GG	GG	GG	GG	GG	AA	GG	GG	GG	AA	GG	GG	GG	GG	GG	GG	GG	GG	GG	AA	GA	GA	GG	GA	GG	AA	GG	AA	AA	GG	GG	AA	AA	AA
Bn-A02-p5802612	GAAAGAAAAAGCCACTATAACACTACACATGTCATACTTACACACAAAAT	T/C	2	2974169	TT	CC	TT	TT	TC	TT	TT	TC	CC	CC	TC	TT	TT	TT	TT	TT	CC	TT	TT	TT	CC	TC	TT	TT	TT	TT	TT	TT	TT	TT	CC	TC	TC	TT	TC	TT	CC	TT	CC	CC	TC	TT	CC	CC	CC
Bn-A02-p5802772	CACGATTACGACTCCTGAGTGAAGAAGTTTGTGCTTATTTAGGTGGCGTA	G/A	2	2974329	GG	AA	GG	GG	GG	GG	GG	GG	AA	AA	GG	GG	GG	GG	GG	GG	AA	GG	GG	GG	AA	NN	GG	GG	GG	GG	GG	GG	GG	GG	AA	NN	NN	GG	NN	GG	AA	GG	AA	AA	NN	GG	AA	AA	AA
Bn-A02-p5803164	CATGAATAACTTTTTAAGGTTCCGTATGTTTGTGGTTCTTAGCTTTTATC	G/A	2	2974721	GG	AA	GG	GG	GA	GG	GG	GA	AA	AA	GA	GG	GG	GG	GG	GG	AA	GG	GG	GG	AA	GA	GG	GG	GG	GG	GG	GG	GG	GG	AA	GA	GA	GG	GA	GG	AA	GG	AA	AA	GA	GG	AA	AA	AA
Bn-A02-p5812506	TTACCACACCATAATGATGAAAACATGCAACTCACTTTTGCAAAGGAGAC	C/A	2	2982905	CC	AA	CC	CC	CA	CC	CC	AA	AA	AA	AA	CC	CC	CC	CC	CC	AA	CC	CC	CC	AA	CA	CC	CC	CC	CC	CC	CC	CC	CC	AA	CA	CA	CC	CA	CC	AA	CC	AA	AA	CA	CC	AA	AA	AA
Bn-A02-p5859447	TTGGATCATAGTAATAAGCTGATTTCATTAAGGGCATTGATGTCTTTAAC	G/A	2	3030278	GG	GG	GG	AA	GG	GG	GG	GA	AA	GG	GG	GA	GG	GG	GG	AA	GG	GG	GG	AA	NN	GA	GG	GG	GG	NN	NN	AA	GG	GG	GG	GG	GG	GG	GG	NN	GG	GG	GG	GG	GG	GG	GG	GG	GG
Bn-A02-p5907701	AATAGGTACACATAATACTAATGGGTTGAGATAAACCTTTAAATATAGAA	G/A	2	3096706	GA	GG	GG	GG	GG	NN	AA	GG	AA	AA	GG	GG	AA	AA	AA	GG	GG	AA	GA	GG	AA	GG	GG	GG	AA	GG	GG	GG	AA	AA	GG	GA	GA	AA	GA	GA	GG	GA	GG	GG	GA	NN	GG	GG	GG
Bn-A02-p5917045	GGAAATAACAGACCATTAGTAGTAAGGAGACTCGTTATAGAGCCGAAGAA	A/G	2	3104282	NN	AA	GG	GG	NN	GG	AA	GG	AA	AA	GG	GG	AA	AA	AA	GG	AA	AA	GG	GG	AA	AG	GG	GG	AA	GG	GG	GG	AA	AA	AA	AA	AA	AA	AA	GG	AA	GG	AA	AA	AA	AA	AA	AA	AA
Bn-A02-p5923878	GAAACTCAAAACAGAATGATACTACCTATATGACTAACAGATATGTTTTA	C/T	2	3111443	TT	CC	TT	CC	CT	TT	TT	CC	TT	CC	CT	CT	TT	TT	TT	CC	CC	TT	TT	CC	TT	CC	TT	TT	TT	CC	CC	CC	TT	TT	CC	CT	CT	TT	CT	NN	CC	TT	CC	CC	CT	TT	CC	CC	CC
Bn-A02-p5924483	ATACCAAATCCGTTTGTTAGGCTGCCCAACCTATGAATGAGATTTAGCTT	G/A	2	3112051	GG	GG	GG	GG	GG	GG	GG	AA	GG	GG	GG	GG	GG	GG	GG	GG	GA	GG	GG	GG	GG	GG	GG	GG	GG	GG	GG	GG	GG	GG	GG	GG	GG	GG	GG	GA	AA	GG	GA	GA	GG	GG	GG	NN	GG
Bn-A02-p5925766	TTTGTATAATAGAAAAGATTTTTTCCATGGAAATAAATAAAAGACATTCT	C/A	2	3113326	CC	AA	CC	AA	CA	CC	CC	AA	CC	AA	CA	CA	CC	CC	CC	AA	AA	CC	CC	AA	CC	AA	CC	CC	CC	AA	AA	AA	CC	CC	AA	CA	CA	CC	CA	CA	AA	CC	AA	AA	CA	CC	AA	AA	AA
Bn-scaff_17522_1-p371170	CGGAACCGGAATCCTCAAAGTCCTCCAAAAGTAAGATTTGCTTATGACAT	C/T	2	3131395	CC	CC	TT	CC	CT	CT	CC	TT	CC	CC	TT	TT	CC	TT	TT	CC	CT	TT	TT	CC	CC	CC	CC	CC	TT	CC	CC	CC	CC	CC	CC	CC	CC	CC	CC	TT	TT	TT	CT	CT	CT	CC	CC	CC	CC
Bn-A02-p5991465	GATGAAATAGTTTGACGCGGATCGGTGTGTCAACCATTGGATCTTCTTTT	T/C	2	3207070	TT	CC	TT	CC	CC	TT	TT	NN	CC	TT	CC	TT	TT	TT	TT	TT	CC	TT	TT	TT	CC	TC	TT	TT	TT	TT	TT	TT	TT	TT	CC	CC	CC	TT	CC	TT	CC	TT	CC	CC	CC	TT	CC	CC	CC
Bn-A02-p6084757	TAGCTATTATGATTTAGGTTGAGTGTTGTTTCATGTGTTAGTGTATGTTT	A/G	2	3274441	AG	AA	AA	AA	AA	AA	AA	AA	GG	GG	AA	AA	GG	NN	NN	AA	AA	AA	AG	AA	GG	AA	AA	AA	NN	AA	AA	AA	GG	GG	AA	AG	AG	AA	AA	AG	AA	AG	AA	AA	AG	AG	AA	AA	AA
Bn-A02-p6097441	CTTGCTGGCTCTGAGCTTGAACAATATGAATGATGGCCAAGGTTCTGATT	A/G	2	3290249	AG	AA	GG	AA	AG	GG	AA	AG	AA	AA	AG	GG	GG	GG	GG	GG	AA	AA	GG	GG	AA	AA	GG	GG	GG	GG	GG	AA	GG	AG	AA	AG	AG	AA	AA	GG	AA	GG	AA	AA	AG	AG	AA	AA	AA
Bn-A02-p6147730	ACGATTTGGTTGTGTTCAATGCTATGATCTCTGGTAATGTGAGGTGATGT	G/T	2	3316052	GT	GG	TT	GG	GT	GT	GG	GG	GG	GG	GT	GT	GG	GG	GG	GG	GG	GG	GT	GG	GG	GT	TT	TT	GG	GG	GG	GG	GG	GG	GG	GG	GG	GG	GG	GG	GG	GT	GG	GG	GG	NN	GG	GG	GG
Bn-A02-p6147823	CTAGCTGCATTAGCATTAGTCTTGATCATATCATAGGCTTCAACAAGCTT	A/G	2	3316145	AG	AA	GG	AA	AG	AG	AA	AA	AA	AA	AG	AG	AA	AA	AA	AA	AA	AA	AG	AA	AA	AG	GG	GG	AA	AA	AA	AA	AA	AA	AA	AA	AA	AA	AA	AA	AA	AG	AA	AA	AA	NN	AA	AA	AA
Bn-A02-p6156818	GTGTGGTAAACTTGAGAAACTAGCTCAAGACGACTAGTGATTTCGATTAA	T/C	2	3319813	TT	TT	TT	TT	TT	TT	TT	TT	TT	TT	TT	TT	TT	TT	TT	TT	TT	TT	TT	TT	TT	TC	TT	TT	TT	TT	TT	TT	TT	TT	TT	TT	TT	TT	TT	TT	TT	TT	TT	TT	TT	TT	TT	TT	TT
Bn-A02-p6166043	CAACACATAATACGCACACTACATAGACGCAGGTCTGCATAGACGCAATT	G/T	2	3330101	GT	GG	TT	GG	GT	GT	GG	GT	GG	GG	GT	TT	GG	GG	GG	TT	GG	GG	GT	TT	GG	GT	TT	TT	GG	TT	TT	GG	GG	GG	GG	GG	GG	GG	GG	GT	GG	GT	GG	GG	GG	GG	GG	GG	GG
Bn-A02-p6166584	ATAAACACTATTTTCCTTCAATTTCTTATAAGATTTCTTGGCTTTATGGA	C/T	2	3330639	CT	CC	TT	CC	CT	CT	CC	CT	NN	NN	CT	TT	CC	CC	CC	TT	CC	CC	CT	TT	NN	CT	TT	TT	CC	TT	TT	CC	CC	CC	CC	CC	CC	CC	CC	CT	CC	CT	CC	CC	CC	CC	CC	CC	CC
Bn-A02-p6167491	GTTATGCAGTACTGACTCATATGCATTGCCATCGAAGACAGCAGCTGATC	G/T	2	3331634	GG	TT	GG	TT	GT	GT	TT	GT	GG	GG	GT	GG	GG	GG	GG	GG	TT	TT	GG	GG	GG	TT	GG	GG	GG	GG	GG	TT	GG	GG	TT	GT	GT	TT	TT	GG	TT	GG	TT	TT	GT	GG	TT	TT	TT
Bn-A02-p6171263	CAAGCTATGACGCTGTCAATGCAAAATGGGATCCAAACTAATACCTTGTA	T/C	2	3335611	TT	CC	TT	CC	CC	TC	CC	CC	CC	CC	CC	TT	TT	TT	TT	TT	CC	CC	TT	TT	CC	TC	TT	TT	TT	TT	TT	CC	TT	TT	CC	TC	TC	CC	CC	TT	CC	TT	CC	CC	TC	TT	CC	CC	CC
Bn-A02-p6182038	ACTAAATCTGATAAATATTTGCTGAAGAATGCAAATGACTGACTTAGTTG	C/A	2	3349172	CA	CC	AA	CC	NN	CA	CC	CA	CC	CC	CA	AA	CC	CC	CC	AA	CC	CC	CA	AA	CC	CA	AA	AA	CC	AA	AA	CC	CC	CC	CC	CC	CC	CC	CC	NN	CC	CA	CC	CC	CC	CC	CC	CC	CC
Bn-A02-p6202881	TTCTCCGACCGAATTATCGACGATTCTTTACGTTATCCGAAAGTTCAGTA	C/A	2	3373100	CA	CC	AA	CC	CA	CA	CC	CA	CC	CC	CA	AA	CC	CC	CC	AA	CC	CC	CA	AA	CC	CA	AA	AA	CC	AA	AA	CC	CC	CC	CC	CC	CC	CC	CC	CA	CC	CA	CC	CC	CC	CA	CC	CC	CC
Bn-A02-p6203059	CGAGGCTGTTGGTTGTCATCGTTACAAATCTGGAAGATGGTTCAGTGTAG	A/G	2	3373278	AG	AA	GG	AA	AG	AG	AA	AG	AA	AA	AG	GG	AA	AA	AA	GG	AA	AA	AG	GG	AA	AG	GG	GG	AA	GG	GG	AA	AA	AA	AA	AA	AA	AA	AA	AG	AA	AG	AA	AA	AA	NN	AA	AA	AA
Bn-A02-p6237474	GATGGATTTTATTGTTCGAAAGGAAATAAGCCCCCACCAGACACCAGTTC	C/A	2	3407773	CC	CC	CC	CC	CC	CC	CC	CC	AA	AA	CC	CC	CC	CC	CC	CC	CC	CC	CC	CC	AA	CC	CC	CC	CC	CC	CC	CC	CC	CC	CC	CC	CC	CC	CC	CC	CC	CC	CC	CC	CC	CC	CC	CC	CC
Bn-A02-p6256499	CTAAAATCTAATGCTTTGTTGTAGGCTTTTTTTAGGTTTGACCTACCAAG	T/C	2	3431550	TC	TT	CC	TT	TC	NN	TT	CC	TT	NN	TC	CC	TT	TT	TT	CC	TT	TT	TC	CC	TT	TC	CC	CC	TT	CC	NN	TT	TT	TT	TT	TT	TT	TT	TT	TC	TT	TC	TT	TT	TT	NN	TT	TT	TT
Bn-A02-p6265274	AAGATATGATTGATAGCATATTGTTTTGGTAAACACGAATGATATCCTAA	C/T	2	3438440	CT	CC	TT	CC	CT	CT	CC	TT	CC	CC	CT	TT	CC	CC	CC	TT	CC	CC	CT	TT	CC	CT	TT	TT	CC	TT	NN	CC	CC	CC	CC	CC	CC	CC	CC	CT	CC	CT	CC	CC	CC	CC	CC	CC	CC
Bn-A02-p6267188	GATGTTTCAAGTTAGACATATGAAACTATGTTCTATGTCATATGCATGAA	T/C	2	3440383	TC	TT	CC	TT	TC	TC	TT	CC	TT	TT	TC	CC	TT	TT	TT	CC	TT	TT	TC	CC	TT	TC	CC	CC	TT	CC	CC	TT	TT	TT	TT	TT	TT	TT	TT	TC	TT	TC	TT	TT	TT	NN	TT	TT	TT
Bn-A02-p6267300	TATTATCTTGTCTTTGTGTCTTTAAATCCTTTTCTTAATATGAAACAGGG	T/C	2	3440495	TC	TT	CC	TT	TC	NN	TT	CC	TT	TT	TC	CC	TT	TT	TT	CC	TT	TT	TC	CC	TT	TC	CC	CC	TT	CC	CC	TT	TT	TT	TT	TT	TT	TT	TT	TC	TT	TC	TT	TT	TT	TC	TT	TT	TT
Bn-A02-p6277812	TATGGAGAGCTGATCTAAGAACACAAGGCAATCATGAAGACATCAGATCC	G/A	2	3451011	GA	GG	AA	GG	GA	GA	GG	AA	GG	GG	GA	AA	GG	GG	GG	AA	GG	GG	GA	AA	GG	GA	AA	AA	GG	AA	AA	GG	GG	GG	GG	GG	GG	GG	GG	GA	GG	GA	GG	GG	GG	NN	GG	GG	GG
Bn-A02-p6280517	CCTTGGTTGCACACCAAAACAGTCACTAAACCACAAGAAACCAAGACACA	G/A	2	3453716	GG	GG	GG	GG	GG	GG	GG	GG	AA	NN	GG	GG	GG	GG	GG	GG	GG	GG	GG	GG	AA	GG	GG	GG	GG	GG	GG	GG	GG	GG	GG	GG	GG	GG	GG	GG	GG	GG	GG	GG	GG	GG	GG	GG	GG
Bn-A02-p6300284	ACCAGGAACGGAAATAGTAAAGGGAAAGTGGGGTTAACTGACTCCACTAT	A/G	2	3473219	AG	AA	GG	AA	AG	AG	AA	AA	AA	AA	AG	AG	AA	AA	AA	AA	AA	AA	AG	AA	AA	NN	GG	GG	AA	AA	AA	AA	AA	AA	AA	AA	AA	AA	AA	AA	AA	AG	AA	AA	AA	NN	AA	AA	AA
Bn-A02-p6315194	AACGAAAAGGTTAAGACTTTATGATCAATAGCGAGTGGGAACTTAGCATT	A/G	2	3483665	AG	AA	AG	AA	AG	AG	AA	AA	AA	AA	AG	AG	AA	AA	AA	AA	AA	AA	AG	AA	AA	AG	AA	AA	AA	AA	AA	AA	AA	AA	AA	AA	AA	AA	AA	AA	AA	AG	AA	AA	AA	AA	AA	AA	AA
Bn-A02-p6315978	AGATATATACAAGAATGAAAGTAGTGGTCGACATCATTTAAGAAGAGGTT	C/T	2	3484453	CT	CC	CT	CC	CT	CT	CC	CC	CC	CC	CT	CT	CC	CC	CC	CC	CC	CC	CT	CC	CC	CT	CC	CC	CC	CC	CC	CC	CC	CC	CC	CC	CC	CC	CC	CC	CC	CT	CC	CC	CC	CC	CC	CC	CC
Bn-A02-p6360867	TAGAAAGGGTCTCTAGACTAACCAACAGCAAGAGTGGTACTTCTCTGATT	A/C	2	3534268	AC	AA	AA	AA	AA	AA	AA	AA	CC	CC	AA	AA	CC	CC	CC	AA	AA	AA	CC	AA	CC	AA	AA	AA	CC	AA	AA	AA	CC	CC	AA	AC	AC	AA	AA	CC	AA	CC	AA	AA	AC	CC	AA	AA	AA
Bn-A02-p6375486	ACCAAACACATCCTTCATTCAAACCAGAACACATAGCAATAACTAGCATA	A/G	2	3554618	AA	AA	AA	AA	AA	AA	AA	AA	GG	GG	AA	AA	AA	AA	AA	AA	AA	AA	AA	AA	GG	AA	AA	AA	AA	AA	AA	AA	AA	AA	AA	AA	AA	AA	AA	AA	AA	AA	AA	AA	AA	AA	AA	AA	AA
Bn-A02-p6384663	TTCTCGTCGGAAACTAGGGATTCACTTTATTCTCCAGATCGATTTCGCGG	G/T	2	3572546	NN	GG	TT	GG	GG	NN	GG	NN	GG	GG	GG	GG	TT	TT	TT	GG	GG	GG	NN	GG	GG	GG	TT	TT	TT	GG	NN	GG	TT	TT	GG	TT	NN	GG	GG	TT	GG	NN	GG	GG	NN	TT	GG	GG	GG
Bn-A02-p6391751	TCTCACTACCAGTCTACCACCAAACACCATACTCTTAGCATTCAAATGCT	T/G	2	3579719	TG	TT	TG	TT	TG	TG	TT	TT	TT	TT	TG	TG	TT	TT	TT	TT	TT	TT	TG	TT	TT	TG	TT	TT	TT	TT	TT	TT	TT	TT	TT	TT	TT	TT	TT	TT	TT	TG	TT	TT	TT	NN	TT	TT	TT
Bn-A02-p6392450	AGCACCAAAATCGTATGTGTTTCTTTTGACCATTGTGAAGCTAAATAATA	C/T	2	3580406	CC	TT	CC	TT	CT	CT	TT	CC	TT	TT	CT	CC	CC	CC	CC	CC	TT	TT	CC	CC	TT	CT	CC	CC	CC	CC	CC	TT	CC	CC	TT	CT	CT	TT	TT	CC	TT	CC	TT	TT	CT	CC	TT	TT	TT
Bn-A02-p24700670	GGTTCTGAGTGGTACCCAGACTCCGGTGCTACCAGTCATGTTACCAACTC	C/T	2	3586434	CC	CC	TT	CC	CC	TT	NN	TT	CC	CC	CC	TT	CC	CC	CC	TT	CC	CC	CC	TT	CC	TT	TT	TT	CC	TT	TT	CC	CC	CC	NN	CC	CC	NN	CC	TT	CC	NN	CC	CC	CC	CC	CC	CC	CC
Bn-A02-p6439449	CTTGGTTGATAAGATTTATAACCAGCTTCATGCATTATTGGCACCTTTTT	A/G	2	3636690	NN	NN	GG	NN	NN	GG	NN	AA	NN	NN	NN	AA	NN	NN	NN	AA	NN	NN	NN	AA	NN	AA	GG	GG	NN	AA	AA	NN	NN	NN	NN	NN	NN	NN	NN	AA	NN	NN	NN	NN	NN	NN	NN	NN	NN
Bn-A02-p6440070	AAAGGTGGGTTGAGTTCGTAAAAAAAATTAATTCGCCTGAAGAGTGTCCA	G/A	2	3637273	NN	NN	AA	NN	NN	AA	NN	GG	NN	NN	NN	GG	NN	NN	NN	GG	NN	NN	NN	GG	NN	GG	AA	AA	NN	GG	GG	NN	NN	NN	NN	NN	NN	NN	NN	GG	NN	NN	NN	NN	NN	NN	NN	NN	NN
Bn-A02-p6441318	TCTAAGTATATATCGAAAGGAAAATTCAAGATTTAAATGTGTCTAAGCAA	C/T	2	3638522	NN	NN	TT	NN	NN	TT	NN	CC	NN	NN	NN	CC	NN	NN	NN	CC	NN	NN	NN	CC	NN	CC	TT	TT	NN	CC	CC	NN	NN	NN	NN	NN	NN	NN	NN	CC	NN	NN	NN	NN	NN	NN	NN	NN	NN
Bn-A02-p6461773	TTATCCTTACCAGTATCTTCTTGAACTCTTGTGGAGCAACTTTGGAGGTC	C/T	2	3675631	CC	TT	CC	TT	CT	CT	TT	CC	CC	CC	CT	CC	NN	CC	CC	CC	TT	TT	CC	CC	CC	CT	CC	CC	NN	CC	CC	TT	NN	NN	TT	TT	TT	TT	TT	CC	TT	CC	TT	TT	TT	CC	TT	TT	TT
Bn-A02-p6473898	TACGTGTCTCCCGGTCATGTTTCATTTTAGAGGGTAACAAATCTCTTAGA	G/T	2	3687760	GT	GG	GT	GG	GT	GT	GG	TT	GG	GG	GT	TT	GG	GG	GG	TT	GG	GG	GT	TT	GG	GT	GG	GG	GG	TT	TT	GG	GG	GG	GG	GG	GG	GG	GG	GT	GG	GT	GG	GG	GG	GG	GG	GG	GG
Bn-A02-p6474102	AAAATATTTGAGACTATTTCTATATTTTATATATATTGGAGGAGTGAAAA	G/A	2	3687964	GA	GG	GA	GG	GG	NN	GG	AA	GG	GG	NN	AA	GG	GG	GG	AA	GG	GG	GA	AA	GG	GA	GG	GG	GG	AA	AA	GG	GG	GG	GG	GG	GG	GG	GG	GG	GG	GA	GG	GG	GG	GG	GG	GG	GG
Bn-A02-p6478309	GTGCATCAACCTTTGAAGCTTTCTGAGTAGTCTAGTCTTTAGCCGGTCAG	C/T	2	3692034	CC	CC	CC	CC	CC	CC	CC	CC	TT	TT	CC	CC	CC	CC	CC	CC	CC	CC	CC	CC	TT	CC	CC	CC	CC	CC	CC	CC	CC	CC	CC	CC	CC	CC	CC	CC	CC	CC	CC	CC	CC	CC	CC	CC	CC
Bn-A02-p6483805	CCAGATAAATTCCCTCCACCATATCCCGCAAAAGGAACCATGTAAGCAGA	C/T	2	3699409	CC	NN	CT	CT	CC	CT	CC	NN	TT	TT	CC	CC	NN	CC	CC	NN	CC	CC	CC	NN	TT	CC	TT	TT	CC	NN	NN	CC	CT	NN	CT	NN	NN	CC	CC	CC	CT	CC	CC	NN	CC	CC	CC	CC	CC
Bn-scaff_16269_1-p242999	TCACTGTATATACCTAACAAAATTCACAATCAAATCATATAAAACGTAAG	G/A	2	3740998	GA	AA	GG	AA	GG	GA	AA	GG	GG	GG	GG	GG	GG	GG	GG	AA	AA	AA	GG	GG	GG	GG	AA	AA	GG	GG	GG	AA	GG	GG	AA	GA	GA	AA	AA	GG	AA	GG	AA	AA	GA	GG	AA	AA	AA
Bn-A02-p6564856	CATCCAATGGCTATGCTGCCAGCTTGGTTTCTAGCTACATTTCCCACAAG	T/C	2	3784876	CC	TT	TC	CC	TT	TC	TT	TT	TT	TT	TT	TT	CC	CC	CC	TT	TC	TT	TC	TT	TT	TC	CC	CC	CC	TT	TT	TT	CC	CC	TT	TC	TC	TT	TT	TC	TT	TC	TT	TT	TC	TC	TT	TT	TT
Bn-A02-p6564861	CATTACAAATACTGCATGGCTTAACAGCTGCTTTGTGCTGTTCTGTAAAA	T/C	2	3784881	CC	TT	TC	CC	TT	TC	TT	TT	TT	TT	TT	TT	CC	CC	CC	TT	TC	TT	TC	TT	TT	TC	CC	CC	CC	TT	TT	TT	CC	CC	TT	TC	TC	TT	TT	TC	TT	TC	TT	TT	TC	TC	TT	TT	TT
Bn-A02-p6570881	TTACCGCTCCTCCTTCAGCTGATGAGTCATTGATGCATTAAACACACGAG	A/G	2	3792302	GG	AA	GG	GG	AG	AG	AA	AA	AA	AA	AG	AG	GG	GG	GG	GG	AG	AA	GG	AA	AA	NN	GG	GG	GG	AA	AA	AA	GG	GG	AA	AG	AG	AA	AA	AG	AA	GG	AA	AA	AG	GG	AA	AA	AA
Bn-A02-p6577065	ATAGTTTGAGAATCGAACTAAAGATTTGGGTGTAAAAGTCTTTAATCCTT	C/T	2	3798445	CC	NN	CC	CC	CC	CC	NN	CC	TT	CC	CC	CC	CC	CC	CC	CC	CC	NN	CC	CC	TT	CC	CC	CC	CC	NN	NN	NN	NN	CC	NN	CC	CC	NN	NN	CC	NN	CC	NN	NN	NN	CC	NN	NN	NN
Bn-A02-p6578877	GTGAAGAGGTATCTCTAGCCTTCAAACTCTCAAGATTCATTAAAAGTTAC	C/A	2	3800257	AA	CC	CA	AA	CC	CA	CC	CC	AA	AA	CC	CC	AA	AA	AA	CC	CA	CC	CA	CC	AA	CA	AA	AA	AA	CC	CC	CC	CC	AA	CC	CA	CA	CC	CC	CA	CC	CA	CC	CC	CC	CC	CC	CC	CC
Bn-A02-p6584506	GTCCTCGGAATCTTGAAGATGTCCTGGAGATTTGGAGACAAAGCATCTTT	C/A	2	3805872	CC	AA	CA	CC	CA	CA	AA	CC	CC	CC	CA	CC	CC	CC	CC	CC	CA	AA	CC	CC	CC	CA	AA	AA	CC	CA	NN	NN	NN	CC	NN	CA	CA	AA	AA	CC	NN	CC	AA	NN	AA	CA	AA	NN	AA
Bn-scaff_16804_1-p64080	CCTTTACCTTGGCACATTCAGTGAGTCCCATTTCAGTATATTCATGAGTG	G/C	2	3853624	GC	GG	GG	GG	GC	GG	GG	CC	CC	CC	GG	CC	GG	GG	GG	GG	GG	GG	GG	NN	CC	NN	GG	GG	GG	GG	GG	GG	CC	GG	GG	GG	GG	GG	GG	GC	GG	GG	GG	GG	NN	NN	GG	GG	GG
Bn-Scaffold009013-p209	ACGTAACACCTGCAAAAGCCAAAAGCACAATCCTCTAACCCTAAAATCTC	T/C	2	3862806	TT	TT	TT	TT	TT	TT	TT	CC	TT	TT	TT	TC	TT	TT	TT	TT	TT	TT	TT	TC	TT	TC	TT	TT	TT	TT	TT	TT	TT	TT	TT	TT	TT	TT	TT	TC	TT	TT	TT	TT	TT	TT	TT	TT	TT
Bn-A02-p6839427	CAAAACTGATTATACGTAAATGAATATACATATGAGTGATATATAAACTT	A/G	2	3881279	AA	GG	AA	AA	AG	AG	GG	AA	GG	GG	AG	AA	AA	AA	AA	AA	AG	GG	AA	AA	AG	AG	AA	AA	AA	AG	AG	GG	AA	AA	AG	AG	AG	GG	GG	AA	GG	AA	GG	GG	AG	AA	GG	GG	GG
Bn-A02-p6843407	AGTTAGTAACATGAGCTGACGCTGCGGTGTCAGGATACCATTCTGTTCCA	C/T	2	3885262	CC	TT	CC	CC	CT	CT	TT	CC	TT	TT	CT	CC	CC	CC	CC	CC	CT	TT	CC	CC	CT	CT	CC	CC	CC	CT	CT	TT	CC	CC	CT	CT	CT	TT	TT	CC	TT	CC	TT	TT	CT	CC	TT	TT	TT
Bn-A02-p6844873	CTCAATCCAGTCCAAATATTATTCCTCTACAGACTGTTCCCCAAAACATT	A/G	2	3886728	AA	GG	AA	AA	AG	AG	GG	AA	GG	GG	AG	AA	AA	AA	AA	AA	AG	GG	AA	AA	AG	AG	AA	AA	AA	AG	AG	GG	AA	AA	AG	AG	AG	GG	GG	AA	GG	AA	GG	GG	AG	AA	GG	GG	GG
Bn-A02-p6844903	AGCTGAGTTCACAGGATGTTCTGCTGCCGGTGACTGAGAGGAACCACCGT	G/A	2	3886758	GG	AA	GG	GG	GA	GA	AA	GG	AA	AA	GA	GG	GG	GG	GG	GG	GA	AA	GG	GG	GA	GA	GG	GG	GG	GA	GA	AA	GG	GG	GA	GA	GA	AA	AA	GG	AA	GG	AA	AA	GA	GG	AA	AA	AA
Bn-A02-p6845049	GGAGCTGGAGCAGAAGTAGTTTGTTGTGGATTTGATGATGATTCTGTGTT	G/A	2	3886904	GA	GG	GA	AA	GA	GA	GG	AA	GG	GG	GA	AA	AA	AA	AA	AA	GA	GG	AA	AA	GA	GA	GA	GA	AA	GA	GA	GG	GG	AA	GA	GA	GA	GG	GG	AA	GG	AA	GG	GG	GG	GA	GG	GG	GG
Bn-A02-p6845122	CACAACAAACTACTTCTGCTCCAGCTCCTGAGATCAGCAACCGTCTACAT	C/A	2	3886977	CC	AA	CC	CC	CA	CA	AA	CC	AA	AA	CA	CC	CC	CC	CC	CC	CA	AA	CC	CC	CA	CA	CC	CC	CC	CA	CA	AA	CC	CC	CA	CA	CA	AA	AA	CC	AA	CC	AA	AA	CA	CC	AA	AA	AA
Bn-A02-p6845953	ATCTAATTAGCTCTTTGCTGGACGCTCTAAACAAAGAGTTCAGGATGAAG	G/A	2	3887808	GG	GG	GA	GA	GA	GA	GG	GG	GG	GG	GA	GA	GA	GG	GG	AA	GG	GG	GA	GA	GA	GG	GA	GA	GG	GA	GA	GG	GG	GA	GA	GA	GA	GG	GG	GG	GG	GA	GG	GG	GG	GG	GG	GG	GG
Bn-A02-p6845958	CCATTTGAGAGAAAGTGAGCTTGTAGACCAAGAAAATAGTGAAACTGACC	G/A	2	3887813	GG	AA	GG	GG	GA	GA	AA	GG	AA	AA	GA	GG	GG	GG	GG	GG	GA	AA	GG	GG	GA	GA	GG	GG	GG	GA	GA	AA	GG	GG	GA	GA	GA	AA	AA	GG	AA	GG	AA	AA	GA	GG	AA	AA	AA
Bn-A02-p6859259	TCACTTGCTCTCTTCCTTTGGTCGATTGAAGTATTTTTCCCCTTCCAAAC	A/G	2	3901127	AG	AA	AA	AG	AA	AA	AA	AA	GG	GG	AA	AA	AG	GG	GG	AA	AG	AA	AG	AA	AG	AA	AA	AA	GG	AA	AA	AA	AA	AG	AA	NN	AA	AA	AA	AG	AA	AG	GG	AA	AA	AA	AA	AA	AA
Bn-A02-p6868939	TTGTTGAGATACTGCAACAATATTTCTGATCTTAGGTTTGTTATTATCAT	C/T	2	3909950	CC	TT	CC	CC	CT	CC	TT	CC	CC	CC	CT	CC	CC	CC	CC	CT	CT	TT	CC	CC	CC	CT	CC	CC	CC	CT	CT	TT	CC	CC	CT	CT	CT	NN	TT	CC	CT	CC	CC	NN	CT	CC	NN	TT	NN
Bn-A02-p6898425	AGATTTTATGATGACGTGGTTGTTTAACTGATTGTTGTCGCCTGGTCGGA	A/G	2	3952998	AA	AG	AG	AA	AG	AG	AG	AG	AA	AA	NN	NN	AA	AA	AA	AA	AG	GG	AA	AG	AA	AA	AG	AG	AA	AG	AG	AG	AA	AA	AG	AG	AG	AG	AG	AG	AG	AA	AA	AA	AG	AA	AG	AG	AG
Bn-A02-p6917044	CAAAGCATTCATCTTCTTTCTTGTCTCTTTTACCGAATCTGATCGAGATA	A/G	2	3967173	GG	AA	GG	GG	AA	GG	AA	AA	GG	AA	AA	AA	GG	GG	GG	AA	GG	AA	GG	AA	GG	AG	GG	GG	GG	AA	AA	AA	GG	GG	AA	NN	NN	AA	AA	GG	AA	GG	GG	AA	AA	AG	AA	AA	AA
Bn-A02-p7012860	CATAGAAAATTTATTAAAAACATGTCATTCATCGGAGACGTACTTGAATT	G/A	2	4047881	GG	GG	GA	GG	NN	GA	GG	GG	GG	NN	GG	GG	GG	GG	GG	GG	GG	GG	GG	GG	GG	GG	GA	AA	GG	GG	GG	GG	GG	GG	GG	GG	GG	GG	GG	GG	GG	GG	GG	AA	GG	NN	GG	GG	GG
Bn-A02-p7041297	TAGCACTTAGATAGCAAGATAAGACGAGTCTAACTAGGTGTGATACAATA	A/G	2	4077531	AA	AA	AA	AA	GG	AA	AA	AA	AA	AA	AA	AA	AA	AA	AA	AA	AA	AA	AA	AA	AA	GG	AA	AA	AA	AA	AA	AA	AA	AA	AA	AA	AA	AA	AA	AA	AA	AA	AA	GG	AA	AA	AA	AA	AA
Bn-A02-p7043311	ACATATGATACTCGCCCAGTAATAATTACCTAAACAAAATAACTTACAGA	A/C	2	4079577	AA	AA	AC	AC	AC	AC	AA	AA	CC	AA	AC	AC	AC	AA	AA	AC	AA	AA	AC	AC	CC	AC	AC	AA	AA	AC	AC	AA	CC	AC	AC	AC	AC	AA	AA	AA	AA	AC	CC	CC	AA	NN	AA	AA	AA
Bn-A02-p7056194	ACTTACTTTCATTAATTTTGAATGCGAGCATACATAACCATGTGCAATAT	T/C	2	4094897	TT	TT	TC	TT	TT	TC	TT	TT	TT	TT	TT	TT	TT	TT	TT	TT	TT	TT	TT	TT	TT	TT	TC	CC	TT	TT	TT	TT	TT	TT	TT	TT	TT	TT	TT	TT	TT	TT	TT	TT	TT	TT	TT	TT	TT
Bn-scaff_16804_1-p653237	GGATCTCGGGTTGTCCTAAAGACTTGTCTATAATAGCTTCAAGCCCTTCT	T/C	2	4131844	TT	TT	CC	CC	TC	TC	TT	TT	TT	TT	CC	CC	TC	CC	CC	CC	TC	CC	CC	CC	CC	TT	CC	TT	CC	CC	CC	TT	CC	NN	CC	TC	TC	TT	TT	CC	TT	CC	NN	TT	NN	TT	TT	NN	TT
Bn-A02-p7104549	ATAAATAAACTAGCGTATAACTAGGTACTTGTTAATTTGGGTGATATATT	C/A	2	4149300	CC	CC	NN	CC	CC	CA	CC	CC	AA	CC	CC	CC	CC	CC	CC	CC	CC	CC	CC	CC	NN	AA	NN	AA	CC	CC	CC	CC	AA	CC	CC	CC	CC	CC	CC	CC	CC	CC	AA	CC	CC	CC	CC	CC	CC
Bn-A02-p7138191	AGATTTTGGATTTTCAACACTCTTTTCTTCTACAAGATCAGAGGAAGTTG	G/A	2	4183533	GG	GG	AA	AA	AA	GA	GG	GG	GA	GG	GA	AA	GA	GG	GG	AA	GG	GG	AA	AA	AA	GG	AA	GG	GG	AA	AA	GG	AA	GA	AA	GA	GA	GG	GG	GG	GG	AA	AA	NN	GG	GG	GG	GG	GG
Bn-A02-p7139447	ATCATCCATATTCATGGAGTCTAGATCTAACGCATTTAGAATGTCCTACA	A/G	2	4184787	AA	AA	AG	AG	AG	AG	AA	GG	GG	AA	AG	GG	AG	AA	AA	GG	AA	AA	AG	GG	AG	AG	AG	AA	AA	AG	AG	AA	GG	AG	AG	AG	AG	AA	AA	AG	AA	AG	GG	GG	AA	AG	AA	AA	AA
Bn-A02-p7183200	CAAATTTATAATATCTAAATCTGACCCGAAATGTAGAAATAACCGAACAG	C/T	2	4221964	CC	CC	CT	CT	CT	CT	CC	CC	CC	CC	CT	CT	CT	CC	CC	CT	CC	CC	CT	CT	CT	CT	CT	CC	CC	CT	CT	CC	CC	CT	CT	CT	CT	CC	CC	CC	CC	CT	CC	CC	CC	CC	CC	CC	CC
Bn-A02-p7207945	AACCAAGACAACTAAAGTAACTTGTTATCAACTTTAAAACTCTACATTGT	G/A	2	4247568	GA	GG	AA	GA	GA	AA	GG	GA	AA	NN	GA	AA	GA	GG	GG	AA	GG	GG	GA	AA	AA	NN	AA	AA	GG	GA	GA	GG	NN	GA	GA	GA	GA	GG	GG	GA	GG	GA	AA	GG	GA	GA	GG	GG	GG
Bn-A02-p7243236	CACTCAAAAGATTTACAGACTGGTTAACAAGCAATCCGGCACAGAACCGG	C/T	2	4292750	CT	CC	TT	CT	CT	CT	CC	TT	CC	TT	CT	TT	CT	CC	CC	TT	CC	CC	CT	TT	TT	CT	TT	CC	CC	CT	CT	CC	CC	CT	CT	CT	CT	CC	CC	CT	CC	CT	CC	TT	CT	TT	CC	CC	CC
Bn-A02-p7245763	TCCTCAAAGGTAAATAATATATATTTACTGTCACCTATGCGTTTTACCAT	A/C	2	4297405	AA	AA	AA	AA	AA	AA	AA	AA	CC	AA	AA	AA	AA	AA	AA	AA	AA	AA	AA	AA	AA	AA	AA	AA	AA	AA	AA	AA	CC	AA	AA	AA	AA	AA	AA	AA	AA	AA	CC	AA	AA	AA	AA	AA	AA
Bn-A02-p7260577	ACATGTTATCTCAGTTTTGATTTACTAATTCGTAGTTGACTAACTCTTGA	G/A	2	4316288	NN	NN	GG	GG	GG	GG	NN	GG	AA	NN	GG	GG	GG	NN	NN	GG	NN	NN	GG	GG	GG	GG	GG	NN	NN	GG	GG	NN	AA	GG	GG	GG	GG	NN	NN	GG	NN	GG	AA	GG	NN	GG	NN	NN	NN
Bn-A02-p7260946	TAAGAATGCTGATCATGGACGCTTTGTGCGGTTTGCTGACAGATCTTTGC	T/C	2	4316662	TT	TT	TT	TT	TT	TT	TT	TT	CC	TT	TT	TT	TT	TT	TT	TT	TT	TT	TT	TT	TT	TT	TT	TT	TT	TT	TT	TT	CC	TT	TT	TT	TT	TT	TT	TT	TT	TT	CC	TT	TT	TT	TT	TT	TT
Bn-A02-p7282115	CCTACTAAGACTATTTTTTAAGTCTTTTACAAACATACTATGGTGCTCCA	G/T	2	4331220	GG	GG	GG	GG	GG	GG	GG	GG	TT	GG	GG	GG	GG	GG	GG	GG	GG	GG	GG	GG	GG	GG	GG	GG	GG	GG	GG	GG	TT	GG	GG	GG	GG	GG	GG	GG	GG	GG	TT	GG	GG	GG	GG	GG	GG
Bn-A02-p7297184	CGCGTCCATTTTTGACCCTATGCAAGTCCTCGAGCAAAAAACGTTTCGCA	G/A	2	4350967	GG	NN	GG	GG	GG	GG	NN	AA	GG	GG	GG	GA	GG	NN	NN	GG	NN	NN	GG	GA	GG	GA	GG	NN	NN	GG	GG	NN	GG	GG	GG	GG	GG	NN	NN	AA	NN	GG	GG	GG	GG	GG	NN	NN	NN
Bn-A02-p7439205	ATATCATTGTAAATGGGGAGAAGCTCAGTACAGGACAGATTGCATCCCTT	A/G	2	4460430	AA	AA	AA	AA	AG	AA	AA	GG	AA	AA	AA	AG	AA	AA	AA	AG	AA	AA	AA	AG	AA	AG	AA	AA	AA	AA	AA	AA	AA	AA	AA	AA	AA	AA	AA	AG	AA	AA	AA	GG	AA	AA	AA	AA	AA
Bn-A02-p7463965	TGTTGGACGGATACATGTTTTAGATTCTTGTATGTTTAACTAATATATGA	T/C	2	4497311	TT	TT	NN	TT	NN	TT	TT	CC	TT	TT	NN	CC	NN	NN	NN	CC	TT	TT	NN	CC	NN	TC	NN	NN	NN	TT	TT	TT	TT	NN	TT	NN	TT	TT	TT	CC	TT	NN	TT	CC	TT	NN	NN	TT	TT
Bn-A02-p7464997	TGAAACTTTTATCAGAAAGCAAGGACATTTTAGTCTACATAAGTCCTAAT	G/A	2	4498318	GG	GG	GG	GG	GA	GG	GG	AA	GG	GG	GG	NN	GG	GG	GG	AA	GG	GG	GG	AA	GG	GA	GG	GG	GG	GG	GG	GG	GG	GG	GG	GG	GG	GG	GG	AA	GG	GG	GG	AA	GG	GG	GG	GG	GG
Bn-A02-p7482915	CGTACTTTTGGTAATTTTGCCAAAGATCTTTTGCTAGTGTTTTAAATAGC	G/T	2	4511592	GT	GG	TT	GT	GT	GT	GG	GG	TT	GG	GT	GT	GT	GG	GG	GT	GT	GG	GT	GT	TT	GT	TT	GG	GG	GT	GT	GG	TT	GT	GT	GT	GT	GG	GG	GT	GG	GT	TT	GG	GG	GG	GG	GT	GT
Bn-A02-p7483107	CAAGTGAGATGCACGAATGAAGCAACTTGAGAAGAAGTTGGAACGTAGAA	C/T	2	4511784	CT	CC	CC	CC	CC	CC	CC	CC	TT	CC	CT	CC	CT	TT	TT	CC	TT	CC	CT	CC	CC	CT	CC	TT	TT	CC	CC	CC	TT	CT	CC	CT	CT	CC	CT	CC	CC	CT	TT	CC	CC	CT	TT	TT	TT
Bn-A02-p7510882	AGTTTACAGCCATTGTTCCTCCTTTCTTTCTAGCATAAACACACGCTCTT	C/T	2	4531334	CT	CC	NN	CT	TT	CT	CC	TT	CC	TT	CT	TT	CT	CC	CC	TT	CC	CC	CT	TT	CT	CT	CT	CC	CC	NN	CT	CC	CC	CT	CT	CT	CT	CC	CC	TT	CC	CT	CC	TT	CT	TT	CC	CC	CC
Bn-A02-p7514338	AACCGGAGACGAAGCAGCAGCTTCCTCTTTCGAAATGGCAACATAGTTCG	C/T	2	4534906	CC	TT	TT	CT	TT	CT	CC	TT	CC	CC	NN	TT	NN	CC	CC	TT	CC	CC	NN	TT	TT	NN	TT	TT	CC	CT	CT	TT	NN	NN	CT	NN	NN	CC	CC	TT	TT	NN	CC	TT	CT	CT	CC	CC	NN
Bn-A02-p7516226	GGAACCTGATGGACACTCCTGATGAAGAAAGGGATCTTTTCAACCACGTG	G/C	2	4536365	GG	NN	CC	NN	GC	GC	GG	CC	GG	GG	NN	CC	NN	GG	GG	CC	GG	GG	NN	CC	CC	GC	CC	NN	GG	GG	GC	NN	GG	NN	GC	GG	NN	GG	GG	CC	NN	NN	GG	CC	NN	GC	GG	GG	GG
Bn-A02-p7575736	TGCTAAATGGATTATTCCATAGCTACACTAACCCTGAAAACATTAATATA	C/A	2	4597330	CA	CC	AA	AA	AA	AA	AA	AA	CC	NN	CA	AA	CA	CC	CC	CA	CC	AA	CA	AA	AA	NN	AA	CC	CC	AA	AA	CC	AA	CA	AA	CA	CA	AA	CA	AA	CC	CA	CC	AA	CA	NN	CC	CC	CC
Bn-A02-p7589454	TCATGCTTGTGTGATTTGTATGATAAATATAGTAAGGCAACCATTTTGAG	G/A	2	4610926	GA	GG	GG	GG	GG	GG	GG	GG	GA	GG	GG	GG	GG	GG	GG	GA	GA	GG	GG	GG	GG	GA	GG	GA	GG	GG	GG	GG	GG	GG	GG	GG	GG	GG	GG	GG	GG	GG	AA	GG	GG	GG	GG	GA	GA
Bn-A02-p7595911	AGCTGTGAGTTGTCTCCGTTTTGGAGGTCGGTCTACGCTTATATCCTCTA	A/C	2	4616872	AC	AA	CC	AC	AC	AC	AA	CC	AA	CC	AC	CC	AC	AA	AA	AC	AA	AA	AC	CC	CC	AC	CC	AA	AA	AC	AC	AA	CC	AC	AC	AC	AC	AA	AA	CC	AA	AC	AA	CC	AC	AC	AA	AA	AA
Bn-A02-p7597314	GAACCCTTCGTGTCCCATCTGCCGTACCAACATTCTTGGTAAAACTGTTT	A/G	2	4618327	AG	AA	NN	AG	AG	AG	AA	AA	AA	GG	AG	AG	AG	AA	AA	AG	AA	AA	AG	AG	GG	AG	GG	AA	AA	AG	AG	AA	GG	AG	AG	AG	AG	AA	AA	AG	AA	AG	AA	AA	AG	NN	AA	AA	AA
Bn-A02-p7675384	GAGGGATGAGAACCCTTGTGTATTTCTTAACCAATAATGTACTTCTTACC	A/G	2	4691935	AA	AA	AG	AA	AG	AG	AA	GG	NN	AA	AA	AG	AA	AA	AA	AG	AA	AA	AA	AG	AG	AG	AG	GG	AA	AA	AA	AA	GG	AA	AA	AA	AA	AA	AA	AG	AA	AA	NN	GG	AA	AA	AA	AA	AA
Bn-A02-p7675505	TGTCATGGTGAGCTGAAGACTGTTGACTGCTGAGCTAGACCAATAAAAAG	A/G	2	4692056	AA	AA	AG	AA	AG	AG	AA	GG	GG	AA	AA	AG	AA	AA	AA	AG	AA	AA	AA	AG	AG	AG	AG	GG	AA	AA	AA	AA	GG	AA	AA	AA	AA	AA	AA	AG	AA	AA	GG	GG	AA	AA	AA	AA	AG
Bn-A02-p7712926	ATCTTTAGTTTTTATTATACTTTCGAAACTAGGATAACACATACGCCTTG	G/A	2	4734040	GG	NN	GA	GG	NN	GA	NN	AA	GG	NN	GG	GA	GG	NN	NN	GG	GG	NN	GG	GA	GA	GG	GA	GG	NN	GG	NN	NN	AA	GG	GG	GG	GG	NN	NN	GA	NN	GG	GG	AA	NN	NN	NN	GG	GG
Bn-A02-p7784914	GCTCATCTTAGAGAGTGCCTCTTCTGGAAGCGTCTCTGGTACCTGTAAAA	C/A	2	4806825	CC	AA	CC	CC	CC	CC	CC	CC	AA	CC	CC	CC	CC	CC	CC	CC	CC	CC	CC	CC	CC	CC	CC	CC	CC	CC	CC	AA	CC	CC	CC	CC	CC	CC	CC	CC	AA	CC	AA	CC	CA	CC	CC	CA	CA
Bn-A02-p7786183	CTTCCTCAAATCCCAAAATCATAGTTCCTACAACTTTTGAGAAGTTAATT	C/T	2	4808093	CC	TT	CC	CC	CT	CC	CC	TT	TT	CC	CC	CT	CC	CC	CC	CT	CC	CC	CC	CT	CC	CT	CC	TT	CC	CC	CC	TT	CC	CC	CC	CC	CC	CC	CC	CT	TT	CC	TT	TT	CT	CC	CC	CT	CT
Bn-A02-p7788840	AATCTTTGTAACAAACGTATAAACACACCACTCATCAAAGTCCACATGTA	T/C	2	4810752	TT	TT	TT	TT	TT	TT	TT	TT	TT	TT	TT	TT	TT	TT	TT	CC	TT	TT	TT	TT	TT	TC	TT	CC	TT	TT	TT	TT	TT	TT	TT	TT	TT	TT	TT	TT	TT	TT	TT	TT	TT	TT	TT	TT	TT
Bn-A02-p7804291	TCAAACTAAACTAACAGAGGACGAAACAAAAGAATAATTCACAAGTCACA	A/G	2	4827335	AA	NN	AA	AA	AG	AA	AA	GG	AA	AA	AA	AG	AA	AA	AA	AG	AA	AA	AA	AG	AA	AG	AA	GG	AA	AA	AA	NN	AA	AA	AA	AA	AA	AA	AA	AG	NN	AA	AA	GG	AA	AA	AA	AA	AA
Bn-A02-p7882027	TTCTAGCTCCAATTAGTTCACGTCAATACTCACAAATATCTATTTTAGAG	G/A	2	4867514	AA	GG	AA	AA	NN	AA	AA	AA	AA	NN	GG	AA	AA	GG	GG	AA	GG	AA	GG	AA	AA	AA	AA	AA	GG	AA	AA	GG	NN	GG	AA	GG	GA	AA	GA	AA	GG	GG	GG	NN	GA	NN	GG	GG	GG
Bn-A02-p7885731	CCGTTGATACATTGTTGGGTCTGATTTGGATTAAAAGGGGGATGATGTTA	G/T	2	4871435	TT	TT	GG	TT	TT	GT	TT	GG	TT	TT	GG	GG	TT	GG	GG	GG	GG	TT	GG	GG	GG	GG	GG	GG	GG	TT	TT	TT	TT	GG	TT	GG	GT	TT	GT	GG	TT	GG	TT	TT	TT	GT	GG	GT	GT
Bn-A02-p7892272	TCCAAAACTAAATATTTAACCAACTGTAATGTCCATCTCAGAACATCTCA	G/A	2	4878408	AA	GG	AA	AA	AA	AA	AA	AA	AA	AA	GG	AA	AA	GG	GG	AA	GA	AA	GG	AA	AA	AA	AA	AA	GG	AA	AA	GG	GG	GG	AA	GG	GA	AA	GA	AA	GG	GG	GG	AA	GA	GA	GG	GG	GG
Bn-A02-p7894339	AAGTTTGCTCTCTTTTAAGCCAACTCACGAGCCCAAACATCTTTCTTGGA	T/G	2	4880478	GG	TT	GG	GG	GG	GG	GG	GG	GG	GG	TT	GG	GG	TT	TT	GG	TT	GG	TT	GG	GG	GG	GG	GG	TT	GG	GG	TT	TT	TT	GG	TT	NN	GG	TG	GG	TT	TT	TT	GG	NN	GG	TT	TT	TT
Bn-A02-p7896923	ACGTAGAGCTTAGCTACAGCTTTCAATTGGGTGTACAAATTAAAAGGAAA	G/A	2	4882855	AA	GG	AA	AA	AA	AA	AA	AA	AA	AA	GG	AA	AA	GG	GG	AA	AA	AA	GG	AA	AA	AA	AA	AA	GG	AA	AA	GG	GG	GG	AA	GG	GA	AA	GA	AA	GG	GG	GG	AA	GA	AA	GG	GG	GG
Bn-A02-p7926823	GTTTTTGCAATAGCCTTCTTGATTGGATTCAGCCCATATATCAGCAAAAT	G/A	2	4907841	GG	AA	GG	GG	GG	GG	GG	GG	GG	GG	GG	GG	GG	GG	GG	GG	GG	GG	GG	GG	GG	GG	GG	GG	GG	GG	GG	AA	AA	GG	GG	GG	GG	GG	GG	GG	AA	GG	AA	GG	GA	GG	GG	GA	GA
Bn-A02-p7947982	TTCTGCACAAGACCAACTCAAAATAAACTCACATTCTGTAGAAGTTACTA	G/A	2	4929140	NN	GG	GG	GG	GA	GG	GG	AA	GG	GG	AA	AA	GG	AA	AA	GG	AA	GG	AA	AA	GG	NN	GG	GG	AA	GG	GG	GG	NN	AA	GG	AA	GA	GG	GA	AA	GG	AA	GG	AA	GG	GG	AA	GA	GA
Bn-A02-p7958421	TTTAAATGCAAGGAGCAAAATAGCAACGCATCAAACGCACCCTTTGGGTA	A/C	2	4940509	AC	AA	CC	AA	AC	AC	AA	AA	AA	AA	AA	AA	AA	AA	AA	CC	AA	AA	AA	AA	CC	CC	CC	CC	AA	AA	AA	AA	AA	AA	AA	AA	AA	AA	AA	AA	AA	AA	AA	CC	AA	AA	AA	AA	AA
Bn-A02-p7970283	CATTTGAAGGATCGCATTAAGACAACTAACAATTTTTGCAAATCGTATTA	G/T	2	4952252	NN	TT	TT	GG	GG	GT	GG	NN	NN	NN	GG	NN	GG	GG	GG	TT	GG	GG	GG	NN	TT	TT	TT	TT	GG	GG	GG	TT	NN	GG	GG	GG	GG	GG	GG	NN	TT	GG	TT	NN	TT	GG	GG	GT	GT
Bn-A02-p7975165	GGTTTAAAGTGGGTTCCTTCAAGCAGATGATCACTACAAATGTGTCCAAT	T/G	2	4956981	TG	TT	TT	GG	TG	TG	GG	GG	GG	GG	TT	GG	GG	TT	TT	TT	TT	TT	GG	GG	TT	TT	TT	TT	TT	GG	GG	TT	TT	TT	GG	TT	TG	GG	TG	GG	TT	TT	TT	TT	TG	GG	TT	TT	TT
Bn-A02-p7976278	GGAAATACAAAGCTTCCTCAAGTCGGTGACTCGGTGTTTGTTTCTTCTCT	C/T	2	4958094	NN	CC	TT	TT	CT	TT	TT	TT	TT	TT	CC	TT	TT	CC	CC	TT	CC	CC	TT	TT	TT	NN	TT	TT	CC	TT	TT	CC	CC	CC	TT	CC	CT	TT	CT	TT	CC	CC	CC	CC	CT	TT	CC	CC	CC
Bn-A02-p7978230	GCAGGAACTCGAGGCTTGAAGGGCTCGTGCGTCACTGATGGTTTGATCCG	G/A	2	4960046	AA	AA	GG	GG	GA	GG	GG	GG	AA	AA	GG	GG	GG	GG	GG	GG	GA	GG	AA	GG	GG	NN	GG	GG	GG	GG	GG	AA	GG	GG	GG	GG	GG	GG	GG	GG	AA	GG	AA	AA	AA	AA	GG	GA	GA
Bn-A02-p8024157	TGTTTATTTATTTTTTCGCTGTCTGTAAATTCTTGATTCAGGAGATATAA	A/G	2	5008544	GG	AA	GG	AA	NN	AG	AA	AA	GG	GG	AA	AA	AA	AA	AA	GG	AG	AA	GG	AA	GG	GG	GG	GG	AA	AA	AA	AA	AA	AA	AA	AA	AA	AA	AA	AA	AA	AA	AA	GG	AG	GG	AA	AA	AA
Bn-A02-p8160522	GCTTCACTTTGTCTCAAGCTCTCAAGAGTAGAGATCCTTGTATCCAGAGA	G/A	2	5151174	GG	AA	GG	GG	GG	GG	GG	GG	GG	GG	GG	GG	GG	GG	GG	GG	GG	GG	GG	GG	GG	NN	GG	GG	GG	GG	GG	AA	GG	GG	GG	GG	GG	GG	GG	GG	GG	GG	AA	GG	GA	GG	GG	GA	GA
Bn-A02-p8169665	TATAATCTGTTGGCTATTTTGCATCGTAATCAAAACATAAAGCAAGATAG	C/T	2	5159768	CC	TT	CC	CC	CC	CC	CC	CC	CC	CC	CC	CC	CC	CC	CC	CC	CC	CC	CC	CC	CC	CT	CC	CC	CC	CC	CC	TT	CC	CC	CC	CC	CC	CC	CC	CC	CC	CC	TT	CC	CT	CC	CC	CT	CT
Bn-A02-p8169424	ACAGAAGCTAATAGACAGGGGCTTCAAGCAAATTGTTGCCTAGGACCTTT	A/G	2	5160009	AG	GG	AA	AA	AA	AA	AA	AA	GG	GG	AA	AA	AA	AA	AA	AA	AA	AA	AA	AA	AA	AG	AA	AA	AA	AA	AA	GG	AA	AA	AA	AA	AA	AA	AA	AA	AA	AA	GG	AA	GG	AG	AA	AG	AG
Bn-A02-p8176181	TTTTATCATTTGCGCGTCATCCTGTGGGTTTTGCTGACGTGTAATGACAG	G/A	2	5167883	GG	GA	GG	GG	GG	GG	GG	GG	GG	GG	GG	GG	GG	GG	GG	GG	GG	GG	GG	GG	GG	GA	GG	GG	GG	GG	GG	GA	GG	GG	GG	GG	GG	GG	GG	GG	GG	GG	AA	GG	GA	GG	GG	GA	GA
Bn-A02-p8190375	ACCCTGTTGAAGAAACATGTAAGGGATGAGTCTACTGTCTTTTTTCCACA	G/A	2	5179695	GG	GG	AA	GG	GG	GA	GG	GG	NN	NN	GG	GG	GG	GG	GG	GG	GG	GG	GG	GG	AA	GG	AA	AA	GG	GG	GG	GG	AA	GG	GG	GG	GG	GG	GG	GG	GG	GG	GG	GG	GG	NN	GG	GG	GG
Bn-A02-p8191099	AACTGCAGAATCTTGATGATGAACTCTGGTGTCTTGTCTTGGTTGTAAGC	C/A	2	5180419	CC	CC	AA	CC	CC	CA	CC	CC	CC	CC	CC	CC	CC	CC	CC	CC	CC	CC	CC	CC	AA	CC	AA	AA	CC	CC	CC	CC	AA	CC	CC	CC	CC	CC	CC	CC	CC	CC	CC	CC	CC	CC	CC	CC	CC
Bn-A02-p8199891	TATTTGGAAACAATTGCTTCATCTTGCCCATCATAATCTGGTTCATCTTC	C/T	2	5191239	CC	TT	CC	CC	CC	NN	CT	CC	CC	CC	CC	CC	CT	CC	CC	TT	NN	CC	CC	CC	CC	CT	CC	CT	CC	CC	CC	TT	TT	CC	CC	CT	CC	CT	CT	CC	CC	CC	TT	CC	CT	CC	CT	CT	CT
Bn-A02-p8200381	AAGATTATCGATGGTCCATGATGGACATATACAATCATACGTAAATTTTT	T/G	2	5191729	TT	GG	NN	TT	NN	TT	NN	TT	TT	NN	NN	NN	TT	TT	TT	GG	TT	TT	TT	TT	TT	NN	NN	TT	TT	NN	TT	GG	GG	TT	TT	NN	TT	NN	TT	TT	TT	TT	GG	TT	TG	NN	TT	TG	NN
Bn-A02-p8234333	GCATATTTTCTTCCTTTTTAGTCGAAAGAATTTTAATCTGATTTGAATTT	T/G	2	5214269	TG	GG	TT	GG	GG	TG	GG	TT	GG	GG	NN	TT	GG	TT	TT	GG	TT	TT	TT	TT	TT	TT	TT	TT	TT	GG	GG	GG	GG	GG	GG	TT	GG	GG	TG	TT	TT	TT	GG	GG	GG	NN	TT	TG	TG
Bn-A02-p8234485	GGAACACTAAATATTATGAATCCTAAATTACTAATATATCCGGTATATTG	A/G	2	5214421	AG	GG	AA	GG	NN	NN	GG	AA	NN	NN	NN	AA	GG	AA	AA	GG	AA	AA	AA	AA	AA	AA	AA	AA	AA	GG	NN	GG	GG	GG	GG	AA	GG	GG	AG	AA	AA	AA	GG	GG	GG	NN	AA	AG	NN
Bn-A02-p8234978	TTTTGAATTCTGAGTTACCAATATACCAGTAACCACAATGACTTACTCTT	G/A	2	5214916	GA	AA	GG	AA	NN	NN	AA	GG	NN	NN	GG	GG	AA	GG	GG	AA	GG	GG	GG	GG	GG	GG	GG	GG	GG	AA	NN	NN	AA	AA	AA	GG	AA	AA	GA	GG	GG	GG	AA	AA	AA	NN	GG	NN	GA
Bn-A02-p8235110	AATTAAACTTTCTTTGTTGCATGGATCACTTTTTCTGAGTGAAAATTTCC	T/G	2	5215048	TG	GG	TT	GG	NN	TG	GG	TT	GG	NN	TT	TT	GG	TT	TT	GG	TT	TT	TT	TT	TT	TT	TT	TT	TT	TG	GG	GG	GG	GG	GG	TT	GG	GG	TG	TT	TT	TT	GG	GG	GG	NN	TT	TG	TG
Bn-A02-p8250856	GGCCTTCTTTGTACGTAAATATCACCCGGTAACATAAAAGTTACATATCT	A/C	2	5232632	AC	AA	AA	CC	CC	AC	CC	AA	CC	CC	AA	NN	CC	AA	AA	AA	AA	AA	AA	AA	AA	NN	NN	NN	AA	CC	CC	AA	CC	CC	CC	NN	CC	CC	AC	AA	AC	NN	AA	CC	AA	CC	AA	AA	NN
Bn-A02-p8251258	TGAGCAATTTGACCGACGATAATCTTTGCATGGCGGAAACAAAATCTATA	G/T	2	5233035	GT	GG	GG	TT	NN	GT	TT	GG	TT	GT	GG	GG	TT	GG	GG	GG	GG	GG	GG	GG	GG	GT	GG	GG	GG	TT	TT	GG	TT	TT	TT	GG	TT	NN	GT	GG	GG	GG	GG	TT	GG	GT	GG	GG	GG
Bn-A02-p8264334	TTGCTTGATAAGGGTGAGATGAATCTAGATATCTGAAAAATTGAAGATAT	G/A	2	5240795	GA	AA	AA	GG	GG	GA	GG	GA	GG	GG	GA	NN	GG	AA	AA	AA	AA	AA	AA	AA	GA	GG	GA	NN	AA	GG	GG	NN	GG	GG	GG	AA	GG	GG	GA	AA	GA	AA	AA	GG	NN	GG	AA	AA	NN
Bn-A02-p8273655	GTGATAGATTATTGAGTTTTGGCTCCATAAAATATCGCTAACGCATCAGT	T/C	2	5245528	TC	TT	TT	CC	CC	TC	CC	TT	CC	CC	TT	TT	CC	TT	TT	TT	TT	TT	TT	TT	TT	CC	TT	TC	TT	CC	CC	TT	CC	CC	CC	TT	CC	CC	TC	TT	NN	TT	TT	CC	TT	CC	NN	TT	TC
Bn-A02-p8285151	TTGGTATGGTTTGCACGGCCAGATTACCAGAACAGAGACTAAACATGATA	C/T	2	5257755	CT	TT	CC	CC	CC	CC	CC	CC	TT	TT	CC	CC	CC	CC	CC	CC	CC	CC	CC	CC	CC	CC	CC	CC	CC	CC	CC	TT	TT	CC	CC	CC	CC	CC	CC	CC	CC	CC	TT	CC	TT	CT	CC	CT	CT
Bn-A02-p8294934	AGTGAAGCAAGAAGATAGTTTAGTGAAACAATTGGGCGGTTTAAACCCGG	C/T	2	5263494	CC	CC	CC	CC	CC	CC	CC	CC	CC	CC	CC	CC	CC	CC	CC	CC	CC	CC	CC	CC	CC	CC	CC	CC	CC	CC	CC	CC	CC	CC	CC	CC	CC	CC	CC	CC	CC	CC	CC	CC	CC	CC	CC	CC	CC
Bn-A02-p8297807	TTTTTACAATACAGCTTAGAGATATAGCAAATAGATTACTTCAAAATAGG	C/T	2	5267624	CC	CC	TT	CC	CC	CT	CC	CC	CC	CC	CC	CC	CC	CC	CC	TT	CC	CC	CC	CC	TT	CT	TT	TT	CC	CC	CC	CC	CC	CC	CC	CC	CC	CC	CC	CC	CC	CC	CC	CC	CC	CC	CC	CC	CC
Bn-A02-p8313782	ATGTGGACGGACATATAAACTTTTGACATCATACAAATTTAGAACATACA	G/A	2	5280649	GG	GG	AA	GG	GG	GA	GG	GG	GG	GG	GG	GG	GG	GG	GG	AA	GG	GG	GG	GG	AA	GA	AA	NN	GG	GG	GG	GG	GG	GG	GG	GG	GG	GG	GG	GG	GG	GG	GG	GG	GG	GG	GG	GG	GG
Bn-A02-p8323616	GATACTATTTTCTTTATCTTGTTCTTGGTGGTGTTTTGTTCACATTTTCT	A/C	2	5287714	AC	AA	CC	AA	AC	AC	AA	AA	CC	CC	AA	AA	AA	AA	AA	CC	AA	AA	AA	AA	CC	AC	CC	CC	AA	AA	AA	AA	AA	AA	AA	AA	AA	AA	AA	AA	AA	AA	AA	CC	AA	AC	AA	AA	AA
Bn-A02-p8324359	TCTAGCTAACAACTAGATAAACAAATATAAAAACACTTTAACATGAAAAG	A/G	2	5288430	AG	AA	GG	AA	AA	AG	AA	AA	GG	GG	AA	AA	AA	AA	AA	GG	AA	AA	AA	AA	GG	AG	GG	GG	AA	AA	AA	AA	AA	AA	AA	AA	AA	AA	AA	AA	AA	AA	AA	AA	AA	NN	AA	AA	AA
Bn-A02-p8335312	CTACAAACTGTATCAATAGGTTTAGATCACATTTGATGTTACTAATGGAG	C/A	2	5300102	CA	CC	AA	CC	CA	CA	CC	CC	AA	AA	CC	CC	CC	CC	CC	AA	CC	CC	CC	CC	AA	CA	AA	AA	CC	CC	CC	CC	CC	CC	CC	CC	CC	CC	CC	CC	CC	CC	CC	AA	CC	CA	CC	CC	CC
Bn-A02-p8336294	ATTGTTAAATTAGAGGGGAAGAAGTGAGTCAATAATAATTGATGGACTTG	T/C	2	5301084	TC	TT	CC	TT	TC	TC	TT	TT	CC	CC	TT	TT	TT	TT	TT	CC	TT	TT	TT	TT	CC	TC	CC	CC	TT	TT	TT	TT	TT	TT	TT	TT	TT	TT	TT	TT	TT	TT	TT	CC	TT	TC	TT	TT	TT
Bn-A02-p8344540	GCAAGGTTCGACTAAAGTGGGCGCCAAATTATAATTTTGCTTTAGGCAAC	A/G	2	5309250	AA	NN	AA	AA	GG	AA	NN	AA	NN	NN	AA	AA	NN	AA	AA	AA	AA	AA	AA	AA	AA	AG	AA	AA	AA	AA	AA	NN	GG	NN	AA	AA	NN	NN	AA	AA	AA	AA	NN	GG	NN	AA	AA	AA	AA
Bn-A02-p8735305	AGAAAACAAAAGCTTTGGAAAATGGATTTGCCACGTCCTTCTTCTGGTCA	C/A	2	5702691	CA	CC	AA	CC	CC	CA	CC	CC	CC	CC	AA	CC	AA	CC	CC	AA	AA	CC	CC	CC	AA	AA	AA	AA	CC	CC	CC	CC	CC	CC	CC	CA	CC	CC	CA	CC	CC	CC	AA	CC	CC	CC	AA	CA	CA
Bn-A02-p8767145	CACTTTTAAACATGATCCGACCCACCTGCGATCGAACCAGTAAAGTCGAT	A/G	2	5739639	AG	AA	GG	AA	AA	AG	AA	AA	AA	GG	AA	AA	AA	AA	AA	GG	AA	AA	AA	AA	GG	AA	GG	GG	AA	AA	NN	AA	GG	AA	AA	AA	AA	AA	AA	AA	AA	AA	AA	AA	AA	GG	AA	AA	AA
Bn-A02-p8777846	CACACGCTTTAATATTGTGGTATTCAGGTGATTATTATATCAAGATTAAT	G/T	2	5746471	TT	GG	TT	GG	GG	GT	GG	GG	GG	TT	TT	GG	GG	GG	GG	TT	TT	GG	GG	GG	TT	TT	TT	TT	GG	GG	GG	GG	GG	GG	GG	GT	GG	GG	GT	GG	GG	GG	TT	GG	GG	GT	TT	GT	GT
Bn-A02-p8802671	TGTACCTGTCTATTGCTTCCACAACAACATAAGTGTGTTGGCTTACTTCG	T/C	2	5773459	TC	TT	CC	TT	TT	TC	TT	TT	TT	TT	CC	TT	TT	TT	TT	CC	CC	TT	TT	TT	CC	CC	CC	CC	TT	TT	TT	TT	TT	TT	TT	TC	TT	TT	TC	TT	TT	TT	CC	TT	TT	TT	CC	TC	TC
Bn-A02-p8804225	GAAAGTAATCAAATTTCGCAGGGTTTTATTTTAAATCAACTGGCTGATTA	C/A	2	5775989	CA	CC	AA	CC	CC	CA	CC	CC	CC	CC	AA	CC	CC	CC	CC	AA	AA	CC	CC	CC	AA	AA	NN	AA	CC	CC	CC	CC	CC	CC	CC	CA	CC	CC	CA	CC	CC	CC	AA	CC	CC	CC	AA	CA	CA
Bn-A02-p8833760	GCGGTAATTGGATTGACCTAAGTTCCTTATATATTACTTGTTTGCTTCCC	G/A	2	5787480	GA	GG	AA	GG	GG	GA	GG	GG	GG	GG	AA	GG	GG	GG	GG	AA	AA	GG	GG	GG	AA	AA	AA	AA	GG	GG	GG	GG	GG	GG	GG	AA	GG	GG	GA	GG	GG	GG	AA	GG	GG	GG	AA	GA	GA
Bn-A02-p8834915	CTTCAAGTAGCGGACTCTATGAGGCAACCATGGTATCTATTAGAACAGGG	G/A	2	5788635	GA	GG	AA	GG	GG	GA	GG	GG	GG	GG	AA	GG	GG	GG	GG	AA	AA	GG	GG	GG	AA	AA	AA	AA	GG	GG	GG	GG	GG	GG	GG	GA	GG	GG	GA	GG	GG	GG	AA	GG	GG	GG	AA	GA	GA
Bn-A02-p8836098	TTGTTACAGAGAAATTTGGGTTGGAAGTAGAACTGAGAATTAAAATCATT	T/C	2	5789818	TC	TT	CC	TT	TT	TC	TT	TT	TT	TT	CC	TT	TT	TT	TT	CC	CC	TT	TT	TT	CC	CC	CC	CC	TT	TT	TT	TT	TT	TT	TT	TC	TT	TT	TC	TT	TT	TT	CC	TT	TT	TT	CC	TC	TC
Bn-A02-p8865764	ATTATTCTACAAGAGAAGAGAAGATGGCGTATTTCAATCTCTTTCACGTT	T/C	2	5829993	TC	CC	TT	CC	CC	TC	CC	TT	CC	CC	TT	TT	CC	TT	TT	TT	TT	TC	TT	CC	TT	TT	TT	TT	TT	CC	CC	CC	CC	CC	CC	TT	CC	CC	TC	TT	TT	TT	TT	CC	CC	NN	TT	TC	TC
Bn-A02-p8867507	CACATCTGAAAAAGGTAAACTCTCCACTAAGTTTTTACTTTCTTTCTATG	G/A	2	5831799	GA	AA	GG	AA	AA	GA	AA	GG	AA	AA	GG	GG	GG	GG	GG	GG	GG	GA	GG	AA	GG	GG	GG	GG	GG	AA	AA	AA	AA	AA	AA	GG	AA	AA	GA	GG	GG	GG	GG	AA	AA	GA	GG	GA	GA
Bn-A02-p8867662	TAGAAAATTTATATCATTGACAGTGCCGATTTATCTAATCTATTAAAACA	A/G	2	5831954	AG	GG	AA	GG	GG	AG	GG	AA	GG	GG	AA	AA	GG	AA	AA	AA	AA	AG	AA	GG	AA	AA	AA	AA	AA	GG	GG	GG	GG	GG	GG	AA	GG	GG	AG	AA	AA	AA	AA	GG	GG	NN	AA	AG	NN
Bn-A02-p8873864	TTTCCATCTTCAAGAATCCGCTTAGCTAGGAAATCGATTGACAACTTTGG	C/T	2	5836208	CT	TT	CC	TT	TT	CT	TT	CC	TT	TT	CC	CC	CC	CC	CC	CC	CC	CT	CC	TT	CC	CC	CC	CC	CC	TT	TT	TT	TT	TT	TT	CC	TT	TT	CT	CC	CC	CC	CC	TT	TT	CT	CC	CT	CT
Bn-A02-p8873993	TGGTGAAGAGATTGGGTTCAAGACTGATCTCCGGCCACGTTGTCTATTCT	A/G	2	5836338	AG	GG	AA	GG	GG	AG	GG	AA	GG	GG	AA	AA	AA	AA	AA	AA	AA	AG	AA	GG	AA	AA	AA	AA	AA	GG	GG	GG	GG	GG	GG	AA	GG	GG	AG	AA	AA	AA	AA	GG	GG	AG	AA	AG	AG
Bn-A02-p8874299	AATGGACATGCCATTGTCTATTTCAATATAATATTGGTGGAAAGATAAAA	T/G	2	5836656	TG	GG	TT	GG	GG	TG	GG	TT	GG	GG	TT	TT	TT	TT	TT	TT	TT	TG	TT	GG	TT	TT	TT	TT	TT	GG	GG	GG	GG	GG	GG	TT	GG	GG	TG	TT	TT	TT	TT	GG	GG	TG	TT	TG	TG
Bn-A02-p8874380	TGAGAACCACCGAAAATACTATCAACTTTCATCGTTCTGGTCGATATATT	C/T	2	5836743	CT	TT	CC	TT	TT	CT	TT	CC	TT	TT	CC	CC	CC	CC	CC	CC	CC	CT	CC	TT	CC	CC	CC	CC	CC	TT	TT	TT	TT	TT	TT	CC	TT	TT	CT	CC	CC	CC	CC	TT	TT	CT	CC	CT	CT
Bn-A02-p8877587	GTTTTGTTGCATGCCTGTAGATCCAAGACGAAGGGAAACAAGGAAGAATC	T/C	2	5839695	TC	CC	TT	CC	CC	TC	CC	TT	CC	CC	TT	TT	TT	TT	TT	TT	TT	TC	TT	CC	TT	TT	TT	TT	TT	CC	CC	CC	CC	CC	CC	TT	CC	CC	TC	TT	TT	TT	TT	CC	CC	TC	TT	TC	TC
Bn-A02-p8877788	ATTTTATGGGTCCGGGACGGTCGTATTGCTCGCTCGCATAGTTAAGGTGG	T/C	2	5839898	TC	CC	TT	CC	CC	TC	CC	TT	CC	CC	TT	TT	CC	TT	TT	TT	TT	TC	TT	CC	TT	TT	TT	TT	TT	CC	CC	CC	CC	CC	CC	TT	CC	CC	TC	TT	TT	TT	TT	CC	CC	NN	TT	TC	TC
Bn-A02-p8880230	GAAATCACATTGTATTCAGAGGATATTTTCCGATCATTTGAATTCCCAAA	A/G	2	5842346	AG	GG	AA	GG	GG	AG	GG	AA	GG	GG	AA	AA	GG	AA	AA	AA	AA	AG	AA	GG	AA	AA	AA	AA	AA	GG	GG	GG	GG	GG	GG	AA	GG	GG	AG	AA	AA	AA	AA	GG	GG	NN	AA	AG	AG
Bn-A02-p8880464	TTGCAACATGTGTCTCTTAGAAAAGTTTTTAAATATTGAAAAAATGAAAA	A/G	2	5842580	AG	GG	AA	GG	GG	AG	GG	AA	GG	GG	NN	AA	AA	AA	AA	AA	AA	AG	AA	GG	AA	AA	AA	AA	AA	GG	GG	GG	GG	GG	GG	AA	GG	GG	AG	AA	AA	AA	AA	GG	GG	GG	AA	AG	NN
Bn-A02-p8881070	TGAATATAAATGTAATAGCATCCTTATCAATTGGGCCACCTCCATCAGTG	C/T	2	5843195	CT	TT	CC	TT	TT	CT	TT	CC	TT	TT	CC	CC	CC	CC	CC	CC	CC	CT	CC	TT	CC	CC	CC	CC	CC	TT	TT	TT	TT	TT	TT	CC	TT	TT	CT	CC	CC	CC	CC	TT	TT	NN	CC	CT	CT
Bn-A02-p8881251	TAAGTAAGCAAAGTTATGTGCTATATAAGTCATTTTCCATGTTAAAAAAT	G/A	2	5843373	GA	AA	GG	AA	AA	NN	AA	GG	AA	AA	GG	GG	GG	GG	GG	GG	GG	GA	GG	AA	GG	GG	GG	GG	GG	AA	AA	AA	AA	AA	AA	GG	AA	AA	GA	GG	GG	GG	GG	AA	AA	NN	GG	GA	GA
Bn-A02-p8883792	TTGGTTCTGATGAAGAAAACTTAAGATTTTATGAAAACGTATATTTAGTC	C/T	2	5844367	CT	TT	CC	TT	TT	NN	TT	CC	TT	TT	CC	CC	TT	CC	CC	CC	CC	CT	CC	TT	CC	CC	CC	CC	CC	TT	NN	TT	TT	TT	TT	CC	TT	TT	CT	CC	CC	CC	CC	TT	TT	CT	CC	CT	CT
Bn-A02-p8884242	ACATGGAGAAACACAATCGCCACCACCTCGGCTCAGTAAACTTCTCTATA	A/C	2	5844825	AC	CC	AA	CC	CC	AC	CC	AA	CC	CC	AA	AA	CC	AA	AA	AA	AA	AC	AA	CC	AA	AA	AA	AA	AA	NN	CC	CC	CC	CC	CC	AA	CC	CC	AC	AA	AA	AA	AA	CC	CC	CC	AA	AC	NN
Bn-A02-p8884712	TGCTCTTCGCCTAGGTCCTCTTTATATATGCTTCCAAGGTGGCCGCATTT	C/T	2	5845297	CT	TT	CC	CT	CT	CT	TT	CC	TT	TT	CC	CC	CC	CC	CC	CC	CC	CT	CC	CT	CC	CC	CC	CC	CC	CT	CT	TT	TT	CT	CT	CC	CT	CT	CT	CC	CC	CC	CC	TT	TT	CT	CC	CT	CT
Bn-A02-p8885004	TTCTTCGTGTTTGAGGTGTTTCGGACCGTTTTATGACTTTAGCGTTTCTA	T/C	2	5845589	TC	CC	TT	CC	CC	TC	CC	TT	CC	CC	NN	TT	TT	TT	TT	TT	TT	TC	TT	CC	TT	TT	TT	TT	TT	CC	CC	CC	CC	CC	CC	TT	CC	CC	TC	TT	TT	TT	TT	CC	CC	CC	TT	TC	CC
Bn-A02-p8885209	GGCTTTCCTCATCCCCCATGAGGCTCTCATTGTGTTCCCCTTTGAAGCTC	T/C	2	5845793	TC	CC	TT	CC	CC	TC	CC	TT	CC	CC	TT	TT	CC	TT	TT	TT	TT	TC	TT	CC	TT	TT	TT	TT	TT	CC	CC	CC	CC	CC	CC	TT	CC	CC	TC	TT	TT	TT	TT	CC	CC	TC	TT	TC	TC
Bn-A02-p8885908	TCTTATAAATGCTTATATAAATTATTTACCATGTGAGCCATAATCATGTA	G/T	2	5846490	GT	TT	GG	TT	TT	GT	TT	GG	TT	NN	GG	GG	GG	GG	GG	GG	GG	GT	GG	TT	GG	GG	GG	GG	GG	TT	NN	TT	TT	TT	TT	GG	TT	TT	GT	GG	GG	GG	GG	TT	TT	NN	GG	GT	GT
Bn-A02-p8886238	TTTTATGGATTATCAATTTTAGAAGTTCAATATGCTATTTTTATCCTTGT	G/A	2	5846821	GA	AA	GG	AA	AA	GA	AA	GG	AA	AA	GG	GG	GG	GG	GG	GG	GG	GA	GG	AA	GG	GG	GG	GG	GG	AA	AA	AA	AA	AA	AA	GG	AA	AA	GA	GG	GG	GG	GG	AA	AA	GA	GG	GA	GA
Bn-A02-p8891703	CTGACTTTTTGCTTACCGCTCTTGGTATTGAGGTCTTTGTGTCACTATGC	G/A	2	5848114	GA	AA	GG	AA	AA	GA	AA	GG	AA	AA	GA	GG	GG	GG	GG	GG	GG	GA	GG	AA	GG	GG	GG	GG	GG	AA	AA	AA	AA	AA	AA	GG	AA	AA	GA	GG	GG	GG	GG	AA	AA	NN	GG	GA	GA
Bn-A02-p8893096	AAAATTATTTTTTCATACATGCAATAAGAGTCTCTCATACGAGAACCTCT	T/C	2	5849494	TC	TT	TC	TT	TT	TC	TT	TC	TT	TT	TC	CC	CC	CC	CC	CC	CC	TC	CC	TT	TC	CC	TC	TC	CC	TT	TT	TT	TT	TT	TT	CC	TT	TT	TC	CC	TC	CC	CC	TT	TT	TT	CC	TC	NN
Bn-A02-p8895388	AAAAAACAAATGTGTGAAAGTAAGTGAGTGTCTTCTCTTAATCTTGAATT	G/A	2	5850887	GA	AA	GG	AA	AA	GA	AA	GG	AA	AA	GG	GG	GG	GG	GG	GG	GG	GA	GG	AA	GG	GG	GG	GG	GG	AA	AA	AA	AA	AA	AA	GG	AA	AA	GA	GG	GG	GG	GG	AA	AA	GA	GG	GA	GA
Bn-A02-p8912747	AAATTTTGTTGATTTCTATTTGTTGGTCTCGGGTGATTGGTTGGGATCAA	A/G	2	5869106	AG	AA	AA	AA	AA	AA	AA	AA	AA	GG	AA	AA	GG	AA	AA	AA	AA	AA	AA	AA	AA	AA	AA	AA	AA	AA	AA	AA	GG	AA	AA	AA	AA	AA	AA	AA	AA	AA	AA	AA	AA	AG	AA	AA	AA
Bn-A02-p8915005	ATAATAACAATGTGACATATAATACATAAGTTATTTGCCAAATGGAGCCT	C/T	2	5871368	CT	CC	TT	CC	CC	CT	CC	CC	CC	CC	TT	CC	CC	CC	CC	TT	TT	CC	CC	CC	TT	TT	TT	TT	CC	CC	CC	CC	CC	CC	CC	CT	CC	CC	CT	CC	CC	CC	TT	CC	CC	CC	TT	CT	CT
Bn-A02-p9064726	ATATGCATGCCCCATATAGATTAACTCGTTTGACATCATGTCATTCACCC	G/A	2	5883328	GG	GG	GG	GG	AA	GG	GG	GG	GG	GG	GG	GG	GG	GG	GG	GG	GG	GG	GG	GG	GG	GG	GG	GG	GG	GG	GG	GG	GG	GG	GG	GG	GG	GG	GG	GG	GG	GG	GG	AA	GG	GG	GG	GG	GG
Bn-A02-p9080423	TGCATGTACACTTTGGGCACTCCCTCAAGAGCCGCTACTGACTGGCAAAT	T/C	2	5896748	TT	TT	TT	TT	TC	TT	TT	CC	TT	TT	TT	CC	TT	CC	CC	TC	TT	TC	CC	TT	TT	TT	TT	TT	CC	TT	TT	TT	TT	TT	TT	TC	TT	TT	TT	CC	CC	CC	TT	CC	TT	TC	TT	TT	TT
Bn-A02-p9135710	TGTACTGAAAACATTCTCGGATGCAACAGAAAAAACCTGCAGTGCAAAGA	G/A	2	5933099	GG	GG	GG	GG	NN	GG	GG	AA	GG	GG	GG	AA	GG	AA	AA	GG	GG	GA	AA	GG	GG	GG	GG	GG	AA	GG	GG	GG	AA	GG	GG	GA	GG	GG	GG	AA	AA	AA	GG	NN	GG	GA	GG	GG	GG
Bn-A02-p9148801	GGACCCCACAGAACTACGAATATTCGGATCCACCCAATTGGATCTGATCT	C/T	2	5946010	CT	CC	TT	CC	CT	CT	CC	CC	CC	CC	TT	CC	NN	CC	CC	NN	TT	CC	CC	CC	TT	CT	TT	TT	CC	CC	CC	CC	TT	CC	CC	CT	CC	TT	TT	CC	CC	CC	TT	TT	CC	CT	TT	CT	CT
Bn-A02-p9161498	ATGGTAAAAAAGGTATTATTGATGTCTTTATATTATACTAGGAGCACATC	T/C	2	5957769	TT	TT	CC	TT	TT	TC	TT	TT	TT	TT	NN	TT	TT	TT	TT	TT	NN	TT	TT	CC	CC	CC	CC	NN	TT	NN	NN	TT	TT	TT	TT	TT	TT	NN	NN	TT	TT	TT	NN	NN	TT	TT	NN	TT	TT
Bn-A02-p9187768	AGTTTGGAGCATTGCGAATATGTGAAGATGGTAGCTTGTTATGTGTTCCA	C/T	2	5993342	CC	CC	CC	CC	CT	CC	CC	CC	CC	CC	CC	CC	CC	CC	CC	CT	CC	CC	CC	CC	CC	CC	CC	CC	CC	TT	TT	CC	CC	CC	CC	CC	CC	CC	CC	CC	CC	CC	CC	TT	CC	CC	CC	CC	CC
Bn-A02-p9195997	CGCCTTTGAAAGATTCTGTATCGCGGTTTCAGCTAGCTTTGGGTTCTTGT	G/A	2	6002664	GG	GG	AA	GG	GA	GA	GG	GG	GG	GG	GG	GG	GG	GG	GG	GG	GG	GG	GG	GG	AA	GA	AA	AA	GG	GG	NN	GG	GG	GG	GG	GG	GG	GG	GG	GG	GG	GG	GG	AA	GG	GG	GG	GG	GG
Bn-A02-p9223722	GCTCTTGAAGATTTGATTGGGAAGACGATGGTGATCGCGGAAAAAGCTCA	G/A	2	6027164	GA	GG	AA	GG	GG	GA	GG	GG	GG	GG	AA	GG	GG	GG	GG	GG	AA	GG	GG	GG	AA	GA	AA	GG	GG	GG	GG	GG	AA	GG	GG	GA	GG	AA	AA	GG	GG	GG	AA	GG	GG	GG	AA	GA	GA
Bn-A02-p9224016	GAAAGTGGTGCACAAACCTTCAGATCCATTTTATGGGGTGCTTGAAGAGA	G/T	2	6027458	GT	GG	TT	GG	GG	GT	GG	GG	GG	GG	TT	GG	GG	GG	GG	GG	TT	GG	GG	TT	TT	GT	TT	GG	GG	GG	GG	GG	TT	GG	GG	GT	GG	TT	TT	GG	GG	GG	TT	GG	GG	GG	TT	GT	GT
Bn-A02-p9229113	TGTGCTCCAAAGATGTCCATCATGGATATTGTACATGCATAACTGTATGT	A/G	2	6032547	AG	AA	GG	AA	NN	AG	AA	AA	AA	AA	NN	AA	GG	AA	AA	AA	GG	AA	AA	GG	NN	GG	GG	GG	AA	AA	AA	AA	AA	AA	AA	AG	AA	GG	GG	AA	AA	AA	GG	GG	AA	AA	GG	AG	AG
Bn-A02-p9231115	AATTACCAAATTTAGGAAATAAATTGCAACTACCGATCAACCCCATCACA	G/A	2	6034549	GA	GG	AA	GG	GG	GA	GG	GG	GG	GG	AA	GG	GG	GG	GG	GG	AA	GG	GG	GG	AA	AA	AA	AA	GG	GG	GG	GG	GG	GG	GG	GA	GG	AA	AA	GG	GG	GG	AA	GG	GG	GG	AA	GA	GA
Bn-A02-p9239879	TCTCTTATGGTTGTATCCCAAAAAACAATTTAATGTTTTTCTTAAACTCT	C/T	2	6043146	CT	CC	TT	CC	CC	CT	CC	CC	CC	CC	NN	CC	TT	CC	CC	CC	TT	CC	CC	CC	TT	TT	NN	NN	CC	CC	CC	CC	CC	CC	CC	CT	CC	TT	TT	CC	CC	CC	TT	CC	CC	CC	TT	CT	NN
Bn-A02-p9240182	GCATGTTTTTTCAGGTTCGAAAGACTTCTCGGCACACTTCACGAGTAGAC	T/G	2	6043449	TT	TT	TT	TT	TT	TT	TT	TT	TT	TT	TT	TT	TT	TT	TT	TT	TT	TT	TT	TT	TT	TT	TT	TT	TT	TT	TT	TT	GG	TT	TT	TT	TT	TT	TT	TT	NN	TT	TT	TT	TT	NN	TT	TT	TT
Bn-A02-p9242308	TTATATCTAGTGCTTACGTGAGCTCAAGATTTGCCAACAATGGCGTACGA	C/T	2	6045574	CT	CC	TT	CC	CC	CT	CC	CC	CC	CC	TT	CC	CC	CC	CC	CC	TT	CC	CC	CC	TT	TT	TT	TT	CC	CC	CC	CC	CC	CC	CC	CT	CC	TT	TT	CC	CC	CC	TT	CC	CC	CC	TT	CT	CT
Bn-A02-p9246552	CACCGCACATTGAAGTTCACTAGATGCTACACTAACTCTGTAAATGCGAC	A/G	2	6049823	AG	AA	GG	AA	AA	AG	AA	AA	AA	AA	GG	AA	AA	AA	AA	AA	GG	AA	AA	AA	GG	GG	GG	GG	AA	AA	AA	AA	AA	AA	AA	AG	AA	GG	GG	AA	AA	AA	GG	AA	AA	AA	GG	AG	AG
Bn-A02-p9255686	TTGGGATTGTGGGTTCAAAATATCTTCTGGACTAGTATTCTCTGCTTCGA	T/C	2	6055502	TC	TT	CC	TT	TC	TC	TT	TT	TT	TT	CC	TT	CC	TT	TT	TT	CC	TT	TT	TT	CC	CC	CC	CC	TT	TT	TT	TT	TT	TT	TT	TC	TT	CC	CC	TT	TT	TT	CC	CC	TT	TT	CC	TC	TC
Bn-A02-p9259325	AATATAGTATTTGTTGAATGAGAAGAAAAAGAGGAAGATGAAGAGAAGGA	C/A	2	6059149	CA	CC	CA	CC	CA	CA	CA	CC	CC	CC	NN	CC	CC	CC	CC	CC	AA	CC	CC	CC	AA	AA	AA	NN	CC	CC	CC	CC	CC	CC	CC	CA	CC	AA	AA	CC	CC	CC	AA	AA	CC	CC	AA	CA	CA
Bn-A02-p9265512	ATTTAAAATATTGTTCTGTTTAGCTTTTATAGATCTAAGGTATAAACTAC	T/G	2	6067853	TG	TT	GG	TT	NN	TG	TT	TT	TT	TT	NN	NN	GG	TT	TT	TT	GG	TT	NN	TT	GG	GG	GG	GG	TT	NN	NN	TT	NN	TT	TT	TG	NN	GG	GG	NN	NN	NN	GG	GG	TT	NN	GG	TG	TG
Bn-A02-p9274719	CAGCATGAGTTATGTGGATTACATCAATCACAGCGACAACATCTCCATCT	C/T	2	6079518	CC	CC	CC	CC	CT	CC	CC	CC	CC	CC	CC	CC	NN	CC	CC	CT	CC	CC	CC	CC	CC	CC	CC	TT	CC	TT	NN	CC	CC	CC	CC	CC	CC	CC	CC	CC	CC	CC	CC	TT	CC	CC	CC	CC	CC
Bn-A02-p9281731	ATCTCCTTGCTAATGTCGACGCATCAGTAACTGAGCGAACGCTGGCTACG	A/G	2	6088939	AA	NN	AA	NN	AA	AA	NN	NN	NN	NN	AA	NN	GG	NN	NN	AA	AA	NN	NN	NN	AA	AA	AA	GG	NN	AA	AA	NN	GG	NN	NN	AA	NN	AA	AA	NN	NN	NN	AA	AA	NN	NN	AA	AA	AA
Bn-A02-p9339288	AATCCACTAACCCACCAGCTCGGCTTCTGAAGTCGATAAGTTCATCGAAA	T/G	2	6144640	TT	NN	TT	NN	TT	TT	NN	TT	NN	NN	TT	TT	TT	TT	TG	TG	TT	TT	TT	NN	TT	TT	TT	TT	TT	GG	GG	NN	TT	NN	NN	TT	NN	TT	TT	TT	TT	TT	TT	TT	NN	TG	TT	TT	TT
Bn-A02-p9339514	TCCAAACCGACCAGTAGGTGCAAATCAACTCCTTAATTGGCTCGTTGCCT	A/G	2	6144866	AG	AA	GG	AA	AG	AG	AA	AA	AA	AA	NN	AA	AA	AA	AA	AA	GG	AA	AA	AA	GG	GG	GG	GG	AA	AA	AA	AA	GG	AA	AA	AG	AA	GG	GG	AA	AA	AA	GG	GG	AA	AA	GG	AG	AG
Bn-A02-p9371363	AGATTAGTAACACCAAGGATTGCTGGTCGAATACATCTTGTTTAAGTGTA	A/G	2	6192352	AG	GG	GG	GG	AA	AG	AA	AA	GG	AA	GG	AA	GG	AA	AA	AG	GG	AA	AA	AA	GG	GG	GG	GG	AA	GG	GG	GG	AA	GG	GG	AG	GG	GG	GG	AA	AA	AA	GG	AA	GG	AA	GG	GG	GG
Bn-A02-p9371633	ACAAGATATGACTTGTTTCCATGGGTAGGACATCACATTCGACCATGTCT	T/C	2	6192623	TC	TT	CC	TT	TT	TC	TT	TT	TT	TT	CC	TT	TT	TT	TT	TC	CC	TT	TT	TT	CC	CC	CC	TT	TT	CC	CC	TT	TT	TT	TT	TC	TT	CC	CC	TT	TT	TT	CC	TT	TT	TT	CC	TC	TC
Bn-A02-p9371841	ACCATCTATGATAAGACTACGTACAGTCTTTGTCTTGAATGAAACAACGT	G/A	2	6192831	GA	GG	AA	GG	GG	GA	GG	GG	GG	GG	AA	GG	GG	GG	GG	GA	AA	GG	GG	GG	AA	AA	AA	GG	GG	AA	AA	GG	GG	GG	GG	GA	GG	AA	AA	GG	GG	GG	AA	GG	GG	GG	AA	GA	GA
Bn-A02-p9396655	ATGTAGTGCATACTCGGAACAATCATAATTATGTACCAGAAATAATTGTT	G/A	2	6215884	AA	NN	AA	NN	NN	GA	GG	GG	NN	NN	AA	GG	AA	GG	GG	GG	AA	GG	GG	GG	AA	AA	AA	GG	GG	NN	NN	NN	NN	NN	NN	GA	NN	AA	AA	GG	NN	GG	AA	NN	NN	NN	AA	AA	AA
Bn-A02-p9408651	GTAGACTTCGAAGCTGGAGCCTTTTTGGACTTTTTCTTCATGTCGGGAGA	G/T	2	6226993	GG	GG	GG	GG	GT	GG	GG	GG	GT	NN	GG	GG	GG	GG	GG	NN	GG	GG	GG	GG	GG	GT	GG	GG	GG	TT	TT	GG	GG	GG	GG	GG	GG	GG	GG	GG	GG	GG	GG	TT	GG	GG	GG	GG	GG
Bn-A02-p9409799	TCCAATTAATTGCAAAGTTTACTATATTACTTTTATCAAATTGAATGTTA	G/T	2	6228143	GT	TT	GG	TT	NN	GG	GG	GG	TT	TT	GG	GG	GG	GG	GG	GT	GG	GG	GG	GG	GG	GT	GG	GG	GG	TT	NN	TT	GG	TT	TT	GG	TT	GG	GG	GG	TT	GG	GG	TT	TT	NN	GG	GT	GT
Bn-A02-p9415636	TTAAGTCTTGTCAACTCTTGAATCCTCTCAAGGGACGAGGCTGCTCCGGC	A/G	2	6232836	AG	AA	AA	AA	AG	AA	AA	GG	AA	GG	AA	GG	AA	NN	AA	GG	AA	AA	GG	AA	AA	AG	AA	GG	AA	GG	GG	AA	AA	AA	AA	AG	AA	AA	AA	GG	AA	GG	AA	GG	AA	GG	AA	AA	AA
Bn-A02-p9416095	TCTGACTTTTCATCCGCACTCCCAGAACCATTTACTTCAGAAAACTGAAC	G/A	2	6233295	GG	AA	GG	AA	GA	GA	AA	GG	AA	GG	GG	GG	GG	GA	GA	GG	GG	GA	GG	AA	GG	GG	GG	GG	GA	GG	GG	AA	AA	AA	AA	GG	AA	GG	GG	GG	AA	GG	GG	GG	AA	GG	GG	GA	GA
Bn-A02-p9420837	ATCTTAGTGTTAGTTGTTTCTCTACCATCATATAGTGGATGATAACAAAA	G/T	2	6240251	GT	GG	GG	GG	GG	GG	GG	TT	GG	TT	GG	TT	GG	GT	GT	GT	GG	GT	TT	GG	GG	GG	GG	TT	GT	GG	GG	GG	GG	GG	GG	GT	GG	GG	GG	TT	GG	TT	GG	GG	GG	TT	GG	GG	GG
Bn-A02-p9425125	CATTCATGTGCATTCTCTAGTATCCTTCCATTGAAACCAATGGACTTAGC	C/T	2	6249207	TT	CC	TT	CC	TT	TT	TT	CC	CC	CT	TT	CC	TT	CT	CT	CT	TT	CT	CC	TT	TT	CT	TT	CC	CT	NN	NN	CC	CC	CC	CC	CT	CC	TT	TT	CC	CC	CC	TT	TT	CC	CT	TT	CT	CT
Bn-A02-p9465668	TCGACTTTTCTCGTCCTCGGAAGTCAATGAGCCAAAAGACGCCATAATAG	T/C	2	6272747	TC	CC	TT	CC	TC	TC	CC	TT	CC	CC	TT	TT	TT	TC	NN	TC	TT	TC	TT	CC	TT	TC	TT	CC	TC	TT	TT	CC	TT	CC	CC	TT	CC	TT	TT	TT	CC	TT	TT	TT	CC	NN	TT	TT	TT
Bn-A02-p9497598	TGAAAGACCTTGCCAATTGTAGTTAGGGGAAATTTTATGTTTACAATTTT	A/G	2	6311753	AG	NN	NN	NN	NN	NN	NN	NN	NN	GG	NN	NN	AA	NN	NN	GG	AA	NN	NN	NN	AA	AA	AA	NN	NN	GG	GG	NN	GG	NN	NN	AA	NN	AA	AA	NN	NN	NN	AA	NN	NN	GG	AA	AA	AA
Bn-A02-p9505646	AATCTTTGTCTAGATTCCAAAATTCAGTCAGTTCAGACAAGCATTAAGAT	C/T	2	6319840	CC	NN	CC	NN	CC	CC	CC	CC	NN	CC	CC	CC	CC	CC	CC	CC	CC	CC	CC	CC	CC	CC	CC	CC	CC	CC	CC	NN	TT	NN	NN	CC	NN	CC	CC	CC	NN	CC	CC	CC	NN	CC	CC	CC	CC
Bn-A02-p9513250	GCATATGTCCATTTAAGAACTCGTCTGCATTCGACTATCTAATGATTGTA	G/T	2	6327557	GT	GG	GG	GG	TT	GG	GG	GG	GG	TT	GG	GG	GG	GG	GG	GG	GG	GG	GG	GG	GG	GG	GG	GG	GG	GG	GG	GG	GG	GG	GG	GG	GG	GG	GG	GG	GG	GG	GG	TT	GG	NN	GG	GG	GG
Bn-A02-p9558338	TGTCCCAACCTTTTCTGTCACTCCTTTAGTATTGCTTTGGCTTCGTTGTT	T/C	2	6363567	TT	TT	TT	TT	TC	TT	TT	CC	TT	TT	TT	CC	TT	TT	TT	TT	TT	TT	CC	TT	TT	TT	TT	TT	TT	TT	TT	TT	TT	TT	TT	TC	TT	TT	TT	CC	TT	CC	TT	CC	TT	NN	TT	TT	TT
Bn-A02-p9559304	ATCTTTTCCTGTGCTTTAGCTTCACGCACACGGTATCATAAATCAGTTTC	C/T	2	6364542	CC	CC	CC	CC	CT	CC	CC	TT	CC	CC	CC	TT	CC	CC	CC	CC	CC	CC	TT	CC	CC	CC	CC	CC	CC	CC	CC	CC	CC	CC	CC	CT	CC	CC	CC	TT	CC	TT	CC	TT	CC	CT	CC	CC	CC
Bn-A02-p9607756	GCATAACACCTTACCCATTTCCAAAATACCCTAGTAGTCAACTCGCTCTT	G/A	2	6411241	GG	GG	GG	NN	GA	GG	GG	GG	NN	GA	GG	GG	GG	GA	GG	GG	GG	GG	GG	GG	GG	GG	GG	GG	GG	GG	GG	GG	AA	GG	NN	GG	GG	GG	GG	NN	GG	GG	GG	AA	GG	GA	GG	GG	NN
Bn-A02-p9608319	AAATCAGAATCTCAGACCCGATTAGACATGTATTATATAATCGAACGGGT	T/C	2	6411802	TT	TT	TT	TT	TC	TT	TT	TT	TT	TT	TT	TT	TT	TT	TT	TT	TT	TT	TT	TT	TT	TT	TT	TT	TT	TT	TT	TT	CC	TT	TT	TT	TT	TT	TT	TT	TT	TT	TT	CC	TT	TT	TT	TT	TT
Bn-A02-p9608730	AATGTAAAATCATTTAGACCCATTTGAAATTAACTTGAATTATATTTTAG	C/T	2	6412212	CC	CC	CC	CC	NN	CC	CC	CC	CC	CC	CC	CC	CC	CC	CC	CC	CC	CC	CC	CC	CC	CC	CC	CC	CC	CC	CC	CC	TT	CC	CC	CC	CC	CC	CC	CC	CC	CC	CC	TT	CC	CC	CC	CC	CC
Bn-A02-p9610453	GATTGTTTTCCTTGTTTTGACTTCACTTGTATAGTATACCAATTCACTTT	A/C	2	6418318	AA	AA	AA	AA	AC	AA	AA	AA	AA	AA	AA	AA	AA	AA	AA	AA	AA	AA	AA	AA	AA	AA	AA	AA	AA	AA	AA	AA	CC	AA	AA	AA	AA	AA	AA	AA	AA	AA	AA	CC	AA	AA	AA	AA	AA
Bn-A02-p9622161	ATGGTGTTCTTTGTGTTGCTTAGATAGGTAGGTGTGAGAGAGAGGGCAAA	A/C	2	6432020	NN	AA	AA	AA	AC	AA	AA	AA	AA	AC	AA	AA	AA	AA	AA	AA	AA	AA	AA	AA	AA	AA	AA	AA	AA	AA	AA	AA	CC	AA	AA	AA	AA	AA	AA	AA	AA	AA	AA	CC	AA	AA	AA	AA	AA
Bn-A02-p9625502	GTACCCCAAGGATGAACGAGGCTTGGATTTTAAAGTCCTCACAGATTTTA	T/G	2	6435362	TG	TT	GG	TT	TT	TG	TT	TT	TT	TT	GG	TT	GG	TT	TT	TT	GG	TT	TT	TT	GG	GG	GG	TT	TT	TT	TT	TT	TT	TT	TT	TG	TT	GG	GG	TT	TT	TT	GG	TT	TT	TT	GG	GG	GG
Bn-A02-p9635795	CACTTAATCTCTGATTTTTCATTAACTCGCTAAGTCTATATGGACCGGCC	T/C	2	6445241	TT	TT	TT	TT	CC	TC	CC	TT	TT	TT	TT	TT	TT	CC	CC	TC	TT	CC	TT	CC	TT	TT	TT	CC	CC	TT	TT	TT	NN	TT	TT	TT	TT	TT	TT	TT	TT	TT	TT	CC	TT	TT	TT	TT	TT
Bn-A02-p9635953	GAAAATGAACCAAAACTTGCAAAGATACTGTTCAAAGCCGACATAAGCCA	T/C	2	6445399	TC	CC	TT	CC	CC	TC	CC	TT	CC	CC	TT	TT	TT	CC	CC	CC	TT	CC	TT	CC	TT	TT	TT	CC	CC	CC	CC	CC	NN	CC	CC	TT	CC	TT	TT	TT	CC	TT	TT	CC	CC	NN	TT	TT	TT
Bn-scaff_15794_3-p62430	ACGATTTGTGTAGTGCATGTTTATAATTTGTCTGCATCTATTATCTTGAC	T/G	2	6483634	TT	NN	TT	NN	TT	TT	TT	NN	NN	NN	TT	NN	TT	TT	TT	TT	TT	TT	NN	TT	TT	TT	TT	TT	TT	NN	NN	NN	GG	NN	NN	TT	NN	TT	TT	NN	NN	NN	TT	TT	NN	NN	TT	TT	TT
Bn-A02-p9703128	TGAGCAAGGTTAATATTCATATACTTTCCCACAATGATTGAGTTGCCACC	A/G	2	6506765	AG	GG	AA	GG	AG	AG	GG	AA	GG	GG	AA	AA	AA	GG	GG	AG	AA	GG	AA	GG	AA	AA	AA	GG	GG	AA	AA	GG	GG	GG	GG	AA	GG	AA	AA	AA	GG	AA	AA	AA	GG	NN	AA	AA	AA
Bn-A02-p9707309	GGTGAGTATATGCTGATTATGCCAAGCAAGAGATGAAACAATTAGCCACG	T/C	2	6512011	TC	TT	CC	TT	TC	TC	TT	TT	TT	TT	CC	TT	CC	TT	TT	TC	CC	TT	TT	TT	CC	CC	CC	TT	TT	CC	CC	TT	TT	TT	TT	TC	TT	CC	CC	TT	TT	TT	CC	CC	TT	TT	CC	CC	CC
Bn-A02-p9829719	TTCGACGCGAATGCTTTCGTTTACACGGCTTTCGTCAAAGTGTATTGCCA	T/G	2	6701912	TG	TT	TT	TT	TT	NN	GG	TT	GG	TT	GG	TT	TT	NN	GG	GG	GG	GG	TT	TT	TT	TG	TT	GG	GG	GG	GG	TT	GG	TT	TT	TG	TT	NN	GG	TT	TT	TT	GG	TT	TT	TT	GG	GG	GG
Bn-A06-p4844167	CTTGTCTAAAGGACAGTATGCTATTATGGTAGATTAAAAAGATTTGCTTA	G/A	2	6712821	GA	GG	GG	GG	AA	GA	AA	GG	AA	GG	AA	GG	AA	AA	AA	AA	AA	AA	GG	GG	GG	GA	GG	AA	AA	AA	AA	GG	GG	GG	GG	GA	GG	AA	AA	GG	GG	GG	AA	AA	GG	GG	AA	AA	AA
Bn-A02-p9885351	AGTGGAAAAAGAACGGATCAAGTAGATCTAGTGGTACAAGAGAGGATCAA	T/C	2	6730248	TC	TT	TT	TT	TC	TC	CC	TT	CC	TT	CC	TT	TT	CC	CC	TC	CC	CC	TT	TT	TT	TC	TT	CC	CC	TT	TT	TT	CC	TT	TT	TC	TT	CC	CC	TT	TT	TT	CC	TT	TT	TT	CC	CC	CC
Bn-A02-p9888208	ACTCGTAAGAACTCTTGACCCATGTAAGAACATGTCAACAACAGCACCGT	C/T	2	6733098	CC	CC	CC	CC	CC	CC	CC	CC	CC	CC	CC	CC	CC	CC	CC	TT	CC	CC	CC	CC	CC	CC	CC	CC	CC	TT	TT	CC	TT	CC	CC	CC	CC	CC	CC	CC	CC	CC	CC	CC	CC	CC	CC	CC	CC
Bn-A02-p9959992	AGGATTATATTTATGGTTGCAGAATTATAAGTTAGAGAGTTGAAAAAATG	G/T	2	6808509	GT	TT	TT	TT	GG	GT	GG	GG	GG	TT	GG	GG	TT	GG	GG	GG	GG	GG	GG	GG	TT	GT	TT	GG	GG	GG	GG	TT	GG	TT	TT	GG	TT	GG	GG	GG	TT	GG	GG	GG	TT	GT	GG	GG	GG
Bn-A02-p9961743	CATTAGTTTTCAGAAATGTCAAACCACACTTACTTCCAAACAAACATGAA	C/T	2	6810218	CC	NN	TT	NN	CC	CT	CC	CC	CC	CC	CC	CC	TT	CC	CC	CC	CC	CC	CC	CC	TT	CT	TT	CC	CC	CC	CC	NN	CC	NN	NN	CC	NN	CC	CC	CC	NN	CC	CC	CC	NN	CC	CC	CC	CC
Bn-A02-p9996703	TTCTAACAAGATCATATCAAGTGTAAAGTTGCAAGAAAATAAATATTTTA	T/G	2	6842429	TG	TT	TT	TT	GG	TG	GG	TT	GG	TT	GG	TT	TT	GG	GG	GG	GG	GG	TT	TT	TT	TG	TT	GG	GG	GG	GG	TT	TT	TT	TT	TG	TT	GG	GG	TT	TT	TT	GG	GG	TT	TT	GG	GG	GG
Bn-A02-p9997237	ATGACAACAGCATTAGCGAATTTCTTTATGTCTTCAATAGCGGAGTCACT	C/A	2	6842963	CA	CC	AA	CC	CC	AA	AA	CC	AA	CC	AA	CC	AA	AA	AA	CA	AA	AA	CC	CC	AA	AA	AA	AA	AA	CC	CC	CC	AA	CC	CC	CA	CC	AA	AA	CC	CC	CC	AA	CC	CC	CC	AA	AA	AA
Bn-A02-p10020231	TCATCCTTCACATGCTTCCCATTGAAGTCAAACCGAGCACGGTGAAGAGC	C/T	2	6858667	CT	TT	TT	TT	CC	CT	CC	CC	CC	TT	CC	CC	TT	CC	CC	CT	CC	CC	CC	CC	TT	CT	TT	CC	CC	TT	TT	TT	CC	TT	TT	CC	TT	CC	CC	CC	TT	CC	CC	CC	TT	CT	CC	CC	CC
Bn-A02-p10096185	GTACCATATGTAATGGCGCCTAAAAAAGCTGCATGCTATGCTTTAGGCAA	C/A	2	6922399	CA	CC	CC	CC	AA	CA	AA	CC	AA	CC	AA	CC	CC	AA	AA	CA	AA	AA	CC	CC	CC	CA	CC	AA	AA	CC	CC	CC	AA	CC	CC	CA	CC	AA	AA	CC	CC	CC	AA	AA	CC	CC	AA	AA	AA
Bn-A02-p10105701	ACAAATAACTCAGGGGACAACAAATATCGTTCCTTTAACCACCCTCTTCC	C/A	2	6931396	CC	CC	AA	CC	CC	CA	CC	CC	CC	CC	CC	CC	AA	CC	CC	CC	CC	CC	CC	CC	AA	CA	AA	CC	CC	CC	CC	CC	CC	CC	CC	CC	CC	CC	CC	CC	CC	CC	CC	CC	CC	CC	CC	CC	CC
Bn-A02-p10107504	CCAACCCATATTGAGCTTAATGGGATGGAACTGTTAAGGATTCGTACGGT	C/T	2	6933205	CC	CC	TT	CC	CC	CT	CC	CC	CC	CC	CC	CC	TT	CC	CC	CC	CC	CC	CC	CC	TT	CT	TT	CC	CC	CC	CC	CC	CC	CC	CC	CC	CC	CC	CC	CC	CC	CC	CC	CC	CC	CC	CC	CC	CC
Bn-A02-p10111305	TTATCCTCTGAAGAGAGGATGTGATATGTGATGGAACCAAGGCGTTTAAT	T/C	2	6937352	TC	CC	CC	CC	TT	TC	TT	TT	TT	CC	TT	TT	CC	TT	TT	TT	TT	TT	TT	TT	CC	TC	CC	TT	TT	TT	TT	CC	TT	CC	CC	TT	CC	TT	TT	TT	CC	TT	TT	TT	CC	TC	TT	TT	TT
Bn-A02-p10129605	CATTTATTGTCAACTGATTTTGAGTTAGAAGTCCATGAAACTTAACATGG	A/G	2	6976102	AA	AA	GG	AA	AA	AG	AA	AA	AA	AA	AA	AA	GG	AA	AA	AA	AA	AA	AA	AA	GG	AG	GG	AA	AA	AA	AA	AA	AA	AA	AA	AA	AA	AA	AA	AA	AA	AA	AA	AA	AA	AA	AA	AA	AA
Bn-A02-p10176749	GCTTTCGAATAAAAATTTCGGATAATTTCAAGTATTTTAAATAAAAAGTA	G/A	2	7019273	GG	GG	AA	GG	GA	GA	GG	GG	GG	GG	GG	GG	GG	GG	GG	GG	GG	GG	GG	GG	AA	GG	AA	GG	GG	GG	GG	GG	AA	GG	GG	GG	GG	GG	GG	GG	GG	GG	GG	AA	GG	GG	GG	GG	GG
Bn-A02-p10184110	CAAGAACTTGGAAACTGTTGGTTGAACAACAAATCAAAATACGTCTGTTT	C/T	2	7030544	CT	CT	CC	CT	CC	CC	CC	TT	CC	CT	CC	TT	TT	CC	CC	TT	CC	CC	CT	NN	CC	CT	CC	CC	CC	TT	CT	CT	CC	CT	CT	CT	CT	CC	CC	TT	CT	CT	CC	CC	NN	CT	CC	CC	CC
Bn-A02-p10186594	ATGTCTGAAAATACTTAGATGAGCAAAGTAACTTAACAGAGTTGATGTTA	A/C	2	7033064	AC	AA	CC	AA	CC	CC	CC	AA	CC	AA	CC	AA	AA	CC	CC	AC	CC	CC	AA	AA	CC	AC	CC	CC	CC	AA	AA	AA	CC	AA	AA	AC	AA	CC	CC	AA	AA	AA	CC	CC	AA	AA	CC	CC	CC
Bn-A02-p10218812	TCTCTCTCTTTTGGGCCAAAATACAAAATTAGTGGGCCAAGAGTCCGGCT	C/A	2	7066999	CC	CC	CC	CC	NN	CC	CC	CC	CC	CC	CC	CC	CC	CC	CC	CC	CC	CC	CC	CC	CC	CC	CC	CC	CC	CC	CC	CC	CC	CC	CC	CC	CC	CC	CC	CC	CC	CC	CC	AA	CC	CC	CC	CC	CC
Bn-A02-p10255955	AGTATCCCTACTGCCCAGCAGATAACCTTGTAATGCTTCCTTACTTGGTA	T/C	2	7109895	TT	TT	TT	TT	TT	TT	TT	TT	TT	TT	TT	TT	TT	TT	TT	TT	TT	TT	TT	TT	TT	TT	TT	TT	TT	TT	TT	TT	CC	TT	TT	TT	TT	TT	TT	TT	TT	TT	TT	TT	TT	TT	TT	TT	TT
Bn-A02-p10259746	TCCTCAATCCATAGATCATTATGCAGTCTGGTGAGTTTCTCAACACAGAA	C/T	2	7113698	CC	TT	CC	TT	CC	CC	CC	CC	CC	TT	CC	CC	CC	CC	CC	CC	CC	CC	CC	CC	CC	CC	CC	CC	CC	CC	CC	TT	TT	TT	TT	CC	TT	CC	CC	CC	CC	CC	CC	CC	TT	TT	CC	CC	CC
Bn-A02-p10289331	CATTCTTGTTCTATTAATCAATAGAATCTGGACGAGGTCCCAAAGATGTA	G/A	2	7134113	GA	GG	AA	GG	GA	GA	GG	AA	GG	GG	GG	AA	AA	GG	GG	GG	GG	GG	GG	GG	AA	GA	AA	GG	GG	GG	GG	GG	GG	GG	GG	GG	GG	GG	GG	AA	GG	GG	GG	GG	GG	GG	GG	GG	GG
Bn-A02-p10323998	CAAAAGTGCCAACACTAATCATTCACACCATTTCGACCAACCTAAGCATA	A/G	2	7170826	AG	AA	GG	AA	AG	AG	AA	GG	AA	AA	AA	GG	GG	AA	AA	AA	AA	AA	AA	AA	GG	AG	GG	AA	AA	AA	AA	AA	GG	AA	AA	AA	AA	AA	AA	GG	AA	AA	AA	AA	AA	AA	AA	AA	AA
Bn-A02-p10396907	ATAAAGTCAAGTCAAGTGTATACCATCCACGCCCATTACTTGTATTGCTA	T/C	2	7267690	TC	TT	CC	TT	TC	TC	TT	CC	TT	TT	TT	CC	CC	TT	TT	TC	TT	TT	TT	TT	CC	TC	CC	TT	TT	CC	CC	TT	CC	TT	TT	TT	TT	TT	TT	CC	TT	TT	TT	TT	TT	TT	TT	TT	TT
Bn-A02-p10404084	CGAATAGTAGTACTCCATACGGATGTGCTTTGCTAATAAAAATCATAAAA	A/G	2	7273435	AA	AA	AA	AA	AG	AA	AA	AA	AA	AA	AA	AA	AA	AA	AA	AA	AA	AA	AA	AA	AA	AA	AA	AA	AA	AA	AA	AA	AA	AA	AA	AA	AA	AA	AA	AA	GG	AA	AA	GG	AA	AA	AA	AA	AA
Bn-Scaffold000172-p221008	CAACCGTGGAAAGATGTTTTTCAGGAATGAATATCGTCAAGACAGTATTA	C/T	2	7311565	CC	CC	CC	CC	NN	CC	CC	CC	CC	CC	CC	CC	CC	CC	CC	CC	CC	CC	NN	CT	CC	CC	CC	CC	CC	CC	CC	CC	CC	CC	CC	CT	CT	CC	CC	CC	CC	TT	CC	CT	CC	CC	CC	CC	CC
Bn-A02-p10477549	GTATGAATGAGACGTCCCAGGCCTGTAGAATATTTGGACCTTGGAGCACA	G/A	2	7337408	GA	GG	AA	GG	GA	GA	GG	AA	GG	GG	GG	AA	AA	GG	GG	GG	GG	GG	AA	AA	AA	GA	AA	GG	GG	GG	GG	GG	GG	GG	GG	NN	NN	GG	GG	AA	GG	AA	GG	GG	GG	GG	GG	GG	GG
Bn-scaff_16565_1-p221080	TTTACTTCTGCATGCTACTATTACCCCTAAAAATTCTAGGATTTCTTGCA	A/G	2	7344395	AG	AA	GG	AA	AG	AG	AA	GG	AA	AA	AA	GG	GG	AA	AA	AA	AA	AA	AA	AA	GG	AG	GG	AA	AA	AA	AA	AA	AA	AA	AA	AA	AA	AA	AA	GG	AA	AA	AA	AA	AA	AA	AA	AA	AA
Bn-A02-p10485644	TTGTTGGTGTGCGTCCTTGGTAGAAAATCCTAGAATTAAAGCAATGGTAA	G/T	2	7344409	GG	TT	GG	GG	GT	GG	GG	GG	GG	GG	GG	GG	GG	GG	GG	GG	GG	GG	GG	GG	GG	GG	GG	GG	GG	GG	GG	GG	TT	GG	GG	GG	GG	GG	GG	GG	GG	GG	GG	TT	GG	GG	GG	GG	GG
Bn-A02-p10493685	AAGCTGTCAATGATTACTGCAAGTTGGGGTGTACATTTAACATTTGCACC	A/C	2	7351305	AA	CC	AA	AA	AC	AA	AA	AA	AA	AA	AA	AA	AA	AA	AA	AA	AA	AA	AA	AA	AA	AA	AA	AA	AA	AA	AA	AA	CC	AA	AA	AA	AA	AA	AA	AA	AA	AA	AA	CC	AA	AA	AA	AA	AA
Bn-A02-p10507801	TGCGACCAATAGATTTGGAGGAACAAACAAAATGAATCGTTATTGGTGTG	C/T	2	7365134	CT	CC	TT	CC	CT	CT	CC	TT	CC	CC	CC	TT	TT	CC	CC	CC	CC	CC	TT	TT	TT	CT	TT	CC	CC	CC	CC	CC	CC	CC	CC	CT	CT	CC	CC	TT	CC	TT	CC	CC	CC	NN	CC	CC	CC
Bn-A02-p10507864	GATTCATTTTGTTTGTTCCTCCAAATCTATTGGTCGCAGTTAACATGAGT	T/C	2	7365197	TC	TT	CC	TT	TC	TC	TT	CC	TT	TT	TT	CC	CC	TT	TT	TT	TT	TT	CC	CC	CC	TC	CC	TT	TT	TT	TT	TT	TT	TT	TT	TC	TC	TT	TT	CC	TT	CC	TT	TT	TT	TC	TT	TT	TT
Bn-A02-p10508075	ATAATCACAGATTCTCTCAACGAATACATTACTGGATTCAGAGAAAACAA	A/G	2	7365408	AG	AA	GG	NN	AG	AG	AA	GG	AA	NN	AA	GG	GG	AA	AA	AA	AA	AA	GG	GG	GG	AG	GG	AA	AA	AA	AA	NN	AA	NN	NN	AG	GG	AA	AA	GG	NN	GG	AA	AA	NN	NN	AA	AA	AA
Bn-A02-p10510996	TCATGGTAGTAGGGTGACTCATTCTCCGAGTGGTAAGGAGATTGAACTGG	T/G	2	7371429	TT	GG	TT	GG	TG	TT	TT	TT	TT	GG	TT	TT	TT	TT	TT	TT	TT	TT	TT	TT	TT	TT	TT	TT	TT	TT	TT	GG	GG	GG	GG	TT	TG	TT	TT	TT	GG	TT	TT	GG	GG	TG	TT	TT	TT
Bn-A02-p10515029	TACATAACCCAAAGAGTCAAATATACATATAGGTAAACTCATGCCCGGCT	C/T	2	7375935	CC	TT	CC	TT	CT	CC	CC	CC	CC	TT	CC	CC	CC	CC	CC	CC	CC	CC	CC	CC	CC	CC	CC	CC	CC	CC	CC	TT	TT	TT	TT	CC	CT	CC	CC	CC	TT	CC	CC	TT	TT	NN	CC	CC	CC
Bn-A02-p10524842	TTTTTTCCTCTTTCTTCATCTGACATTAACGTCTTTGCTCAAACTCCCTT	T/G	2	7381974	TG	GG	GG	GG	TG	TG	TT	GG	TT	TT	TT	GG	GG	TT	TT	TT	TT	TT	TT	TT	GG	TT	GG	TT	TT	TT	TT	TT	GG	TT	TT	TT	TT	TT	TT	GG	TT	TT	TT	GG	TT	TT	TT	TT	TT
Bn-A02-p10527075	ATTATAGTTAAGTTGGATATTTTTAAAAATCAAATATGGTAAAACATCAC	T/C	2	7384206	TC	CC	CC	CC	NN	TC	TT	CC	TT	TT	TT	CC	CC	TT	TT	TT	TT	TT	TT	TT	CC	TT	CC	TT	TT	TT	TT	TT	CC	TT	TT	TT	TT	TT	TT	CC	TT	TT	TT	CC	TT	TT	TT	TT	TT
Bn-A02-p10533300	TTACTGGAGACCTTTTTTGAATCTTTGAATAAAAGAACTGGAGTGCCGTG	C/T	2	7391268	CT	TT	TT	TT	CT	CT	CC	TT	CC	CC	CC	TT	TT	CC	CC	CC	CC	CC	CC	CC	TT	CC	TT	CC	CC	CC	CC	CC	TT	CC	CC	CC	CC	CC	CC	TT	CC	CC	CC	TT	CC	CC	CC	CC	CC
Bn-A02-p10540052	ATTGTTTATGCTTACAACATTTGAGCATTTTGTTACACTTTAACTTTTCG	A/G	2	7396394	AA	GG	AA	AA	AG	AA	AA	AA	AA	AA	AA	AA	AA	AA	AA	AA	AA	AA	AA	AA	AA	AA	AA	AA	AA	AA	AA	AA	GG	AA	AA	AA	AA	AA	AA	AA	AA	AA	AA	GG	AA	AA	AA	AA	AA
Bn-A02-p10540148	TTTCTCCTTGTGTTCTGGCTCGCTCGTTGTGAACGGGGATAATAATGTGT	A/G	2	7396490	AG	GG	GG	GG	AG	AG	AA	GG	AA	AA	AA	GG	GG	AA	AA	AA	AA	AA	AA	AA	GG	AA	GG	AA	AA	NN	NN	AA	GG	AA	AA	AA	AA	AA	AA	GG	AA	AA	AA	GG	AA	AA	AA	AA	AA
Bn-A02-p10568947	CATGCTGGTTTAAGATTGATCAGGCTTCTTTCGATGGGTCATATTGATTT	C/A	2	7437034	CC	AA	CC	CC	CA	CC	CC	CC	CC	CC	CC	CC	CC	CC	CC	CC	CC	CC	CC	CC	CC	CC	CC	CC	CC	CC	CC	CC	AA	CC	CC	CC	CC	CC	CC	CC	CC	CC	CC	AA	CC	CC	CC	CC	CC
Bn-A02-p10587170	GATCTTTCGTGATCGAATTTTTTTGTAATGAAGGGAATTTGTTAAATTCA	A/C	2	7452982	AC	AA	CC	CC	AC	AC	AA	CC	AA	CC	AA	CC	CC	AA	AA	AC	AA	AA	AA	AA	CC	AC	CC	AA	AA	CC	CC	CC	AA	CC	CC	AA	AC	AA	AA	CC	CC	AA	AA	AA	CC	NN	AA	AA	AA
Bn-A02-p10587232	AATTCCCTTCATTACAAAAAAATTCGATCACGAAAGATCAATATTTCTAT	G/A	2	7453044	GG	AA	GG	GG	GA	GG	GG	GG	GG	GG	GG	GG	GG	GG	GG	GG	GG	GG	GG	GG	GG	GG	GG	GG	GG	GG	GG	GG	AA	GG	GG	GG	GG	GG	GG	GG	GG	GG	GG	AA	GG	GG	GG	GG	GG
Bn-A02-p10587536	CATTTGTAAGCATCAAAACATAAAAGTTCCCCGATTTTCATTTTTAAATC	G/A	2	7453348	GA	GG	AA	AA	GA	GA	GG	AA	GG	AA	GG	AA	AA	GG	GG	GG	GG	GG	GG	GG	AA	GG	AA	GG	GG	AA	AA	AA	GG	AA	AA	GG	GA	GG	GG	AA	AA	GG	GG	GG	AA	NN	GG	GG	GG
Bn-A02-p10616871	TCTGAAACACTCATAGTTCTAAGGAGATCACTAGTGGCATTCATTTTCTC	G/T	2	7481817	GT	GG	TT	NN	GT	GT	GG	NN	GG	TT	GG	NN	GT	GG	GG	GT	GG	GG	TT	TT	NN	GT	NN	GG	GG	NN	NN	TT	GG	TT	NN	GT	TT	GG	GG	TT	GT	NN	GG	GG	TT	NN	GG	GG	GG
Bn-A02-p10622338	TTTATAAAGTAATGAGATCTAGAAACAATGGATAAAAGAGTAGGGTTGAA	C/T	2	7487126	CC	CC	NN	NN	CC	CC	CC	NN	CC	TT	CC	NN	NN	CC	CC	CT	CC	CC	TT	TT	NN	CT	NN	CC	CC	TT	NN	TT	CC	TT	TT	CT	TT	CC	CC	NN	TT	TT	CC	CC	TT	TT	CC	CC	CC
Bn-A02-p10623838	GAACCCGACAAGAAGAAAAAGAACGTGAGGAGGTACTTATGATACGTCTA	A/G	2	7488626	AA	GG	AA	AA	AG	AA	AA	AA	AA	AA	AA	AA	AA	AA	AA	AA	AA	AA	AA	AA	AA	AA	AA	AA	AA	AA	AA	AA	GG	AA	AA	AA	AA	AA	AA	AA	AA	AA	AA	GG	AA	AA	AA	AA	AA
Bn-A02-p10624373	TGAACACGCAACGTGTCATAATGTCTTCTCCGGGTAATAGAAAGACCAGG	G/A	2	7489161	GG	AA	GG	GG	GA	GG	GG	GG	GG	GG	GG	GG	GG	GG	GG	GG	GG	GG	GG	GG	GG	GG	GG	GG	GG	GG	GG	GG	AA	GG	GG	GG	GG	GG	GG	GG	GG	GG	GG	AA	GG	GG	GG	GG	GG
Bn-A02-p10625720	ATAGAATGTTGGTTCGAAACCGAAAAATATATAGCAAACTGAAGACATTA	T/C	2	7490508	TC	CC	CC	CC	NN	TC	TT	CC	TT	TT	TT	CC	CC	TT	TT	TT	TT	TT	TT	TT	CC	TT	CC	TT	TT	TT	TT	TT	CC	TT	TT	TT	TT	TT	TT	CC	TT	TT	TT	CC	TT	TT	TT	TT	TT
Bn-A02-p10626782	ACAGTTCTCAATTTCGGTAGACATTGTTTTCTCCGTCCGAAAGCCTGCCT	C/T	2	7491570	TT	CC	TT	TT	CT	TT	TT	TT	TT	CC	TT	TT	TT	TT	TT	CT	TT	TT	CC	CC	TT	CT	TT	TT	TT	CC	CC	CC	CC	CC	CC	CT	CC	TT	TT	TT	CC	CC	TT	CC	CC	CC	TT	TT	TT
Bn-A02-p10629886	TCATTATATGCATCATCACACACAAACAAAGAAAGTCACACACAAGTGCT	C/T	2	7494629	CT	TT	TT	TT	CT	CT	CC	TT	CC	CC	CC	TT	TT	CC	CC	CT	CC	CC	CC	CC	TT	CT	TT	CC	CC	TT	TT	CC	TT	CC	CC	CC	CC	CC	CC	TT	CC	CC	CC	TT	CC	CC	CC	CC	CC
Bn-A02-p10637202	TGATAGTTAATCATCATTTGTGATAGTAACAAAGAACATTTTTGATAGAT	A/G	2	7505810	AA	GG	AA	AA	AG	AA	AA	AA	AA	AA	AA	AA	AA	AA	AA	AA	AA	AA	AA	AA	AA	AA	AA	AA	AA	AA	NN	AA	GG	AA	AA	AA	AA	AA	AA	AA	AA	AA	AA	GG	AA	AA	AA	AA	AA
Bn-A02-p10638989	TAGATGTGTCATTAACTATGTTATACAAAACCGACTAGACCAGCTAGCCC	G/A	2	7507598	GG	AA	GG	GG	GA	GG	GG	GG	GG	GG	GG	GG	GG	GG	GG	GG	GG	GG	GG	GG	GG	GG	GG	GG	GG	GG	GG	GG	AA	GG	GG	GG	GG	GG	GG	GG	GG	GG	GG	AA	GG	GG	GG	GG	GG
Bn-A02-p10641032	CAAAGAAGTTTTTCTAAGTCAGATTTAGAAAAAAATCAAAGATACAAGAA	T/G	2	7509640	TT	GG	TT	NN	NN	NN	TT	NN	TT	NN	NN	TT	NN	NN	TT	TT	TT	NN	TT	NN	TT	TT	NN	NN	NN	NN	NN	TT	NN	TT	NN	NN	NN	NN	NN	NN	TT	NN	TT	NN	NN	NN	NN	NN	NN
Bn-A02-p10668400	TATCTATTAACCGGCCTAATGGTGACACAACGGCGTCAGTAATACAAACT	G/T	2	7539205	GG	TT	GG	GG	GT	GG	GG	GG	GG	GG	GG	GG	GG	GG	GG	GG	GG	GG	GG	GG	GG	GG	GG	GG	GG	GG	GG	GG	TT	GG	GG	GG	GG	GG	GG	GG	GG	GG	GG	TT	GG	GG	GG	GG	GG
Bn-A02-p10681015	ATAAATTTGTAATAGGAAAATGTAGTGTGCTATTACATATCCATATAAAT	G/T	2	7547275	GG	TT	GG	GG	NN	GG	GG	GG	GG	GG	GG	GG	GG	GG	GG	GG	GG	NN	GG	GG	GG	GG	GG	GG	GG	GG	GG	GG	TT	GG	GG	GG	GG	GG	GG	GG	GG	GG	GG	TT	GG	GG	GG	GG	GG
Bn-A02-p10690394	TTTTAAGATATAGGAAAGGACGCAAAGAGCTTGGCTTATGTTTTCATTTG	C/T	2	7557364	CC	CC	CC	CC	CC	CC	CC	CC	CC	TT	CC	CC	CC	CC	CC	CT	CC	CC	TT	TT	CC	CT	CC	CC	CC	TT	TT	TT	CC	TT	TT	CT	TT	CC	CC	CC	TT	TT	CC	CC	TT	TT	CC	CC	CC
Bn-A02-p10746556	TATTATAGAGATTACATGAACCATAGCCATGTTAGCCCAACTTTGTTCAA	A/C	2	7574940	AA	NN	CC	AA	AC	AC	AA	CC	AA	AA	AA	CC	AA	AA	AA	AC	AA	AA	CC	CC	CC	AC	CC	AA	AA	CC	CC	AA	NN	AA	AA	AC	AC	AA	AA	CC	AA	CC	AA	NN	AA	AC	AA	AA	AA
Bn-A02-p10781906	TGATAGAGTCAATCATCTATTCATCAGTTCCATCGCATCCACTTCAACCA	T/C	2	7608816	TT	CC	TT	TT	TC	TT	TT	TT	TT	TT	TT	TT	TT	TT	TT	TT	TT	TT	CC	CC	TT	TT	TT	TT	TT	TT	TT	TT	CC	TT	TT	TC	TC	TT	TT	TT	TT	CC	TT	CC	TT	TC	TT	TT	TT
Bn-A02-p10786230	TAGATTTTGTGTTAAGAATTAGTTAAAACTAGTGTTCTGTCTCGTACTAC	T/G	2	7613141	TT	GG	TT	TT	TG	TT	TT	TT	TT	TT	TT	TT	TT	TT	TT	TT	TT	TT	TT	TT	TT	TT	TT	TT	TT	TT	TT	TT	GG	TT	TT	TT	TT	TT	TT	TT	TT	TT	TT	GG	TT	TT	TT	TT	TT
Bn-A02-p10787104	TAATGTACTTATAATATGATAGACTAAGGGTTTAACTGGTGACAATTTTA	G/A	2	7614015	GG	AA	GG	GG	GA	GG	GG	GG	GG	GG	GG	GG	GG	GG	GG	GG	GG	GG	GG	GG	GG	GG	GG	GG	GG	GG	GG	GG	AA	GG	GG	GG	GG	GG	GG	GG	GG	GG	GG	AA	GG	GG	GG	GG	GG
Bn-A02-p10787380	TTCGTTTTCTTGGTCACCATCTAGCTCTTTCATTCATAGGATTCAAATAG	G/A	2	7614291	GG	AA	GG	GG	GA	GG	GG	GG	GG	GG	GG	GG	GG	GG	GG	GG	GG	GG	GG	GG	GG	GG	GG	GG	GG	GG	GG	GG	AA	GG	GG	GG	GG	GG	GG	GG	GG	GG	GG	AA	GG	GG	GG	GG	GG
Bn-A02-p10788285	GTTTATTAGTGAAGGTATTCTTCTACCCTACAAATAAATGCATAAATGGA	A/C	2	7615057	AA	CC	AA	AA	AC	AA	AA	AA	AA	AA	AA	AA	AA	AA	AA	AA	AA	AA	AA	AA	AA	AA	AA	AA	AA	AA	AA	AA	CC	AA	AA	AA	AA	AA	AA	AA	AA	AA	AA	CC	AA	AA	AA	AA	AA
Bn-A02-p10796317	ATCAGGAGAAAGCTTGCCTCCTTTAGGCTAGCAAACCCAGCTCTATCATC	G/A	2	7624064	GG	AA	AA	GG	GA	GA	GG	AA	GG	GG	NN	AA	GG	NN	GG	GG	GG	GG	GG	GG	AA	GG	AA	GG	GG	GG	GG	GG	AA	GG	GG	GG	GG	GG	GG	AA	GG	GG	GG	AA	GG	GG	GG	GG	NN
Bn-A02-p10815211	CTTTAATTGCGAGCATAGAATCTAAACTTTAGATTTTCATTCTGCTTGAT	T/C	2	7641699	CC	CC	TT	CC	TC	TC	CC	TT	CC	TT	CC	TT	CC	CC	CC	TC	CC	CC	TT	CC	TT	TC	TT	CC	CC	TT	TT	TT	TT	TT	TT	TC	TT	CC	CC	TT	TT	TT	CC	CC	TT	TT	CC	CC	CC
Bn-A02-p10815969	GTTGAAACCTCTTAACTATAATTGCTAAAAGATACGTTTCTTTTTATCTT	G/T	2	7642457	GG	GG	NN	GG	GG	GG	GG	NN	GG	NN	GG	NN	GG	GG	GG	GT	GG	GG	GG	GG	NN	GT	NN	GG	GG	TT	TT	NN	TT	NN	NN	GG	GG	GG	GG	NN	NN	GG	GG	GG	NN	GG	GG	GG	GG
Bn-A02-p10839131	AAAAAGAGACGATAGATTTCAGTCCAAAAGTTCTTTCTTGACCGAATAAT	A/G	2	7660140	AA	AA	NN	AA	AA	AA	AA	NN	AA	NN	AA	NN	AA	AA	AA	AG	AA	AA	AA	AA	NN	AG	NN	AA	AA	GG	GG	NN	GG	NN	NN	AA	AA	AA	AA	NN	NN	AA	AA	AA	NN	NN	AA	AA	AA
Bn-A02-p10850012	CTCCAAACCCTAATCTCTCTATCACTACAAACGTTAATAACATGTCCGAT	A/C	2	7665578	AA	AA	NN	AA	AA	AA	AA	AA	AA	AA	AA	AA	AA	AA	AA	AC	AA	AA	AA	AA	AA	AC	AA	AA	AA	CC	CC	AA	CC	AA	AA	AA	AA	AA	AA	AA	NN	AA	AA	AA	AA	AA	AA	AA	AA
Bn-A02-p10857857	TATTATATTATGGTTTTCTTTATGTCTCATTTGTGAGTTTACAGTTAAGG	T/C	2	7674466	TT	TT	TT	TT	TT	TT	TT	TT	TT	TT	TT	TT	TT	TT	TT	TC	TT	TT	TT	TT	TT	TC	TT	TT	TT	CC	CC	TT	CC	TT	TT	TT	TT	TT	TT	TT	TT	TT	TT	TT	TT	TT	TT	TT	TT
Bn-A02-p10858522	TGACCCCAAGCATAAATCCAATTTGTAGAAATATAAGGCTGACTGCATTT	T/G	2	7675132	TT	NN	NN	TG	TG	TG	TG	TT	TG	TG	TG	TG	TG	TG	TT	TG	TT	TG	TT	NN	TT	TG	TT	TG	TG	GG	GG	TT	GG	TT	TT	TT	TT	TG	TG	TT	TG	TT	TT	TG	TT	TG	TG	TG	TG
Bn-A02-p10861090	TATATGCGTACAAGAAATGATGCAAAACAAAAATTAACTCTTTGTAAATA	G/T	2	7678108	GG	GG	GG	GG	GG	GG	GG	GG	GG	GG	GG	GG	GG	GG	GG	GT	GG	GG	GG	GG	GG	GT	GG	GG	GG	TT	TT	GG	TT	GG	GG	GG	GG	GG	GG	GG	GG	GG	GG	GG	GG	GG	GG	GG	GG
Bn-A02-p10866642	AGACATTGTCAAAATGTGTTACGAAATGGGCGTCTCAATTCCAACTTGTC	A/C	2	7696742	AA	AA	AA	AA	AC	AA	AA	CC	AA	AA	AA	CC	AA	AA	AA	AC	AA	AA	AA	AA	AA	AC	AA	AA	AA	CC	CC	AA	CC	AA	AA	AA	AA	AA	AA	CC	AA	AA	AA	AA	AA	AA	AA	AA	AA
Bn-A02-p10879119	AAAGCATGTTGAACTGTTGCTCACCATCGTTTCTTCTTTCTAACGGGATT	C/T	2	7701727	NN	TT	CC	NN	NN	CC	NN	CC	NN	CC	NN	CC	NN	NN	NN	CC	NN	NN	CC	NN	CC	CC	CC	NN	NN	CC	CC	CC	CC	CC	CC	CC	CC	NN	NN	CC	CC	CC	NN	TT	CC	CC	NN	NN	NN
Bn-A02-p10895698	AGCAGGTTGTCTTCGGCCGTAGGTTGGCTACGGGCCATAATGGACCAACA	C/A	2	7741048	CC	CC	CC	CC	CA	CC	CC	AA	CC	CC	CC	AA	CC	CC	CC	CA	CC	CC	CC	CC	CC	CA	CC	CC	CC	AA	AA	CC	AA	CC	CC	CC	CC	CC	CC	AA	CC	CC	CC	CC	CC	CC	CC	CC	CC
Bn-A02-p10906851	GCTGACCAATCAAAACACTAACAAGAGGATCATCTTGATGAGCTCGACCA	A/G	2	7745691	AA	AA	AA	AA	AG	AA	AA	GG	AA	AA	AA	GG	AA	AA	AA	GG	AA	AA	AA	AA	AA	AG	AA	AA	AA	GG	GG	AA	GG	AA	AA	AA	AA	AA	AA	GG	AA	AA	AA	AA	AA	AA	AA	AA	AA
Bn-A01-p16630613	ATTTTTTATGACCTTAAATTTATCATCTTATAATTCCATTTCAAAAGGAT	G/A	2	7788221	GG	GG	GG	GG	GA	GG	GG	AA	GG	GG	GG	AA	GG	GG	GG	GA	GG	GG	GG	GG	GG	GA	GG	GG	GG	AA	AA	GG	AA	GG	GG	GG	GG	GG	GG	AA	GG	GG	GG	GG	GG	GG	GG	GG	GG
Bn-A01-p16627043	ATCGGACCTTCACAAGACCTAAATCTATATGCACTAAGCCACTAACTCCC	C/T	2	7791787	CC	CC	CC	CC	CT	CC	CC	TT	CC	CC	CC	TT	CC	CC	CC	CT	CC	CC	CC	CC	CC	CT	CC	CC	CC	TT	TT	CC	TT	CC	CC	CC	CC	CC	CC	TT	CC	CC	CC	CC	CC	CC	CC	CC	CC
Bn-A02-p11038401	CAAAGCTAATGCTGGTGTTCAAGAAAACCAGACCAGATTCAATGGTAAGA	C/A	2	7800999	NN	AA	CC	NN	CA	CC	NN	CC	NN	CC	NN	CC	NN	NN	NN	CC	AA	NN	CC	CC	CC	CC	CC	NN	NN	CC	CC	CC	CC	CC	CC	CC	CC	NN	NN	CC	CC	CC	NN	AA	CC	CC	NN	NN	NN
Bn-A02-p11060975	ATACATAACTTACCTTATTACATGCGAATCCCTGATAGTGCAGCGGTTTG	T/C	2	7821634	TT	CC	TT	TT	TC	TT	TT	TT	TT	CC	TT	TT	TT	TT	TT	TT	TT	TT	TT	TT	TT	TT	TT	TT	TT	TT	TT	CC	TT	CC	CC	TT	TC	TT	TT	TT	CC	TT	TT	CC	CC	NN	TT	TT	TT
Bn-A02-p11062457	TCTTAATATTTTGTTTTATGATCTTTGGATAAAATGTACATGTTCGCTTT	A/G	2	7823135	NN	AA	AA	NN	NN	AA	NN	GG	NN	NN	NN	GG	NN	NN	NN	GG	NN	NN	AA	AA	AA	GG	AA	NN	NN	GG	NN	AA	GG	AA	AA	AA	AA	NN	NN	GG	AA	AA	NN	AA	AA	NN	NN	NN	NN
Bn-A02-p11068431	ACTGTAGATCCGTTGATACCACTGCACCCAACTCAAGAAGGTCAAAACAC	T/C	2	7829843	TT	CC	TT	TT	TC	TT	TT	TT	TT	TT	TT	TT	TT	TT	TT	TT	TT	TT	TT	TT	TT	TT	TT	TT	TT	TT	TT	TT	TT	TT	TT	TT	TT	TT	TT	TT	TT	TT	TT	CC	TT	TT	TT	TT	TT
Bn-A02-p11070906	AAGCCAGTTGGTTCATTAGTGGGTGTGTGCTTGTGCTATAAAGGTCGATT	C/T	2	7833134	CC	CC	TT	CC	CT	CT	CC	TT	CC	CC	CC	TT	CC	CC	CC	CT	CC	CC	TT	TT	TT	CT	TT	CC	CC	TT	TT	CC	TT	CC	CC	CT	CT	CC	CC	TT	CC	TT	CC	CC	CC	NN	CC	CC	CC
Bn-A02-p11073162	GCTGAACATAGCCGAAATCGACGTTGATATATACCCAACTGAAAGGTTTT	T/C	2	7835607	NN	CC	TT	NN	TC	TT	NN	TT	NN	CC	NN	TT	NN	NN	NN	TT	NN	NN	TT	TT	TT	TT	TT	NN	NN	TT	TT	CC	TT	CC	CC	TT	TC	NN	NN	TT	CC	TT	NN	CC	CC	TC	NN	NN	NN
Bn-A02-p11073326	GGATATCAAATTGTTCGGTGAGCAAGATGGTGATGAGGCGGTTGATGCTA	A/C	2	7835770	AA	AA	CC	AA	NN	CC	AA	CC	AA	AA	AA	CC	AA	AA	AA	CC	AA	AA	CC	CC	CC	NN	CC	AA	AA	CC	CC	AA	CC	AA	AA	NN	AC	AA	AA	CC	AA	CC	AA	AA	AA	AC	AA	AA	AA
Bn-A02-p11080706	AATACACAAATAAACATCTGTAACACCAGTTAGAAATTGATCTGCGCATC	G/A	2	7842410	NN	AA	GG	NN	NN	GG	NN	GG	NN	NN	NN	GG	NN	NN	NN	GG	NN	NN	GG	GG	GG	GG	GG	NN	NN	GG	GG	AA	GG	AA	AA	GG	NN	NN	NN	GG	NN	GG	NN	AA	NN	NN	NN	NN	NN
Bn-A02-p11086855	ATCCATATGGAAACCCATGTGTACTACAAGAAGCAAATTAACAAAGGTTA	C/T	2	7845560	CC	CC	CC	CC	CC	CC	CC	CC	CC	CC	CC	CC	CC	NN	CC	CC	CC	CC	TT	TT	CC	CC	CC	CC	CC	CC	CC	CC	CC	CC	CC	CT	CT	CC	CC	CC	CC	TT	CC	CC	CC	CT	CC	CC	CC
Bn-A02-p11096221	TTAATTGATCTCGACGATTACATGTTCATGTTCACAATGAAAAGGGCTTC	A/G	2	7861465	AA	GG	AA	AA	AG	AA	AA	AA	AA	AA	AA	AA	AA	AA	AA	AA	AA	AA	AA	AA	AA	AA	AA	AA	AA	AA	AA	AA	AA	AA	AA	AA	AA	AA	AA	AA	AA	AA	AA	GG	AA	AA	AA	AA	AA
Bn-A02-p11153317	TCTTTAATTTCTTTAGTGAAACATATTTTAATCATTTTGACTCTTTTGTG	C/A	2	7926559	CC	NN	CC	CC	CA	CC	NN	CA	CC	CC	CC	AA	CC	CC	CC	CA	CC	CC	CC	CC	CC	CC	CC	CC	CC	AA	CA	CC	CA	CC	CC	CC	CC	CC	CC	CA	CC	CC	CC	NN	CC	CC	CC	CC	CC
Bn-A02-p11155686	ACTCGACCTGTCGAAATTTCGATAATCAGACCGATGTACAATGCAAGAAC	A/G	2	7928934	AA	GG	AA	AA	AG	AA	AA	AA	AA	AA	AA	AA	AA	AA	AA	AA	AA	AA	AA	AA	AA	AA	AA	AA	AA	AA	AA	AA	AA	AA	AA	AA	AA	AA	AA	AA	AA	AA	AA	GG	AA	AA	AA	AA	AA
Bn-A02-p11156474	GTTCCTTGGCGTCACCCTGATCTCTCCCAGAAAATGTTAAATACTCCATA	T/C	2	7929722	TT	CC	TT	TT	TC	TT	TT	TT	TT	TT	TT	TT	TT	TT	TT	TT	TT	TT	TT	TT	TT	TT	TT	TT	TT	TT	TT	TT	TT	TT	TT	TT	TT	TT	TT	TT	TT	TT	TT	CC	TT	TT	TT	TT	TT
Bn-A02-p11159353	CACTTCACACATAAAAACTACATGTTCCATTAGGGAGTATCCGGTCAGCA	C/T	2	7932669	CC	TT	CC	CC	CT	CC	CC	CC	CC	CC	CC	CC	CC	CC	CC	CC	CC	CC	CC	CC	CC	CC	CC	CC	CC	CC	CC	CC	CC	CC	CC	CC	CC	CC	CC	CC	CC	CC	CC	TT	CC	CC	CC	CC	CC
Bn-A02-p11160726	CATGAAACACGTAACATGATTCTCAGGCATATGCATACAATATATTATTA	G/A	2	7934042	GG	GG	AA	GG	GA	GA	GG	AA	GG	GG	GG	AA	GG	GG	GG	GA	GG	GG	GG	AA	AA	GA	AA	GG	GG	AA	AA	GG	AA	GG	GG	GG	GG	GG	GG	AA	GG	GG	GG	GG	GG	GG	GG	GG	GG
Bn-A02-p11161716	TTGAACTCCGTGTAGATGCTAATTGTCGCTGGACTTTTGAAGAGGCTATA	T/C	2	7935032	TT	CC	TT	TT	TC	TT	TT	TT	TT	TT	TT	TT	TT	TT	TT	TT	TT	TT	TT	TT	TT	TT	TT	TT	TT	TT	TT	TT	TT	TT	TT	TT	TT	TT	TT	TT	TT	TT	TT	CC	TT	TT	TT	TT	TT
Bn-A02-p11170230	GTGACCAAGTATGAAGCTGTGCGTCATTGTTAGTTTTCGCCCATTTCATC	A/C	2	7959605	AA	CC	AA	AA	AC	AA	AA	AA	AA	CC	AA	NN	AA	AC	AA	AA	AA	AA	CC	AA	AA	AA	AA	NN	AA	AC	NN	CC	AA	CC	CC	AC	CC	AA	AA	AA	CC	CC	AA	CC	CC	CC	AA	AA	AA
Bn-A02-p11187572	CAAGAAGCCCTTAGTCACAATCCCTCTTAAATTACACATGCAAACAAGGT	A/G	2	7978121	AA	GG	AA	AA	AG	AA	AA	AA	AA	AA	AA	AA	AA	AA	AA	AA	AA	AA	AA	AA	AA	AA	AA	AA	AA	AA	AA	AA	AA	AA	AA	AA	AA	AA	AA	AA	AA	AA	AA	GG	AA	AA	AA	AA	AA
Bn-A02-p11200305	CCAAAGGAAGAGTATTCAGTCAAACAAAGTCAAATAAACCCTTTATAAGT	A/G	2	7989842	AA	GG	AA	AA	AG	AA	AA	AA	AA	AA	AA	AA	AA	AA	AA	AA	AA	AA	AA	GG	AA	AA	AA	AA	AA	AA	AA	AA	AA	AA	AA	AA	AA	AA	AA	AA	AA	AA	AA	GG	AA	AA	AA	AA	AA
Bn-A02-p11209194	ATTGTGGCCGACCTATGCAGCATAATCTCAAGCGAATTCATGGAAGTGCG	G/A	2	7998303	GG	AA	GG	GG	GA	GG	GG	AA	GG	GG	GG	AA	GG	GG	GG	GA	GG	GG	GG	AA	GG	GG	GG	GG	GG	AA	AA	GG	AA	GG	GG	GG	GG	GG	GG	AA	GG	GG	GG	AA	GG	GG	GG	GG	GG
Bn-A02-p11345557	AATTTCAGGTTTCTCTTCCATGTAAATGATCCTTCTTGTGTGTTTTGGTT	T/C	2	8004760	TT	CC	TT	CC	TC	TT	TT	TT	TT	TT	TT	TT	TT	TT	TT	TT	TT	TT	TT	TT	TT	TT	TT	TT	TT	TT	TT	CC	CC	CC	CC	TT	TC	TT	TT	TT	CC	TT	TT	CC	CC	TT	TT	TT	TT
Bn-A02-p11356944	CTTAGAGAAGTACTGTAGCAAGTGACCTGGAAAGCTGTTAGTGTAAGACA	T/C	2	8016034	TC	TT	NN	TT	TC	CC	CC	NN	TT	NN	TT	NN	CC	CC	CC	CC	TT	CC	TT	CC	NN	TC	NN	CC	CC	NN	NN	CC	TT	CC	CC	TT	TC	TT	TT	NN	CC	TT	TT	TT	CC	TT	TT	TT	TT
Bn-A02-p11365167	GTAAATCTCTTAGAGGAGAAGGTAAAATACAAGTTCCAAAAAATTACATA	A/C	2	8024881	AC	CC	AA	CC	NN	AC	CC	AA	AA	AA	AA	AA	CC	CC	CC	AC	AA	CC	AA	CC	AA	AC	AA	CC	CC	AA	AA	AA	CC	AA	AA	AA	AA	AA	AA	AA	AA	AA	AA	CC	AA	AA	AA	AA	AA
Bn-A02-p11440895	TTGCTTAGTCATTAGGTTTTACATTTATATCTTACCATAGTAAAACTATG	A/C	2	8151577	AC	CC	AA	AA	AC	AC	CC	AA	AA	AA	AA	AA	CC	CC	CC	AC	AA	CC	AA	CC	AA	AC	AA	CC	CC	AA	AA	AA	AA	AA	AA	AA	AA	AA	AA	AA	AA	AA	AA	CC	AA	AA	AA	AA	AA
Bn-A02-p11441711	AAAGCAAAGTGACAAATGGATGAAGAACCCGAAAAGCAATGCAAATATAT	T/G	2	8152395	TG	GG	TT	TT	TG	TG	GG	TT	TT	TT	TT	TT	GG	GG	GG	TG	TT	GG	TT	GG	TT	TG	TT	GG	GG	TT	TT	TT	TT	TT	TT	TT	TT	TT	TT	TT	TT	TT	TT	GG	TT	TT	TT	TT	TT
Bn-A02-p11449348	TTGTTGTTGTCTTTTGTCTCTCCGTTGATTTGTCAACTCAAACACAGACC	G/A	2	8161083	GG	AA	GG	GG	GA	GG	GG	GG	GG	GG	GG	GG	GG	GG	GG	GG	GG	GG	GG	GG	GG	GG	GG	GG	GG	GG	GG	GG	GG	GG	GG	GG	GG	GG	GG	GG	GG	GG	GG	AA	GG	GG	GG	GG	GG
Bn-A02-p11449488	CTCCTTATGTAGGAGTTTGCTTACGTGGCGGAATCTTGAGCGATGAAAAC	T/C	2	8161223	TT	TT	CC	TT	TC	TC	TT	CC	TT	TT	TT	CC	TT	TT	TT	TT	TT	TT	TT	TT	CC	TC	CC	TT	TT	TT	TT	CC	TT	TT	TT	TT	TT	TT	TT	CC	TT	TT	TT	TT	TT	TT	TT	TT	TT
Bn-A02-p11450032	GAGCAAACTGATATTAGATATTTTTACCTTTAGCGATGGAAACTGCAGAA	T/C	2	8161767	TT	TT	CC	TT	TC	TC	TT	CC	TT	TT	TT	CC	TT	TT	TT	TT	TT	TT	TT	TT	CC	TC	CC	TT	TT	TT	TT	CC	TT	TT	TT	TT	TT	TT	TT	CC	TT	TT	TT	TT	TT	TT	TT	TT	TT
Bn-A02-p11450463	ACTACTAGCTAGTGTCTACTTACTAAACAATCGGAACTTACGATTCGATT	G/T	2	8162198	GG	GG	TT	GG	GT	GT	GG	TT	GG	GG	GG	TT	GG	GG	GG	GG	GG	GG	GG	GG	TT	GT	TT	GG	GG	GG	GG	TT	GG	GG	GG	GG	GG	GG	GG	TT	GG	GG	GG	GG	GG	GG	GG	GG	GG
Bn-A02-p11451035	ACAGCAAGGCCATGACGAACATGAACTCTGGAGGAGGTAGGCGAAGACTT	C/T	2	8162770	CC	TT	TT	CC	CT	CT	CC	TT	CC	CC	CC	TT	CC	CC	CC	CC	CC	CC	CC	CC	TT	CT	TT	CC	CC	CC	CC	TT	CC	CC	CC	CC	CC	CC	CC	TT	CC	CC	CC	TT	CC	CC	CC	CC	CC
Bn-A02-p11451261	TTCTTAGGTAAGGTAAGCTTGAGTTAGTGAACCACGACGTGATTAAGAAA	C/T	2	8162996	CC	CC	TT	CC	CT	CT	CC	TT	CC	CC	CC	TT	CC	CC	CC	CC	CC	CC	CC	CC	TT	CT	TT	CC	CC	CC	CC	TT	CC	CC	CC	CC	CC	CC	CC	TT	CC	CC	CC	CC	CC	CC	CC	CC	CC
Bn-A02-p11454010	TATTGGGTTATCACGTTAACACAACTGGTGCGGTTTTACCGTTGGGTTGA	T/G	2	8165903	TT	GG	GG	TT	GG	NN	NN	GG	TT	NN	TT	GG	TT	NN	TT	TT	TT	TT	TT	TT	GG	TG	GG	TT	TT	TT	TT	GG	TT	TT	TT	TT	TT	TT	TT	GG	NN	TT	TT	GG	TT	TT	TT	TT	TT
Bn-A02-p11454658	CAAGAAACGGCTAGGAAAGCAATGGCAGGACTTGCTGCTTGTCCAGGATT	A/G	2	8166551	AA	GG	GG	AA	NN	AG	AA	GG	AA	AA	AA	GG	AA	AA	AA	AA	AA	AA	AA	AA	GG	AG	GG	AA	AA	AA	AA	GG	AA	AA	AA	AA	AA	AA	AA	GG	AA	AA	AA	GG	AA	AA	AA	AA	AA
Bn-A02-p11454746	ACCGATTGAAAGGCAGGATTACTATTCTAAATACCACAGGACACCGAACC	C/A	2	8166639	CC	AA	CC	CC	CA	CC	CC	CC	CC	CC	CC	CC	CC	CC	CC	CC	CC	CC	CC	CC	CC	CC	CC	CC	CC	CC	CC	CC	CC	CC	CC	CC	CC	CC	CC	CC	CC	CC	CC	AA	CC	CC	CC	CC	CC
Bn-A02-p11455068	ATAGTTTGTGATTGAGCTTCTTACAGAACCATGTTGCACTTTCGCTGGAG	T/G	2	8166961	TT	GG	TT	TT	TG	TT	TT	TT	TT	TT	TT	TT	TT	TT	TT	TT	TT	TT	TT	TT	TT	TT	TT	TT	TT	TT	TT	TT	TT	TT	TT	TT	TT	TT	TT	TT	TT	TT	TT	GG	TT	TT	TT	TT	TT
Bn-A02-p11455310	GACTCTGGACGGTGAGGATGTTAGTTTGCCCAATTTTTGAAATGGGCTAT	T/G	2	8167203	TT	TT	GG	TT	TG	TG	TT	GG	TT	TT	TT	GG	TT	TT	TT	TT	TT	TT	TT	TT	GG	TG	GG	TT	TT	TT	TT	GG	TT	TT	TT	TT	TT	TT	TT	GG	TT	TT	TT	TT	TT	TT	TT	TT	TT
Bn-A02-p11455369	TTTCAAAAATTGGGCAAACTAACATCCTCACCGTCCAGAGTCCGAAAGCA	G/T	2	8167262	GG	TT	GG	GG	GT	GG	GG	GG	GG	GG	GG	GG	GG	GG	GG	GG	GG	GG	GG	GG	GG	GG	GG	GG	GG	GG	GG	GG	GG	GG	GG	GG	GG	GG	GG	GG	GG	GG	GG	TT	GG	GG	GG	GG	GG
Bn-A02-p11455659	TCGGGTCTTTTCTGCTTTCGGAGGGTTTGGGGATAGTTAAGAATTCTAAA	T/G	2	8167552	TT	GG	TT	TT	TG	TT	TT	TT	TT	TT	TT	TT	TT	TT	TT	TT	TT	TT	TT	TT	TT	TT	TT	TT	TT	TT	TT	TT	TT	TT	TT	TT	TT	TT	TT	TT	TT	TT	TT	GG	TT	TT	TT	TT	TT
Bn-A02-p11457727	ATACAAATAAAAAGAAAACTACGTTTTTAAAGCACAGACGTTTCTTGGAA	G/A	2	8169619	GG	AA	AA	GG	GA	GA	GG	AA	GG	GG	GG	AA	GG	GG	GG	GG	GG	GG	GG	GG	AA	GA	AA	GG	GG	GG	GG	AA	GG	GG	GG	GG	GG	GG	GG	AA	GG	GG	GG	AA	GG	GG	GG	GG	GG
Bn-A02-p11492320	AACCGAGACAACGAAAGTTGGCCTTTTGTGATCTACCATCACTTAATTTG	T/C	2	8209072	TT	CC	CC	CC	NN	TC	TT	CC	TT	CC	TT	CC	TT	TT	TT	TT	TT	TT	TT	TT	CC	TC	CC	TT	TT	TT	TT	CC	CC	CC	CC	TT	TC	TT	TT	CC	CC	TT	TT	CC	CC	CC	TT	TT	TT
Bn-A02-p11513420	AGCGTGAGATGATCTAGAAGAGAGAGGTCAAGGAACACTAACCATTTTCA	C/T	2	8230530	CC	CC	TT	CC	NN	CT	CC	TT	CC	CC	CC	TT	CC	CC	CC	CC	CC	CC	CC	CC	TT	CT	TT	CC	CC	CC	CC	CC	CC	CC	CC	CC	CC	CC	CC	TT	CC	CC	CC	CC	CC	CC	CC	CC	CC
Bn-A02-p11521800	TCTTTCGAGGGGTTTGAATCAGTGCTATGTATCATGACCTCTCTTCAATT	T/G	2	8236144	TT	GG	GG	TT	TG	TG	TT	GG	TT	TT	TT	GG	TT	TT	TT	TG	TT	TT	TT	TT	GG	TG	GG	TT	TT	GG	GG	GG	GG	GG	GG	TT	TG	GG	TG	GG	GG	TT	TT	GG	GG	TT	TT	TT	TT
Bn-A02-p11248280	TTGAGAAAGCACAAATATTATTGAACAAGATAAAATAAGAGTGTAATCAA	A/G	2	8255237	AA	AA	GG	AA	AA	AG	AA	AA	AA	GG	AA	AA	AA	AA	AA	AA	AA	AA	GG	GG	GG	AG	GG	AA	AA	AA	AA	GG	AA	GG	GG	AG	GG	AA	AA	AA	GG	GG	AA	AA	GG	GG	AA	AA	AA
Bn-A02-p11248642	GCTCAATGAGGGATCGTCTTCTGTCAATCCCGCAAGATGGTTCAATTTCT	T/C	2	8255599	TT	CC	TT	CC	TC	TT	TT	TT	TT	TT	TT	TT	TT	TT	TT	TT	TT	TT	TT	TT	TT	TT	TT	TT	TT	TT	TT	TT	TT	TT	TT	TT	TT	TT	TT	TT	TT	TT	TT	CC	TT	TT	TT	TT	TT
Bn-A02-p11248742	CGATCAACTCTGGAGATTGTCGCAGAGCGATCAAACTGAACCATCTTGAG	A/G	2	8255699	AA	AA	GG	AA	AA	AG	AA	AA	AA	GG	AA	AA	AA	AA	AA	AA	AA	AA	GG	GG	GG	AG	GG	AA	AA	AA	AA	GG	AA	GG	GG	AG	GG	AA	AA	AA	GG	GG	AA	AA	GG	GG	AA	AA	AA
Bn-A02-p11248828	ACTCAATAGGTCCATCGATATCGTGTTGTTGATTTACAAAATAAATGTGT	A/G	2	8255785	AA	AA	GG	AA	AA	AG	AA	AA	AA	GG	AA	AA	AA	AA	AA	AA	AA	AA	GG	GG	GG	AG	GG	AA	AA	AA	AA	GG	AA	GG	GG	AG	GG	AA	AA	AA	GG	GG	AA	AA	GG	GG	AA	AA	AA
Bn-A02-p11259297	TCAATTTTCTGGTTGTTAATGTAGCAAAAGTTGACAAATTTCTTCACCCA	A/G	2	8266254	AA	GG	GG	GG	AG	AG	AA	AA	AA	GG	AA	AA	AA	AA	AA	AA	AA	AA	GG	GG	GG	AG	GG	AA	AA	AA	AA	GG	AA	GG	GG	AG	GG	AA	AA	AA	GG	GG	AA	GG	GG	GG	AA	AA	AA
Bn-A02-p11262178	AGCTATTTTATGTCAAGGCTTTATGAGGTTAAACAGTTTTTCACAGTCTG	G/A	2	8269289	GG	AA	AA	AA	GG	GA	GG	GG	GG	AA	GG	GG	GG	GG	GG	GG	GG	GG	AA	AA	AA	GA	AA	GG	GG	GG	GG	AA	GG	AA	AA	GA	AA	GG	GG	GG	AA	AA	GG	AA	AA	AA	GG	GG	GG
Bn-A02-p11284285	AGAAGAAATTTGATGGGATATTCTGGCAGGAAGAAGCTGCTCCTTTCTTT	C/T	2	8292787	CC	TT	TT	TT	CT	CT	CC	CC	CC	CC	CC	CC	CC	CC	CC	CC	CC	CC	TT	CC	TT	CT	TT	CC	CC	CC	CC	CC	TT	CC	CC	CT	CT	CC	CC	CC	CC	TT	CC	TT	CC	CT	CC	CC	CC
Bn-A02-p11284503	AGGAATGGCTAAGAAGAGCATAGCATTGTTTCATGCACCTATGCTTATAG	G/A	2	8293004	GG	GG	GG	GG	GA	GG	GG	AA	GG	NN	GG	AA	GG	GG	GG	GG	GG	GG	GG	GG	GG	GG	GG	GG	GG	GG	GG	NN	GG	NN	NN	GG	GG	GG	GG	AA	GG	GG	GG	GG	NN	NN	GG	GG	GG
Bn-A02-p11291606	CTCGCCACCGCTCTTCCCATAGTTGACAAATCCATCTCCTTCCCCTTCTT	T/C	2	8302343	TT	CC	CC	CC	TC	TC	TT	TT	TT	TT	TT	TT	TT	TT	TT	TT	TT	TT	TT	TT	CC	TC	CC	TT	TT	TT	TT	TT	CC	TT	TT	TT	TT	TT	TT	TT	TT	TT	TT	CC	TT	TT	TT	TT	TT
Bn-A02-p11320789	ATGATTATTATGGCAAAACCCTTCATAATAATTTACTCTATAGAAGTTTT	T/G	2	8327402	TT	TT	GG	NN	TG	TG	TT	GG	NN	TT	TG	GG	TT	NN	TT	NN	TT	TT	TT	GG	GG	NN	GG	TT	TT	TT	TT	GG	TT	GG	GG	NN	NN	NN	NN	GG	GG	TT	TT	TT	GG	TT	TT	NN	NN
Bn-A02-p11328718	TTTGTTTCTTTGAACCTTTCATCTTTTAGAACGTATCACTACGTCTCCAA	A/G	2	8335086	AG	AA	AA	AA	AA	AA	AA	AA	GG	AA	GG	AA	AA	AA	AA	AG	GG	AA	GG	AA	AA	GG	AA	AA	AA	GG	GG	AA	AA	AA	AA	GG	AG	GG	GG	AA	AA	GG	GG	AA	AA	AG	GG	GG	GG
Bn-A02-p11648522	GGAACTAGAGAGACGAGTATCTGACTGTAGCTGAATTTTGTTTTGTGTTG	A/C	2	8372263	AA	CC	CC	CC	AC	AC	AA	CC	AA	AA	AA	CC	AA	AA	AA	AC	AA	AA	AA	AA	CC	AC	CC	AA	AA	CC	CC	CC	CC	CC	CC	AA	AC	CC	AC	CC	CC	AA	AA	CC	CC	AA	AA	AA	AA
Bn-A02-p11660867	ATTTAGTGGTATACTGGTATGCAAACAGGAGCGGACGCATGTTGTGGCTT	A/C	2	8378528	AA	AA	CC	CC	AA	CC	AA	AA	AA	AA	AA	AA	AA	AA	AA	AA	AA	AA	AA	AA	CC	AC	CC	AA	AA	AA	AA	AA	AA	AA	AA	AA	AA	AA	AA	AA	AA	AA	AA	AA	AA	AA	AA	AA	AA
Bn-A02-p11673455	CTGTAATGTGTATGGAGGACGGAAAATTTAATACATGAGGGGACACTGCG	T/C	2	8394096	NN	CC	TT	TT	NN	TT	NN	TT	NN	NN	NN	TT	NN	NN	NN	TT	NN	NN	NN	NN	TT	TT	TT	NN	NN	TT	TT	TT	TT	TT	TT	NN	NN	CC	CC	TT	TT	NN	NN	CC	TT	NN	NN	NN	NN
Bn-A02-p11682974	GTCGCAGAATGAGGAAACTCTGTTTCAAAAGTTCAATGATCAAGGTAATA	C/T	2	8405396	CC	TT	TT	TT	CT	CT	CC	TT	CC	CC	CC	TT	CC	CC	CC	CT	CC	CC	CC	CC	TT	CT	TT	CC	CC	TT	TT	TT	TT	TT	TT	CC	CT	TT	CT	TT	TT	CC	CC	TT	TT	CC	CC	CC	CC
Bn-A02-p11683024	CATGTCAAACTCCCTTTGCATCGACTCCTTGAACTCTTTCATCATTGAAA	A/C	2	8405446	AA	CC	CC	CC	AC	AC	AA	CC	AA	AA	AA	CC	AA	AA	AA	AC	AA	AA	AA	AA	CC	AC	CC	AA	AA	CC	CC	CC	CC	CC	CC	AA	AC	CC	AC	CC	CC	AA	AA	CC	CC	AA	AA	AA	AA
Bn-A02-p11683481	TTTTGGCATCTGGTATAAGAGAGGAGGGAAAGGAGAGCTACTGGTCTACA	C/T	2	8405903	CC	TT	TT	TT	CT	CT	CC	TT	CC	CC	CC	TT	CC	CC	CC	CT	CC	CC	CC	CC	TT	CT	TT	CC	CC	TT	TT	TT	TT	TT	TT	CC	CT	TT	CT	TT	TT	CC	CC	TT	TT	CC	CC	CC	CC
Bn-A02-p11703005	AGTGCATTCGTGGTATCCTAATGGGTGGCATGTGTCCATCTAGCAAACTT	C/T	2	8418273	CC	TT	CC	CC	CT	CC	CC	TT	CC	CC	CC	TT	CC	CC	CC	CT	CC	CC	CC	CC	CC	CC	CC	CC	CC	TT	TT	TT	TT	TT	TT	CC	CT	TT	CT	TT	TT	CC	CC	TT	TT	CC	CC	CC	CC
Bn-A02-p11737945	ATATAAACAATGATAAAGACTGCATAGCTATTTGAATTTTAAAAATAAGT	C/T	2	8450412	CC	CC	TT	TT	CC	CT	CC	NN	CC	CC	CC	NN	CC	CC	CC	CC	CC	CC	CC	CC	TT	CT	TT	CC	CC	NN	NN	CC	CC	CC	CC	CC	CC	CC	CC	NN	CC	CC	CC	CC	CC	CC	CC	CC	CC
Bn-A02-p11738896	GCTCAGCTGGAGGATTTTCTTTGATAAAAGTACTACCGGAAGGGAATCTC	C/T	2	8451363	CC	CC	TT	TT	CC	CT	CC	NN	CC	CC	CC	NN	CC	CC	CC	CC	CC	CC	CC	CC	TT	CT	TT	CC	CC	NN	NN	CC	CC	CC	CC	CC	CC	CC	CC	NN	CC	CC	CC	CC	CC	CC	CC	CC	CC
Bn-A02-p11746891	GCCAAATGCAAAGTAAAAATAGCAAAGTGATTTAGTGGTTGAAAAAGTTA	T/C	2	8457519	TT	CC	TT	TT	TC	TT	TT	TT	TT	CC	TT	TT	TT	TT	TT	TT	TT	TT	TT	TT	TT	TT	TT	TT	TT	TT	TT	CC	CC	CC	CC	TT	TC	CC	TC	TT	CC	TT	TT	CC	CC	TC	TT	TT	TT
Bn-A02-p11748602	ATCGGAGAGCATCCACACCATCCACAATTTAAAATGGCTCTACTTTTGTA	A/G	2	8459228	AA	GG	AA	AA	AG	AA	AA	AA	AA	GG	AA	AA	AA	AA	AA	AA	AA	AA	AA	AA	AA	AA	AA	AA	AA	AA	AA	GG	GG	GG	GG	AA	AG	GG	AG	AA	GG	AA	AA	GG	GG	AG	AA	AA	AA
Bn-A02-p11765114	AACCAACGATTCAATTATATATCGGTGGTTATTTTTTGACATTCAATATT	T/C	2	8472396	TC	TT	TT	TT	TT	TT	TT	TT	CC	CC	CC	TT	TT	TT	TT	TT	CC	TT	CC	TT	TT	CC	TT	TT	TT	TT	TT	TT	CC	CC	CC	CC	TC	TT	TC	TT	CC	CC	CC	TT	CC	TC	CC	CC	CC
Bn-A02-p11772983	GAGTTCAGCGCACGCGCTGTTAAATCATATACTTATTCATTTGTTAATTA	A/G	2	8480572	AG	AA	AA	AA	AG	AG	GG	AA	AA	AA	AA	AA	GG	GG	GG	AG	AA	GG	AA	AG	AA	AG	AA	GG	GG	AA	AA	AA	AG	GG	GG	AA	GG	AA	AA	AA	GG	AA	AA	AA	GG	AA	AA	AA	AA
Bn-A02-p11786253	GTTGCATTATTGTTTCCCTTTCTCTCTCTTTTTGACTCCTTCACATATTC	T/C	2	8489943	TT	NN	NN	CC	TT	TT	TT	NN	TT	TT	TT	NN	TT	TT	TT	TT	TT	TT	TT	TT	NN	TT	NN	TT	TT	NN	NN	NN	TT	TT	TT	TT	TT	NN	TT	NN	TT	TT	TT	NN	TT	TT	TT	TT	TT
Bn-A02-p11789023	ATCTGATACTATTTAATATCAATAATTAGCCATTGAGTTCGTCAGCACTA	T/C	2	8492723	TC	TT	TT	TT	TC	TC	CC	TT	TT	TT	TT	TT	CC	CC	CC	TC	TT	CC	TT	CC	TT	TC	TT	CC	CC	TT	TT	TT	TT	TT	TT	TT	TC	TT	TT	TT	TT	TT	TT	TT	TT	TT	TT	TT	TT
Bn-A02-p11793499	GAACCATTCTCGGTTAGACGGTTACTCAAAAGCCTGTTCAGTTCTGAGTG	C/T	2	8497176	CC	TT	CC	CC	CT	CC	CC	CC	CC	CC	CC	CC	CC	CC	CC	CC	CC	CC	CC	CC	CC	CC	CC	CC	CC	CC	CC	CC	CC	CC	CC	CC	CC	TT	NN	CC	CC	CC	CC	TT	CC	CC	CC	CC	CC
Bn-A02-p11816790	AAACTAAGATGTAATTTAAGCAAGATTGGTTGGATTAGCTCATTGAACTC	C/T	2	8522574	CT	TT	TT	CC	CT	TT	TT	TT	CC	CC	CC	TT	TT	TT	TT	TT	CC	TT	CC	TT	TT	CT	TT	TT	TT	TT	TT	TT	CC	CC	CC	CC	CT	TT	CT	TT	CC	CC	CC	TT	CC	CT	CC	CC	CC
Bn-A02-p11842725	GATTGTTCATGCTTGTGTCTCTTTCTGGTAATACTCATGGACCATGGTTC	T/C	2	8550676	TT	TT	CC	CC	TC	CC	TT	CC	TT	TT	TT	CC	TT	TT	TT	CC	TT	TT	TT	TT	CC	TC	CC	TT	TT	CC	CC	CC	CC	TT	CC	TT	TT	TT	TT	CC	CC	TT	TT	TT	CC	NN	TT	TT	TT
Bn-A02-p11847986	GAAACAGCCTAGAGCCGACAACTTTTGTGCGTGCTTTATTAGAAAGTTTT	A/G	2	8558437	AA	AA	GG	GG	NN	AG	NN	GG	NN	NN	NN	GG	AA	AA	NN	GG	AA	NN	AA	AA	GG	AG	GG	NN	AA	GG	NN	GG	GG	AA	GG	AA	AA	AA	AA	GG	GG	AA	AA	AA	GG	NN	AA	NN	AA
Bn-A02-p11849409	GAGAATTCGAGTCTATCCGGATGACGTCATTCCCTAAAATCTCGACACGT	C/T	2	8560351	CC	TT	CC	CC	CT	CC	CC	CC	CC	CC	CC	CC	CC	CC	CC	CC	CC	CC	CC	CC	CC	CC	CC	CC	CC	CC	CC	CC	CC	CC	CC	CC	CC	TT	CT	CC	CC	CC	CC	TT	CC	CC	CC	CC	CC
Bn-A02-p11849571	TCTCTTCCAGGGTCTCAACTCAAAAGATGTTAGTACACCTTCTGTTAATC	G/A	2	8560513	GG	GG	AA	AA	GA	GA	GG	AA	GG	GG	GG	AA	GG	GG	GG	AA	GG	GG	GG	GG	AA	GA	AA	GG	GG	AA	AA	AA	AA	GG	AA	GG	GG	GG	GG	AA	AA	GG	GG	GG	AA	NN	GG	GG	GG
Bn-A02-p11863349	TGGGCAAATATTAATTGTCACATATCCACCACTGGTCTAAAATGATGGCA	T/C	2	8574422	TT	CC	TT	CC	TC	TT	TT	TT	TT	TT	TT	TT	TT	TT	TT	TT	TT	TT	TT	TT	TT	TT	TT	TT	TT	TT	TT	TT	TT	TT	TT	TT	TT	CC	TC	TT	TT	TT	TT	CC	TT	TT	TT	TT	TT
Bn-A02-p11863681	AAAAACATCGTTGATCATGAGCACAAACCAAAGTTTAATATAAACGAGTC	T/C	2	8574755	TC	CC	TT	CC	TC	TC	CC	TT	TT	TT	TC	TT	CC	CC	CC	TT	TT	CC	TT	CC	TT	TT	TT	CC	CC	TT	TT	TT	TT	CC	TT	TT	CC	CC	CC	TT	TT	TT	TT	CC	TT	TT	TT	TT	TT
Bn-A02-p11896294	CACAATTTTCAAATGAAGCATCCTCTCTAAATTCCTCAAAATTCAGTATT	T/G	2	8599102	TG	TT	GG	TT	TG	GG	GG	GG	TT	TT	NN	GG	GG	GG	GG	GG	TT	GG	TT	GG	GG	TG	GG	GG	GG	GG	GG	GG	TT	GG	TT	TT	GG	TT	TT	GG	TT	TT	TT	TT	TT	TT	TT	TT	TT
Bn-A02-p11901091	CTCCACTATGTTTGGAAACCAGTGATAAAACTTTTTCATGTTTCTTTTTC	A/G	2	8610436	AG	AA	GG	AA	AG	GG	GG	GG	AA	AG	NN	GG	GG	GG	GG	GG	AA	GG	AA	GG	GG	AG	GG	GG	GG	GG	GG	GG	GG	GG	GG	AA	GG	AA	AA	GG	GG	AA	AA	AA	GG	NN	AA	AA	AA
Bn-A02-p11906704	CAATTGATTAAAATCTCGAAACATGATTGAAGATATGCATATTTATCTCA	G/A	2	8616053	GA	GG	AA	GG	NN	AA	AA	AA	GG	GG	GG	AA	AA	AA	AA	AA	GG	NN	GG	AA	AA	GA	AA	AA	AA	AA	NN	AA	AA	AA	AA	GG	AA	GG	GG	AA	NN	GG	GG	GG	AA	GG	GG	GG	GG
Bn-A02-p11937221	ACCATGGGTGTAAATGATGGTGCTGAATAAAGTTGTAAGTACCAGGGGAG	G/A	2	8649973	GG	AA	AA	AA	GA	GA	GG	GG	GG	GG	GG	GG	GG	GG	GG	GG	GG	GG	GG	GG	AA	GG	AA	GG	GG	GG	GG	GG	GG	GG	GG	GG	GG	AA	GA	GG	GG	GG	GG	AA	GG	AA	GG	GG	GG
Bn-A02-p11939715	TTTCTTTCTTGAATAATTGCTCTCTAGTTGATTATTGTCTCAGTACTAGC	A/C	2	8652473	AC	AA	AA	AA	AC	AC	CC	CC	AA	AA	AA	CC	CC	CC	CC	AA	AA	CC	CC	CC	AA	AC	AA	CC	CC	AA	AA	CC	CC	CC	CC	AA	CC	AA	AA	CC	CC	AA	AA	AA	CC	AC	AA	AA	AA
Bn-A02-p11939983	TAAACACAAACATTGGTTTAATTTAACCCTATATAGTTAGTTCATCGTTA	G/A	2	8652740	GA	GG	AA	GG	GA	AA	AA	AA	GG	GG	GG	AA	AA	AA	AA	GG	GG	AA	AA	AA	AA	GA	AA	AA	AA	GG	GG	AA	AA	AA	AA	GG	AA	GG	GG	AA	AA	GG	GG	GG	AA	NN	GG	GG	GG
Bn-A02-p11960741	ATCCCTTAATCTCTGCATCAGTTTAATCCCTCCTAAATTTAATACTGTTC	C/T	2	8674044	CT	TT	CC	CC	CT	CT	TT	CC	CC	CC	CC	CC	TT	TT	TT	CC	CC	TT	TT	TT	CC	CC	CC	TT	TT	CC	CC	CC	CC	TT	CC	CC	TT	TT	CT	CC	CC	CC	CC	TT	CC	TT	CC	CC	CC
Bn-A02-p11998345	AGGGAACCTCTGGTATAATAATCATGAATTTGGAATGGGATTAATGATTT	T/C	2	8704875	TT	TT	CC	CC	TT	NN	TT	TT	TT	TT	TT	TT	TT	TT	TT	TT	TT	TT	TT	TT	CC	TT	CC	TT	TT	TT	TT	TT	TT	TT	TT	TT	TT	TT	TT	TT	TT	TT	TT	TT	TT	TT	TT	TT	TT
Bn-A02-p11998540	TTATACAGGCCTGGTTATATATCCTCAGCAGCAGCAAATGCTTGTGAAGA	T/C	2	8705070	TT	TT	CC	CC	TT	TC	TT	TT	TT	TT	TT	TT	TT	TT	TT	TT	TT	TT	TT	TT	CC	TT	CC	TT	TT	TT	TT	TT	TT	TT	TT	TT	TT	TT	TT	TT	TT	TT	TT	TT	TT	TT	TT	TT	TT
Bn-A02-p11998921	GAAAATAATCCAAGGCTGCTTGAAGCTAAATACTCCCTCTGCCACTAGAA	C/T	2	8705452	CT	TT	CC	CC	TT	CT	TT	TT	CC	CC	CC	TT	TT	TT	TT	TT	CC	TT	TT	TT	CC	CT	CC	TT	TT	TT	TT	TT	CC	TT	CC	CC	TT	TT	CT	TT	CC	CC	CC	TT	CC	TT	CC	CC	CC
Bn-A02-p12003125	GGGAGATAAAAACAATATCCTTTTAATCTACGAATTTGCCATTGTTATAT	A/G	2	8709726	AA	AA	AA	AA	AG	AA	AA	GG	AA	AA	AA	GG	AA	AA	AA	GG	AA	AA	AA	AA	AA	AG	AA	AA	AA	GG	GG	GG	AA	AA	AA	AA	AA	AA	AA	GG	AA	AA	AA	AA	AA	AA	AA	AA	AA
Bn-scaff_17566_1-p13661	ATACAATGGTCGCAAGGCCACTATCATAACTTTCAGGTAAATTAGGACTG	T/C	2	8717302	TT	TT	CC	CC	TC	TC	TT	CC	TT	TT	TT	CC	TT	TT	TT	CC	TT	TT	TT	TT	CC	TC	NN	TT	TT	CC	CC	CC	TT	TT	TT	TT	TT	TT	TT	TC	TT	TT	TT	TT	TT	TT	TT	TT	TT
Bn-A02-p12028821	GTTAAGTAAATAAATAAATAAATAAGCGATTATTAAGTAATTGCAAATGC	C/T	2	8733555	CC	TT	TT	NN	CT	CT	CC	TT	CC	CC	CC	TT	CC	CC	CC	TT	CC	CC	TT	CC	TT	CT	TT	CC	CC	TT	TT	TT	TT	CC	TT	CC	CC	TT	CT	TT	TT	CC	CC	TT	TT	TT	CC	CC	CC
Bn-A02-p12044265	GTTATTCTAGTGGTAACACGTGACTACGAAAACATGTTGTAATACTCCAT	C/T	2	8771883	CC	CC	CC	CC	CC	CC	CC	CC	CC	CC	CC	CC	CC	CC	CC	CC	CC	CC	CC	CC	CC	CC	CC	CC	CC	CC	CC	CC	CC	CC	CC	CC	CC	CC	CC	CC	CC	CC	CC	CC	CC	CT	CC	CC	CC
Bn-A02-p12061350	TGGATCATGTTTGAATGAATACTTGCCTACTGTGATGGTATGGAAGATGG	A/C	2	8776617	AA	AC	AC	AA	AC	AC	AA	AC	AA	AA	AA	AC	AA	AA	AA	AA	AA	AA	AA	AA	AC	AC	CC	AA	AA	AA	AA	AC	AA	AA	AA	AA	AA	AC	AC	AC	AA	AA	AA	AC	AA	AA	AA	AA	AA
Bn-A02-p12081581	TATTTATAATAAATCTCGTATAATGAAAACGAGGGGTAAGCATTTTATCC	A/G	2	8800856	AA	AA	AA	GG	AA	AA	AA	AA	AA	AA	AA	AA	AA	AA	AA	AA	AA	NN	AA	GG	AA	AA	AA	AA	AA	AA	NN	AA	AA	AA	AA	AA	AA	AA	AA	AA	AA	AA	AA	AA	AA	NN	AA	AA	AA
Bn-A02-p12106636	GGTTAGGTCAGCTTCTGAAAGGAGAATAGTTGATGATGGCATTTCTCTAG	T/C	2	8824304	TT	TT	TT	CC	TT	TT	TT	TT	TT	TT	TT	TT	TT	TT	TT	TT	TT	TT	TT	TT	TT	TT	TT	TT	TT	TT	TT	TT	TT	TT	TT	TT	TT	TT	TT	TT	TT	TT	TT	TT	TT	TT	TT	TT	TT
Bn-A02-p12107746	CAACCGCATGGAAGAGAAGAGTAGTTTACTAGAACCTGAACATTCTGAAG	C/T	2	8825412	CC	CC	TT	TT	CC	CT	CC	CC	CC	CC	CC	CC	CC	CC	CC	CC	CC	CC	CC	CC	TT	CC	TT	CC	CC	CC	CC	CC	CC	CC	CC	CC	CC	CC	CC	CC	CC	CC	CC	CC	CC	CC	CC	CC	CC
Bn-A02-p12107868	AAAAACAGGCTGCAACGCATCCTGTTCAGGGTGAGGAAGGTTCTATCAAA	C/T	2	8825534	CC	CC	TT	TT	CC	CT	CC	CC	CC	CC	CC	CC	CC	CT	CC	CC	CC	CC	CC	CC	TT	CC	TT	CC	CC	CC	CC	CC	CC	CC	CC	CC	CC	CC	CC	CC	CC	CC	CC	CC	CC	CC	CC	CC	CC
Bn-A02-p12169696	AAGAACCTTGTCATATATTTTGACAATAATAGTTCGAGCCGCCCCACAAT	G/T	2	8878110	GG	GG	GG	TT	GG	GG	GG	GG	GG	GG	GG	GG	GG	GG	GG	GG	GG	GG	GG	GG	TT	GG	TT	GG	GG	GG	GG	GG	GG	GG	GG	GG	GG	GG	GG	GG	GG	GG	GG	GG	GG	GG	GG	GG	GG
Bn-A02-p12179107	ACTGGGCCCATTAAGATATAGTAACCCACATACTCAAAGCCCAAACTGTC	C/T	2	8887538	CT	CC	CC	CC	CT	CT	TT	CC	CC	CC	CC	CC	TT	TT	TT	CC	CC	TT	CC	CC	CC	CC	CC	TT	TT	CC	CC	CC	TT	TT	TT	CC	CT	CC	CC	CC	TT	CC	CC	CC	TT	CC	CC	CC	CC
Bn-A02-p12179579	ATTTGGAGTGCATGAATAGAATACCTCACACAATGCATAATGCATCGGGT	G/A	2	8888329	GA	AA	AA	AA	AA	AA	AA	AA	GG	GG	GG	AA	AA	AA	AA	AA	GG	AA	GG	GG	AA	GA	AA	AA	AA	AA	AA	AA	GG	AA	GG	GG	AA	AA	GA	AA	GG	GG	GG	AA	GG	GG	GG	GG	GG
Bn-A02-p12192921	AGATAAAGGGCAGGCCAAGAATCATTTAGAAATGATAAATTATGCATAAC	A/G	2	8898682	AG	GG	GG	GG	GG	GG	GG	GG	AA	AA	AA	GG	GG	GG	GG	GG	AA	GG	AA	AA	GG	AG	GG	GG	GG	GG	GG	GG	AA	GG	AA	AA	GG	GG	AG	GG	AA	AA	AA	GG	AA	AA	AA	AA	AA
Bn-A02-p12219666	AAGTAACATACTTTAGTAACAACTCACACCATGTCTTAAAGTATATGAAT	A/G	2	8929249	AA	GG	GG	GG	AG	AG	AA	GG	AA	AA	AA	GG	AA	AA	AA	GG	AA	AA	AA	AA	GG	AG	GG	AA	AA	GG	GG	GG	AA	AA	AA	AA	AG	GG	AG	GG	AA	AA	AA	GG	AA	AA	AA	AA	AA
Bn-A02-p12220436	TGGATGCAACGGACGCTTAAGGGTAACATGTATTAGAATTTATTTAGTTT	G/A	2	8930019	GG	AA	AA	AA	GA	GA	GG	AA	GG	GG	GG	AA	GG	GG	GG	AA	GG	GG	GG	GG	AA	GA	AA	GG	GG	AA	AA	AA	GG	GG	GG	GG	GA	AA	GA	AA	GG	GG	GG	AA	GG	GG	GG	GG	GG
Bn-A02-p12269431	CACTTTAGTTGCTAAAAGAAGTTTCATAGAATCCCTATTTGACTCCCCAA	T/C	2	8983811	TT	CC	CC	CC	NN	TC	TT	CC	TT	TT	TT	CC	TT	TT	TT	CC	TT	TT	NN	TT	CC	TC	CC	TT	TT	CC	CC	CC	CC	TT	CC	TT	TC	CC	TC	CC	CC	TT	TT	CC	CC	TT	TT	TT	TT
Bn-A02-p12284078	CTGTCGAGCTTCTTCCTTATTCTGCGTAGCCATTAACTGACCATTAAGAA	G/T	2	9000196	GG	TT	TT	TT	GT	GT	GG	TT	GG	GG	GG	TT	GG	NN	GG	TT	GG	GG	TT	GG	TT	GT	TT	GG	GG	TT	TT	TT	GG	GG	GG	GG	GT	TT	GT	TT	GG	GG	GG	TT	GG	GG	GG	GG	GG
Bn-A02-p12284882	AACCATCTCAAGTACCTCGGCCACCATTAACAAGCTCTGTGATGCAGGTG	C/A	2	9001000	CC	AA	AA	AA	AA	NN	NN	AA	CC	CC	CC	AA	CC	CC	CC	AA	CC	CC	AA	CC	AA	CA	AA	CC	CC	AA	AA	AA	AA	CC	AA	CC	CA	AA	AA	AA	AA	CC	CC	AA	AA	CA	CC	CC	CC
Bn-A02-p12295281	GGCTCTGTTCCGTCCCAGTAAAGAAATGTCTCTCCTAATAATTAATAGAT	A/C	2	9011403	AC	AA	CC	AA	AC	AC	AA	AA	CC	CC	CC	CC	AA	AA	AA	CC	CC	AA	CC	AA	AA	CC	AA	AA	AA	CC	CC	AA	AA	AA	AA	CC	AA	AA	AC	CC	AA	CC	CC	AA	AA	AC	CC	CC	CC
Bn-A02-p12295682	ATGCATGTCATTATATAGCGTGGAACATAAAATCACTAAACCAACAATTA	A/G	2	9011803	AG	GG	AA	GG	AG	AG	GG	GG	AA	AA	AA	AA	GG	GG	GG	AA	AA	GG	AA	GG	GG	AA	GG	GG	GG	AA	AA	GG	AA	GG	AA	AA	GG	GG	AG	AA	AA	AA	AA	GG	AA	AG	AA	AA	AA
Bn-A02-p12297473	ATACCGTAATCTTTTGAAATTTTAGTTTGTTACGTCTCTTATTTCTCAGT	G/A	2	9013618	GA	AA	GG	AA	GA	GA	AA	AA	GG	GG	GG	GG	AA	AA	AA	GG	GG	AA	GG	AA	AA	GG	AA	AA	AA	GG	GG	AA	GG	AA	GG	GG	AA	AA	GA	GG	GG	GG	GG	AA	GG	GA	GG	GG	GG
Bn-A02-p12314542	TCAGGGTTTTACCCAAGGGTTTAGAGTTTACTTAAAAATTTAAAGTTTAC	C/T	2	9024645	CC	TT	CC	TT	CT	CC	CC	TT	CC	CC	CC	CC	CC	CC	CC	CC	CC	CC	CC	CC	TT	CC	TT	CC	CC	CC	CC	TT	CC	CC	CC	CC	CT	TT	CT	CC	CC	CC	CC	TT	CC	NN	CC	CC	CC
Bn-A02-p12336037	AGTATTTTGGATATGATGCATTACACATATGCATATATATTAGTCATTGG	C/T	2	9049949	CT	CC	TT	CC	NN	CT	CC	CC	TT	NN	TT	TT	CC	CC	CC	TT	TT	CC	TT	NN	CC	TT	CC	CC	CC	TT	TT	CC	CC	CC	CC	TT	CC	CC	NN	TT	CC	TT	TT	CC	CC	CT	TT	TT	TT
Bn-A02-p12342256	TTTTAACCATGGGGATCTCATATATACGAAGAGGCCCAGACTAATCTCGA	A/G	2	9056292	AA	GG	AA	GG	AG	AA	AA	GG	NN	NN	NN	AA	AA	AA	AA	AA	NN	AA	AA	AA	GG	AA	GG	AA	AA	AA	AA	GG	GG	AA	GG	NN	AG	GG	GG	AA	GG	NN	NN	GG	GG	NN	NN	NN	NN
Bn-A02-p12363140	CCAGTATGGGTTTAAATCGTTCCTTCTTATGGGTTTTTGGTGTTGGGGTT	C/T	2	9075781	CT	CC	TT	CC	CT	CT	CC	CC	TT	TT	TT	TT	CC	CC	CC	TT	TT	CC	TT	CC	CC	TT	CC	CC	CC	TT	TT	CC	CC	CC	CC	TT	CC	CC	CT	TT	CC	TT	TT	CC	CC	CT	TT	TT	TT
Bn-A02-p12393535	CGCCATTCTTCTCACCCCACTCCCCAAAATCGAATCTTTTTATCTGTTTC	C/A	2	9107314	CA	CC	CC	CC	CC	CC	CC	CC	AA	AA	AA	CC	CC	CC	CC	CC	AA	CC	AA	CC	CC	CA	CC	CC	CC	CC	CC	CC	AA	CC	AA	AA	CC	CC	NN	CC	AA	AA	AA	CC	AA	CA	AA	AA	AA
Bn-A02-p12393617	GAGGAAATGGCCAGCACCAAGCCCTTGATGTTATCAGAGGACATCCCTTT	T/C	2	9107400	TT	CC	CC	TT	TC	TC	TT	TT	TT	TT	TT	CC	TT	TT	TT	CC	TT	TT	TT	TT	TT	TC	TT	TT	TT	CC	CC	CC	TT	TT	TT	TT	TC	CC	TC	CC	TT	TT	TT	CC	TT	TT	TT	TT	TT
Bn-A02-p12397585	TGATGCGAGATGGGAAGAGAACCAAAAACTACTCTGTTATTAATGTGTTA	A/G	2	9111339	AA	AA	AA	GG	AA	AA	AA	GG	AA	AA	AA	AA	AA	AA	AA	AA	AA	AA	GG	AA	GG	AA	GG	AA	AA	AA	AA	AA	AA	AA	AA	AA	AA	AA	AA	AA	AA	AA	AA	AA	AA	GG	AA	AA	AA
Bn-A02-p12415095	GGTAAATTGAATAAACGTATAGAGGGCTCTTTCTAGATAGAGGTCGTTGT	C/T	2	9130170	CC	TT	TT	CC	CT	CT	CC	CC	CC	CC	CC	TT	CC	CC	CC	NN	CC	CC	CC	CC	CC	CT	CC	CC	CC	TT	NN	CC	CC	CC	CC	CC	CT	TT	CT	NN	CC	CC	CC	TT	CC	CC	CC	CC	CC
Bn-A02-p12443767	CTTTGCATACGTACACCCTTACATACATACGGTTTCTTCTCAATTAGTAT	A/C	2	9154255	AC	AA	AA	AA	AA	AA	AA	AA	CC	CC	CC	AA	AA	AA	AA	AA	CC	AA	AA	AA	AA	AC	AA	AA	AA	AA	AA	CC	CC	AA	CC	CC	AA	AA	AC	AA	CC	CC	CC	AA	CC	CC	CC	CC	CC
Bn-A02-p12642708	TTATTGTAAAATGACATCATTAAGCTTCAATCAAATTCCAAAACGCTTAT	T/G	2	9406411	TT	GG	GG	TT	GG	GG	TT	TT	TT	TT	TT	GG	TT	TT	TT	GG	TT	NN	GG	TT	TT	TG	TT	NN	TT	GG	GG	NN	TT	TT	TT	TT	TG	GG	GG	GG	TT	TT	TT	GG	TT	TG	TT	TT	TT
Bn-A02-p12666196	ACCGTGACATTCTTCTGATGTTCCTGTAGCACTAACTGGTCAGTTGATTT	C/T	2	9429866	CC	TT	TT	CC	NN	NN	CC	CC	CC	CC	CC	TT	CC	CC	CC	TT	CC	CC	TT	CC	CC	CT	CC	CC	CC	TT	TT	CC	CC	CC	CC	CC	CT	TT	NN	TT	CC	CC	CC	TT	CC	CT	CC	CC	CC
Bn-A02-p12680940	AACATGAGCAACAAAACCAACGTTGTGATTCCTGATCTGAACGAGCCAAC	A/C	2	9445773	AC	AA	AA	CC	AA	AA	AA	CC	CC	CC	CC	AA	AA	AA	AA	AA	CC	AA	AA	AA	CC	AC	CC	AA	AA	AA	AA	CC	AA	AA	AA	AC	AA	AA	NN	AA	AA	AA	CC	AA	AA	AA	CC	CC	CC
Bn-A02-p12686417	TCTTTAGTTTCTTGTTGTTGGTGCTGGAACTTATTTTAACGAAAATTCAA	G/A	2	9451222	GG	AA	AA	GG	GA	GA	GG	GG	GG	GG	GG	AA	GG	GG	GG	AA	GG	GG	AA	GG	GG	GA	GG	GG	GG	AA	AA	GG	GG	GG	GG	GG	GA	AA	GA	AA	GG	GG	GG	AA	GG	NN	GG	GG	GG
Bn-A02-p12688495	TCGATCTCAGCAGACGGAGACAAGAAAGATGAGTACAAGAGCAAATACTA	C/T	2	9453302	CT	TT	TT	CC	CT	CT	CC	CC	TT	TT	TT	TT	CC	CC	CC	TT	TT	CC	TT	CC	CC	TT	CC	CC	CC	TT	TT	CC	CC	CC	CC	CT	CT	TT	TT	TT	CC	CC	TT	TT	CC	CC	TT	TT	TT
Bn-A02-p12810041	ACACATCACTGTAAGGGATGGAGACGAAAGACCTTTGATGTCTGTTACGT	G/A	2	9560740	GG	GG	GG	AA	GG	GG	GG	AA	GG	GG	GG	GG	GG	GA	GG	GG	GG	GG	GG	GG	AA	GG	AA	GG	GG	GG	GG	GG	GG	GG	GG	GG	GG	GG	GG	GG	GG	GG	GG	GG	GG	GG	GG	GG	GG
Bn-scaff_20735_1-p4627	CTCCATCTTGATTTATTGATGTTATGCAGATCTGTCTCATGCCTTGCCTT	T/A	2	9565816	TA	TT	TT	AA	TA	TT	TT	NN	TA	TA	TA	TT	TT	TT	TT	TT	AA	TT	TT	TT	AA	TA	TA	TT	TT	TT	TT	TT	AA	TT	AA	TA	TT	TA	NN	TT	TA	TT	AA	TT	AA	TT	NN	NN	NN
Bn-A02-p12815817	ACAACATTGAAGAGCAACAAGTAGTAGTCATTGTACACTGACTGTCCGGA	T/C	2	9566557	TT	TT	TT	TT	TT	TT	TT	TT	TT	TT	TT	TT	TT	TT	TT	TT	TT	TT	TT	TT	TT	TT	TT	TT	TT	TT	TT	TT	CC	TT	CC	TT	TT	TT	TT	TT	CC	TT	TT	TT	CC	TT	TT	TT	TT
Bn-A02-p12851818	GAATGATTTAACCCATAAGCTGTATACACCAACAACGTCGACCGATCATT	A/G	2	9607088	AA	AA	AA	AA	AA	AA	AA	AA	AA	AA	AA	AA	AA	AA	AA	GG	AA	AA	GG	AA	AA	AA	AA	AA	AA	GG	GG	AA	AA	AA	AA	AA	AA	AA	AA	AA	AA	AA	AA	AA	AA	NN	AA	AA	AA
Bn-A02-p12945561	CAACACAAATCCACAATTCAATTGATCCACTTACCTGTTGTCAGAGACTC	C/T	2	9656631	CC	TT	CC	TT	CT	CC	CC	TT	CC	CC	CC	NN	CC	CC	CC	CC	CC	CC	TT	CC	TT	CT	TT	CC	CC	CC	CC	TT	NN	CC	NN	CC	CT	CC	CC	TT	NN	CC	CC	TT	NN	CT	CC	CC	CC
Bn-A02-p12986045	TCCTTACCTTTTTCGATTTTTGTTTCTTGCAAACATGAATATATGTCGTG	A/G	2	9694233	AG	GG	AA	AA	AA	AA	AG	AA	GG	GG	GG	AA	NN	AG	AA	AA	GG	NN	AA	AA	AA	AG	AA	NN	AA	AA	AA	GG	GG	NN	GG	AG	AA	GG	GG	AA	GG	NN	GG	AA	GG	NN	GG	GG	GG
Bn-A02-p12996998	TTGTTATTCACAGTGACAGAGCTGGACATTCATTCATATTATAGGGGTCA	T/C	2	9705756	TT	TT	CC	TT	TT	TC	TT	TT	TT	TT	TT	TT	TT	TT	TT	CC	TT	TT	CC	TT	TT	TT	TT	TT	TT	CC	CC	TT	TT	TT	TT	TT	TT	TT	TT	TT	TT	TT	TT	TT	TT	CC	TT	TT	TT
Bn-A02-p12997693	ACTATCCAAATCTCAACACAGTTAAAGTTACCTTGGAAAAAGAATCAGGC	T/C	2	9707789	TT	TT	CC	TT	TT	TC	TT	TT	TT	TT	TT	TT	TT	TT	TT	CC	TT	TT	CC	TT	TT	TT	TT	TT	TT	CC	CC	TT	TT	TT	TT	TT	TT	TT	TT	TT	TT	TT	TT	TT	TT	CC	TT	TT	TT
Bn-A02-p12999856	TTTGTGACCAAAGCAGCACGAGGATCTCTGATACAGAGAAACTCATACAC	C/T	2	9710537	CC	CC	CC	TT	CT	CC	CC	TT	CC	CC	CC	TT	CC	CC	CC	CC	CC	CC	CC	CC	TT	CT	TT	CC	CC	CC	CC	TT	CC	CC	CC	CC	CT	CC	CC	TT	CC	CC	CC	TT	CC	CC	CC	CC	CC
Bn-A02-p13000494	TACTCTTGAATCAATGAAATTCTAGAGAGTGTTTCTCCATCAGAAGAAGA	G/T	2	9711208	GG	GG	TT	GG	GG	GT	GG	GG	GG	GG	GG	GG	GG	GG	GG	TT	GG	GG	TT	GG	GG	GG	GG	GG	GG	TT	TT	TT	GG	GG	GG	GG	GG	GG	GG	GG	GG	GG	GG	GG	GG	TT	GG	GG	GG
Bn-A02-p13019236	TCTCGTGCTCTGAAGATTCTGCTTCTGTAATCTCTTTAGTTGGAAGGACT	T/G	2	9728537	TT	TT	GG	TT	TT	TG	TT	TT	TT	TT	TT	TT	TT	TT	TT	GG	TT	TT	GG	TT	TT	TT	TT	TT	TT	GG	GG	GG	TT	TT	TT	TT	TT	TT	TT	TT	TT	TT	TT	TT	TT	TG	TT	TT	TT
Bn-A02-p13121161	TTTGATTTGAGAAAAATCAACCAAGAAGTTGCTAAACTCACTTTTTAAGT	G/T	2	9784371	GT	TT	GG	TT	GT	GG	GG	GT	TT	GT	GT	GT	GG	GG	GG	GG	TT	GG	GG	GG	TT	NN	TT	GG	GG	GG	GG	GG	TT	GG	NN	GT	GT	NN	NN	GG	NN	GG	TT	NN	TT	GG	TT	TT	NN
Bn-A02-p13123802	CAACTTCTAAAATTTCGAAAAAGTTGGAATGAGGGAACCATAATTCGGTT	C/A	2	9785209	CC	CC	AA	CC	CC	CA	CC	CC	CC	CC	CC	CC	CC	CC	CC	AA	CC	CC	AA	CC	CC	CC	CC	CC	CC	AA	AA	CC	CC	CC	CC	CC	CC	CC	CC	AA	CC	CC	CC	CC	CC	AA	CC	CC	CC
Bn-A02-p13130726	AGAGATGAAATGAGAAAATTAAGGTTTTGAAGGAGATGAATTAAGGATTT	T/C	2	9794996	TT	CC	CC	TT	TT	CC	NN	TT	TT	TT	TT	TT	NN	NN	NN	CC	TT	NN	CC	NN	TT	TT	TT	NN	NN	CC	CC	NN	CC	NN	CC	TT	TT	TT	TT	CC	CC	NN	TT	TT	CC	CC	TT	TT	TT
Bn-A02-p13153436	TGAACGCATAAACATTTTTCAGAAGCTTCCATTTCGGGGTTCATTCTCTG	G/T	2	9833809	GT	GG	GG	GG	GG	GG	GG	GG	GT	GT	GT	GG	GG	GG	GG	GG	GT	GG	GG	GG	GG	GT	GG	GG	GG	GG	GG	GG	GG	GG	GG	GT	GG	GT	GT	GG	GG	GG	GT	GG	GG	GT	GT	GT	GT
Bn-A02-p13411303	CTCTATGCAAGTCTTTAATCGAGACACGAATACTCTCATTTTAGGATCTG	C/T	2	10064503	CT	CC	TT	CC	CT	CT	CC	CC	CC	CC	CC	TT	CC	CC	CC	TT	CC	CC	TT	CC	CC	CT	CC	CC	CC	TT	TT	CC	CT	CC	CC	CC	CT	CC	CC	TT	CC	CC	CC	TT	CC	CT	CC	CC	CT
Bn-A02-p13570742	AATGAGAAGATCTAATCGAACGGGATATTCGTATTTGGAATAGCATCATA	G/A	2	10245271	GG	GG	GG	GG	NN	GG	GG	GG	GG	GG	GG	AA	GG	GG	GG	AA	GG	GG	NN	GG	GG	GA	GG	GG	GG	AA	AA	AA	GG	GG	GG	GG	GA	GG	GG	NN	GG	GG	GG	AA	GG	GG	GG	GG	GG
Bn-A02-p13593944	AATGCTTTCCTGATTATAGCTTTCTTGATTTTAGGCCAAAGTATTGACTT	C/T	2	10270951	CC	CC	TT	CC	CT	CT	CC	CC	CC	CC	CC	CC	CC	CC	CC	TT	CC	CC	NN	CC	CC	CC	CC	CC	CC	TT	TT	TT	CC	CC	CC	CC	CT	CC	CC	NN	CC	CC	CC	TT	CC	NN	CC	CC	CC
Bn-A02-p13598238	CTGCGCATAGAGAAAGATATTCGATAAAACAACCATTCCGATTGTATAAA	C/T	2	10275352	CC	CC	TT	CC	CT	CT	CC	CC	CC	CC	CC	CC	CC	CC	CC	TT	CC	CC	NN	CC	CC	CC	CC	CC	CC	TT	TT	TT	CC	CC	CC	CC	CT	CC	CC	NN	CC	CC	CC	TT	CC	TT	CC	CC	CC
Bn-A02-p13751737	ATCTAGTCACGCTTTTGTGCTACATATCTTCATATTCTATATATGTATTT	C/T	2	10372317	CC	CC	CC	CC	CC	CC	CC	CC	CC	CC	CC	CC	CC	CC	CC	CC	CC	CC	CC	CC	CC	CC	CC	CC	CC	CC	CC	CC	CC	TT	TT	CC	CT	CC	CC	CC	NN	CC	CC	CC	TT	CC	CC	CC	CC
Bn-A02-p13782884	GGTTTGCAAATGTTGTTTCTGACGCGACTTGGCTATGCAACCTCTTGTTC	G/A	2	10402549	GG	GG	AA	AA	GA	GA	GG	AA	AA	AA	GG	GG	GG	GG	GG	AA	GG	GG	NN	GG	AA	GG	AA	GG	GG	AA	AA	GA	AA	GG	GG	GA	GA	GG	GA	NN	GG	GG	AA	AA	GG	GG	AA	AA	AA
Bn-A02-p13794668	TCCGCACGCAGTCATAGACTATAAGATCAAACAGAGTATGAAAATTGTTA	A/G	2	10424262	AA	AA	GG	GG	GG	NN	AA	GG	GG	GG	AA	AA	AA	AA	AA	GG	AA	AA	AA	AA	GG	AA	GG	AA	AA	GG	GG	GG	GG	AA	AA	AG	AG	AA	AG	AA	AA	AA	GG	GG	AA	AA	GG	GG	GG
Bn-A02-p13798655	TGTGTAACTTTCAAATCTGAATTTTTTTAATCTGATGTGCTTTTCAGAAA	C/T	2	10426497	CC	CC	TT	TT	CT	CT	CC	TT	TT	TT	CC	CC	CC	CC	CC	TT	CC	CC	NN	CC	TT	CC	TT	CC	CC	TT	TT	CT	TT	CC	CC	CT	CT	CC	NN	NN	CC	CC	TT	TT	CC	CC	TT	TT	TT
Bn-A02-p13803383	ATGCTTTCATGATGTGTGTAGCACGGCTGGACAGACTTCCAACAAGATCA	C/T	2	10431857	CC	CC	CC	CC	CC	CC	CC	CC	CC	CC	CC	CC	CC	CC	CC	CC	CC	CC	NN	CC	CC	CC	CC	CC	CC	CC	CC	CC	CC	CC	TT	CC	CC	CC	CC	NN	TT	CC	CC	CC	TT	CC	CC	CC	CC
Bn-A02-p13803435	TCACAAGCAAATTGGGCGGATAAGGTATGGTTTAAAGGTCACATTCCAAG	T/C	2	10431909	TT	TT	TT	TT	TT	TT	TT	TT	TT	TT	TT	TT	TT	TT	TT	TT	TT	TT	NN	TT	TT	TT	TT	TT	TT	TT	TT	TT	TT	TT	CC	TT	TT	TT	TT	NN	CC	TT	TT	TT	CC	TT	TT	TT	TT
Bn-A02-p13822105	ACCTGAACCGATAAAACCCAAACTCCATCTGAACCGTAACACGAAAATAT	G/A	2	10467820	GG	GG	GG	GG	GG	GG	GG	GG	GG	GG	GG	GG	GG	GG	GG	GG	GG	GG	GG	GG	GG	GG	GG	GG	GG	GG	GG	GG	GG	AA	AA	GG	GA	GG	GG	GG	AA	GG	GG	GG	AA	GG	GG	GG	GG
Bn-A02-p13874627	CTTTGATTCGTGGATAACATGTAGCTGGCGACCGGAGACGGGAAGAAGAC	C/T	2	10522603	CC	CC	TT	TT	CT	CT	CC	TT	TT	TT	CC	CC	CC	CC	CC	TT	CC	CC	TT	CC	TT	CC	TT	CC	CC	TT	TT	CT	TT	CC	CC	CT	CT	CC	CT	TT	CC	CC	TT	TT	CC	CC	TT	TT	TT
Bn-A02-p14287347	TCAGAGAAGAATGAGACCGAGAGATTGAGAGGTAAAAAGCAAAAGGAAGA	T/C	2	10659785	TT	TT	CC	TT	TC	TC	TT	TT	TT	TT	TT	NN	TT	TT	TT	CC	TT	TT	TT	TT	CC	TT	CC	TT	TT	CC	NN	TC	TT	TT	CC	TT	TC	TT	TT	TT	CC	TT	TT	CC	CC	TT	TT	TT	TT
Bn-A02-p14293315	TTGGAATGAAACAATTTTACTAAGCAGCACTAAGTTAGGGTCTTAGGGAT	T/C	2	10663769	TT	TT	CC	TT	TC	TC	TT	TT	TT	TT	TT	CC	TT	TT	TT	CC	TT	TT	NN	TT	CC	TT	CC	TT	TT	CC	CC	TC	TT	TT	CC	TT	TC	TT	TT	NN	CC	TT	TT	CC	CC	TT	TT	TT	TT
Bn-Scaffold000262-p28070	TTCATCTATTTATGGTTGAAGTAGGACACTGAAAACTTTAAATATAGTCA	A/G	2	10802952	AG	GG	AA	GG	NN	AA	AA	GG	NN	GG	GG	AA	AA	AA	AA	AA	GG	NN	GG	GG	AA	AG	AA	AA	AA	AA	NN	AG	GG	AA	AA	AG	AA	AA	NN	GG	NN	AA	GG	AA	AA	GG	GG	GG	GG
Bn-Scaffold000262-p33927	ATTTTTAAAAGCCTTAATTGAATACATAAGTTTTCAGGCGATTTTAGGGT	A/G	2	10817862	AG	GG	NN	GG	AA	AA	NN	GG	GG	GG	GG	AA	AA	AA	AA	AA	GG	AA	GG	GG	AA	AG	AA	AA	AA	AA	AA	AG	GG	AA	AA	AG	AA	AA	AG	GG	AA	AA	GG	AA	AA	GG	GG	GG	GG
Bn-A02-p14040220	ATTTGGAATTGAAGAGGTGAATATTAAATGATACGTGAAATTTTTTAAAT	C/T	2	10824518	CC	CC	TT	CC	CT	CT	CC	CC	CC	CC	CC	TT	CC	CC	CC	TT	CC	CC	NN	CC	TT	CC	TT	CC	CC	TT	TT	CT	CC	CC	CC	CC	CT	CC	CC	NN	CC	CC	CC	TT	CC	CC	CC	CC	CC
Bn-A02-p14127042	CCTACTTGCATTTACTTCATTTATTTGTTTATTTTTCTTGTGAGAAAAAC	C/T	2	10915964	CC	CC	CT	CC	CT	CT	CC	CC	CC	CC	CC	TT	CC	CC	CC	TT	CC	CC	CC	CC	TT	CC	TT	CC	CC	TT	TT	CT	CC	CC	CC	CC	CT	CC	CC	CC	CC	CC	CC	TT	CC	CC	CC	CC	CC
Bn-A02-p14130758	AAGTTGCCTATGCAGTGAAGTATATAAGCCACTAATAAAGAGAATCTCGT	A/G	2	10920290	AG	AA	AG	AA	AG	AG	GG	AA	AA	AA	AG	AA	GG	GG	GG	AA	AA	GG	GG	AA	AA	AG	AA	GG	GG	AA	AA	AG	AA	GG	AA	AG	AG	GG	AG	GG	AA	GG	AA	AA	AA	AA	AA	AA	AA
Bn-A02-p14145586	GGGGCAGAAGCGTGTATGTGTGATGCGATATCTTTGCTTGCACCATTGAA	G/A	2	10933477	GG	GG	AA	GG	GA	GA	GG	GG	GG	GG	GG	AA	GG	GG	GG	AA	GG	GG	GG	GG	AA	GG	AA	GG	GG	AA	AA	NN	GG	GG	GG	GG	GA	GG	GG	GG	GG	GG	GG	AA	GG	GG	GG	GG	GG
Bn-A02-p14167623	AACGCACGCGGTAGAGCCTAGCGTCGAATCTATTAATCGGAGATTAAACA	C/T	2	10951292	CC	CC	TT	CC	TT	NN	NN	CC	CC	CC	CC	TT	NN	NN	NN	TT	CC	NN	NN	CC	TT	CC	TT	NN	NN	TT	TT	CT	CC	NN	CC	CC	NN	NN	CC	NN	CC	NN	CC	TT	CC	CC	CC	CC	CC
Bn-A02-p14208801	AGGACAGTGACAGCATATCCTGAAACAGAGCCATGGTTTCGGCTCTTCTT	G/A	2	10991936	GG	GG	AA	GG	GA	GA	GG	GG	GG	GG	GG	AA	GG	GG	GG	AA	GG	GG	AA	GG	AA	GG	AA	GG	GG	AA	AA	GA	GG	GG	AA	GG	GA	GG	GG	AA	AA	GG	GG	AA	AA	GG	GG	GG	GG
Bn-A02-p14215327	TCTTCTGGTGAGTGTTTCTCACTTTGTTTCTGGTTTCAGATTGGATTGTC	T/G	2	10998868	TT	TT	TT	GG	TT	TT	TT	GG	TG	TT	TT	TT	TT	TT	TT	TT	TT	TT	NN	TT	TT	TT	TT	TT	TT	TT	TT	TG	GG	TT	TT	TG	TT	TT	TG	NN	TT	TT	GG	TT	TT	TT	GG	GG	GG
Bn-A02-p14227678	TGGTAGTGTACCAAAAATATTTGGCCTTATTCTGGGAGGCGGTTATTATT	G/A	2	11013161	GG	GG	AA	GG	GA	GA	GG	GG	GG	GG	GG	AA	GG	GG	GG	AA	GG	GG	AA	GG	AA	GG	AA	GG	GG	AA	AA	GA	GG	GG	GG	GG	GA	GG	GG	AA	GG	GG	GG	AA	GG	GG	GG	GG	GG
Bn-A02-p14695760	ATTCAACCTTGATATATTAATTAACTAAATCTAAGACTTGCAAAGACTAA	T/C	2	11056647	TT	TT	CC	TT	CC	TC	TT	TT	TT	TT	TT	CC	TT	TT	TT	TT	TT	TT	TT	TT	CC	TT	CC	TT	TT	TT	TT	NN	TT	TT	TT	TT	TC	TT	TT	TT	TT	TT	TT	CC	TT	TT	TT	TT	TT
Bn-A02-p14605944	TATCAAATGGCGTAGAATGATGTTACATGACTTTGAGTTAGGCGTCACGC	C/T	2	11171646	CC	CC	CC	TT	CC	CC	CC	TT	CT	CC	CC	CC	CC	CC	CC	CC	CC	CC	CC	CC	CC	CC	CC	CC	CC	CC	CC	CT	TT	CC	CC	CT	CC	CC	CT	CC	CC	CC	TT	CC	CC	CC	TT	TT	TT
Bn-A02-p14579685	GATTCGAAACAGTGTCCGTTGCGACTAATACTTGTCTCTTAGCCGCTAAA	G/T	2	11191866	GG	GG	TT	GG	NN	GT	GG	GG	GG	GG	GG	TT	GG	GG	GG	TT	GG	GG	GG	GG	TT	GG	TT	GG	GG	TT	TT	GT	GG	GG	GG	GG	GT	GG	GG	GG	GG	GG	GG	TT	GG	GG	GG	GG	GG
Bn-A02-p14576479	GTTCATTGACTAGCATTATTATACCCGTCTCCCATTTGCTTAGTCTCTAT	A/G	2	11195664	AA	AA	GG	AA	AG	AG	AA	AA	AA	AA	AA	GG	AA	AA	AA	GG	AA	AA	AA	AA	GG	AA	GG	AA	AA	GG	GG	AG	AA	AA	AA	AA	AG	AA	AA	AA	AA	AA	AA	GG	AA	AA	AA	AA	AA
Bn-A02-p14527781	CGGTTCTGTACGTTGTTCATTACTTAGGTTATAACAAGCCATGGTTATGC	G/A	2	11235455	GA	AA	GG	AA	GG	GG	GG	AA	AA	AA	AA	GG	GG	GG	GG	GG	AA	GG	AA	AA	GG	GA	GG	GG	GG	GG	GG	GA	AA	GG	GG	GA	GG	GG	GA	AA	GG	GG	AA	GG	GG	AA	AA	AA	AA
Bn-A02-p14526990	AAAAAGGCTTTAATGCCATTGTCATAGCTAAACTTAATATTAGATCACTT	T/C	2	11236245	TC	CC	TT	CC	TT	TT	TT	CC	CC	CC	CC	TT	TT	TT	TT	TT	CC	TT	CC	CC	TT	TC	TT	TT	TT	TT	TT	TC	CC	TT	TT	TC	TT	TT	TC	CC	TT	TT	CC	TT	TT	CC	CC	CC	CC
Bn-A02-p14526876	ACAGAGGTCTAATATTGCAATTTGAATGAGAAAGACAACTTTACTCGAGA	C/T	2	11236359	CT	TT	CC	TT	CC	CC	CC	TT	TT	TT	TT	CC	CC	CC	CC	CC	TT	CC	TT	TT	CC	CT	CC	CC	CC	CC	CC	CT	TT	CC	CC	CT	CC	CC	CT	TT	CC	CC	TT	CC	CC	TT	TT	TT	TT
Bn-A02-p14500945	AATATTATTAATTTATAGAGTTTCTGATGTATAAGTGCATCTCCAAAAAA	C/T	2	11256675	NN	CC	TT	CC	NN	CT	TT	CC	NN	CT	NN	NN	NN	NN	CT	NN	CC	CT	CC	CC	NN	CT	CT	NN	CT	CT	CT	NN	CC	NN	CT	NN	NN	NN	CT	CC	NN	NN	CC	CT	NN	NN	CC	CC	NN
Bn-A02-p14781371	AGTTCTGAGTAAATATTTTTGGTGATGTTTTAAACAGGAGGAGGGAAGAA	C/A	2	11371413	CA	AA	AA	CC	CA	CA	CC	CC	CA	AA	AA	CC	CC	CC	CC	AA	AA	CC	CC	AA	AA	CA	AA	CC	CC	AA	AA	AA	CC	AA	AA	CC	AA	CC	CC	CC	AA	CC	CC	AA	AA	NN	CC	CC	CC
Bn-A02-p14886507	TTGCAAATGTATGCCCTTGTTCGTATATTGTATATACGTACGGCTTCACC	G/A	2	11496360	GA	AA	GG	GG	GG	GG	GG	GG	GA	AA	AA	AA	GG	GG	GG	GG	AA	GG	AA	AA	GG	GA	GG	GG	GG	GG	GG	GG	GG	AA	AA	GG	AA	GG	GG	AA	AA	GG	GG	GG	AA	AA	GG	GG	GG
Bn-A02-p14898010	AACTAAATGACAAATCAAAATGAGTATTATATATATGCTCAGCTATGACA	T/C	2	11512468	TT	TT	CC	CC	NN	NN	TT	CC	TC	TT	TT	TT	TT	TT	TT	CC	TT	TT	TT	TT	CC	TT	CC	TT	TT	CC	CC	CC	CC	TT	TT	TC	TT	TT	TC	TT	TT	TT	CC	CC	TT	TT	CC	CC	CC
Bn-A02-p14902806	ACTCTATTTTATACTCACTTGTCTATTTCAGAATAAGAAGGGTTTAGAAT	T/C	2	11517423	TC	CC	TT	TT	TT	TT	TT	TT	TC	CC	CC	CC	TT	TT	TT	TT	CC	TT	NN	CC	TT	TC	TT	TT	TT	TT	NN	TT	TT	CC	CC	TT	CC	TT	TT	CC	CC	TT	TT	TT	CC	NN	TT	TT	TT
Bn-A02-p14903483	TCCTTGACATTACTCCTTGCGACATGCTGTAAATCTTTTGTAAGTTGTTT	C/T	2	11518100	CC	CC	CT	CT	NN	NN	CC	NN	NN	CC	CC	CC	CC	CC	CC	CT	CC	CC	CC	CC	CT	CC	NN	CC	CC	CT	NN	CT	CT	CC	CC	NN	CC	CC	NN	CC	CC	CC	TT	CT	CC	CC	CT	CT	CT
Bn-A02-p14925274	TGGCTGGAGAAACCACACATCCAGATTCTGTTTCGAGACTGTCAATTAAC	A/G	2	11534690	AA	AA	GG	GG	NN	AG	AA	GG	AG	AA	AA	AA	AA	AA	AA	GG	AA	AA	AA	AA	GG	AA	GG	AA	AA	GG	GG	GG	GG	AA	AA	AG	AA	AA	AG	AA	AA	AA	GG	GG	AA	AA	GG	GG	GG
Bn-A02-p14926973	GTGAACTTGTAATTTTATGGCAGATGAATAATTCGGATTTTCGAAACTTC	T/C	2	11536386	TT	TT	CC	CC	TC	TC	TT	CC	TC	TT	TC	TT	TT	TC	TT	TT	TT	NN	TT	TT	CC	TT	CC	NN	TT	TT	TT	CC	CC	TT	TT	TC	TT	TT	TC	TT	TT	TT	CC	CC	TT	TT	CC	CC	CC
Bn-Scaffold000564-p4733	GCATTTTTCATGAAACTCTTGCTTTAATTGTCAGGGCATTATGCATAGCC	G/A	2	11543010	GG	GG	AA	AA	GA	GA	GG	AA	GA	GG	GG	GG	GG	GG	GG	AA	GG	GG	GG	GG	AA	GG	AA	GG	GG	AA	AA	AA	GA	GG	GG	GA	GG	GG	NN	GG	GG	GG	AA	AA	GG	GG	GA	AA	GA
Bn-A02-p14956864	AGGCAGACTTATTCAGTGAATGGGGTGTCATGCGATGACACATCTTAAAT	G/T	2	11566965	GG	GG	TT	TT	GT	GT	GG	TT	GT	GG	GG	GG	GG	GG	GG	TT	GG	GG	GG	GG	TT	GG	TT	GG	GG	TT	TT	TT	TT	GG	GG	GT	GG	GG	GT	GG	GG	GG	TT	TT	GG	GG	TT	TT	TT
Bn-A02-p14992706	TCCATAATATTTTCATCAAAACAGTTTTTGTTAATAACTAAAATAAACAG	T/C	2	11602225	TT	TT	CC	CC	TC	TC	TT	CC	TC	TT	TT	TT	TT	TT	TT	CC	TT	TT	TT	TT	CC	TT	CC	TT	TT	CC	NN	CC	CC	TT	TT	TC	TT	TT	TC	TT	TT	TT	CC	CC	TT	TT	CC	CC	CC
Bn-A02-p14992781	AACTGTTTTGATGAAAATATTATGGATCTGATTAGGTGGTGTTATAGCCT	A/C	2	11602300	AA	AA	CC	CC	NN	AC	AA	CC	AC	NN	AA	AA	AA	AA	AA	CC	AA	AA	AA	AA	CC	AA	CC	AA	AA	CC	NN	CC	CC	AA	AA	AC	AA	AA	NN	AA	AA	AA	CC	CC	AA	AA	CC	CC	CC
Bn-A02-p14996107	TGACCAATTTTTAAAATAGTAATCCTTGAGAAATTTGGTACTAAAATCAT	C/A	2	11608666	CC	CC	AA	AA	CA	CA	CC	AA	CA	CC	CC	CC	CC	CC	CC	AA	CC	CC	CC	CC	AA	CC	AA	CC	CC	AA	CA	AA	AA	CC	CC	CA	CC	CC	NN	CC	CC	CC	AA	AA	CC	CC	AA	AA	AA
Bn-A02-p15693192	TTTCCCAACACCGCACCTATAACGAGAGACGAAGCAAATTCAAACACTAG	C/T	2	12089064	CC	CC	CC	TT	CT	CT	TT	CC	CC	CC	CC	TT	TT	TT	TT	TT	CC	TT	CC	CC	CC	CT	CC	TT	TT	TT	TT	CC	CC	CC	CC	CT	CC	TT	CT	CC	CC	TT	CC	TT	CC	CC	CC	CC	CC
Bn-A02-p15717143	CTTGAGGCCAATATTCTACAGCGGCCACGGGAAATGGCCAAAAGGGTTAA	G/A	2	12120702	GG	GG	AA	GG	GA	GA	GG	AA	AA	GG	GG	GG	GG	NN	GG	GG	GG	GG	GG	GG	AA	GG	AA	GG	GG	GG	GG	AA	AA	GG	GG	GA	GA	GG	NN	GG	GG	GG	AA	GG	GG	GG	AA	AA	AA
Bn-A02-p15750257	GATGAAGCACCCTGCCTTGGAGATCCGTTACGTAATATTTATGCCTTTTT	C/A	2	12168079	CC	CC	AA	CC	CA	CA	CC	AA	AA	CC	CC	CC	CC	CC	CC	CC	CC	CC	AA	CC	AA	CC	AA	CC	CC	CC	CC	AA	AA	CC	CC	CA	CC	CC	CA	AA	CC	CC	AA	CC	CC	CC	AA	AA	AA
Bn-A02-p15806083	TGTACATTGCTACGCTTCCTCAAGAACCATCTGTGTACACTGTTGCGGTT	G/A	2	12208539	GG	GG	GG	AA	AA	GA	AA	GG	GG	NN	GG	AA	AA	GA	AA	AA	GG	AA	GG	GG	GG	GA	GG	AA	AA	AA	AA	AA	GG	GG	GG	GA	GA	AA	GA	GG	GG	AA	GG	AA	GG	GG	GG	GG	GG
Bn-A02-p15870327	ATACAACAGCTCTGCACAAACCAATAACATCCGAGAATAGTTAGGCACAA	T/C	2	12249403	TT	TT	TT	CC	CC	TC	CC	TT	TT	TT	TT	CC	CC	TC	CC	CC	TT	CC	TT	TT	TT	TC	TT	CC	CC	CC	CC	CC	TT	TT	TT	TC	TC	CC	CC	TT	TT	CC	TT	CC	TT	TT	TT	TT	TT
Bn-scaff_22451_1-p193809	GAGCATATGCCTGACAAGGCCAAGGTATACTACCTAGCTCACCATAATTT	A/C	2	12449559	CC	AA	AA	AA	CC	AA	AA	AA	AA	AA	AA	AA	AA	AA	AA	AA	AA	AA	CC	AA	AA	AA	AA	AA	AA	AA	AA	AA	CC	AA	AA	AA	AA	AA	AA	AA	AA	AA	AA	AA	AA	CC	CC	AA	AC
Bn-scaff_22451_1-p200233	AATCCTATTACGGTTGGCAAAAATAGACTTTTATTAATAGAATGCAATTG	A/G	2	12455452	GG	AA	AA	AA	AG	AA	AA	AA	AA	AA	AA	AA	AA	AA	AA	AA	AA	AA	GG	AA	AA	AA	AA	AA	AA	AA	AA	AA	GG	AA	AA	AA	AA	AA	AA	AA	AA	AA	AA	AA	AA	GG	GG	AA	AG
Bn-A02-p16311535	GGGAGGAGGCTTGGAAATTTGTCGAAAATCAGTGAGGACAAGCCCTTTGT	G/A	2	12542815	GG	GG	AA	GG	NN	AA	AA	AA	AA	GG	GG	GG	GA	GG	GG	AA	GA	GG	AA	GG	AA	GA	AA	AA	GG	AA	AA	GG	AA	GG	GG	GA	GG	GG	GA	AA	GG	GG	AA	GG	GG	GG	AA	AA	AA
Bn-A02-p16520874	TTTCACGTTTTACTATGCGGTTGGAGTTGACCTTAAACCATCATCATTGC	G/A	2	12740948	GG	GG	GG	AA	GG	GG	GG	GG	GG	GG	GG	GG	GG	GG	GG	GG	GG	GG	GG	GG	GG	GG	GG	GG	GG	GG	GG	NN	GG	GG	GG	GG	GG	GG	GG	GG	GG	GG	GG	GA	GG	GG	GG	GG	GG
Bn-A02-p16521871	TGTCTGAGAGGATGAATATGACAATATTGGATAAGGTCAGGCGTATGTTG	C/T	2	12741945	CC	CC	CC	TT	CC	CC	CC	CC	CC	CC	CC	CC	CC	CC	CC	CC	CC	CC	CC	CC	CC	CC	CC	CC	CC	CC	CC	CC	CC	CC	CC	CC	CC	CC	CC	CC	CC	CC	CC	CT	CC	CC	CC	CC	CC
Bn-A02-p16528486	TTCATCAGTCCATGTAGTCTCGGGTTGGTGGGATACTTGGTAGAAGTGAT	C/A	2	12748562	CC	CC	CC	AA	CC	CC	CC	CC	CC	CC	CC	CC	CC	CC	CC	CC	CC	CC	CC	CC	CC	CC	CC	CC	CC	CC	CC	CC	CC	CC	CC	CC	CC	CC	CC	CC	CC	CC	CC	CA	CC	CC	CC	CC	CC
Bn-A02-p16571709	TTCCCAAACTTCAGGTGAAGAGACGCACTTGCATTGATTATTATTCATCT	C/A	2	12788206	CC	CC	AA	CC	CA	AA	AA	AA	AA	CC	CC	CC	CA	CC	CC	AA	CA	CC	AA	CC	AA	CA	AA	AA	CC	AA	AA	CC	AA	CC	CC	CA	CC	CC	CA	AA	CC	CC	AA	CC	CC	CA	AA	AA	AA
Bn-A02-p16572757	CAAGCGAATATTTTAGTTCAAATGGCTTCTGAAGCCCAAGTATATTGATA	T/C	2	12789223	TT	TT	TT	CC	TT	TT	TT	TT	TT	TT	TT	TT	TT	TT	TT	TT	TT	TT	TT	TT	TT	TT	TT	TT	TT	TT	TT	CC	TT	TT	TT	TT	TC	TT	TT	TT	TT	TT	TT	TC	TT	NN	TT	TT	TT
Bn-A05-p9266289	TGTTTCTCAAGAATCCATTAGATATGTTGTAATGCATTTCTCTACTAAGC	T/G	2	12851547	TG	GG	TT	GG	NN	TT	TT	TT	TT	GG	GG	TT	TT	TG	TT	TT	TT	TG	TT	GG	TT	TG	TT	TT	TT	TT	NN	GG	TT	TT	GG	TT	TT	TT	TT	TT	GG	TT	TT	TG	GG	GG	TT	TT	TT
Bn-A05-p9250358	ATCCGACGCCCCCAAGAAGTTAGGAGCCAATCAAGAAATCAGAATCTCAT	T/G	2	12869610	TT	TT	TT	GG	TT	TT	TT	TT	TT	TT	TT	TT	TT	TT	TT	TT	TT	TT	TT	TT	TT	TT	TT	TT	TT	TT	TT	TT	TT	TT	TT	TT	TG	TT	TT	TT	TT	TT	TT	TG	TT	TT	TT	TT	TT
Bn-A05-p9247748	TTGCTGAGATCTGTCAGTAAACAAGCAAACCCAGTTCGTACTTTTCCATA	T/C	2	12872169	TC	CC	TT	CC	TT	TT	TT	TT	TT	CC	CC	TT	TT	NN	TT	TT	TT	TT	TT	CC	TT	TC	TT	TT	TT	TT	TT	CC	TT	TT	CC	TT	TC	TT	TT	TT	CC	TT	TT	TC	CC	TC	TT	TT	TT
Bn-A05-p9118240	GACTTTTAGACTGGGGAACATGTTGGTGCGGTTTAGACGTGATCTCACCA	A/G	2	12981676	AG	GG	AA	GG	AG	AA	AA	AA	AA	GG	GG	AA	AA	AA	AA	GG	AG	AA	AA	GG	AA	GG	AA	GG	AA	GG	GG	GG	AA	AA	GG	AA	AG	AA	AA	AA	GG	AA	AA	AG	GG	NN	AA	AA	AA
Bn-A05-p9080340	GTAAGAACACTGTTAGCAGCTGAAGCACTCGCGCTACGGGAAGCAACCTG	T/C	2	13012736	TC	CC	TT	CC	NN	TT	TT	TT	TT	CC	CC	TT	TT	TT	TT	CC	NN	TT	TT	CC	TT	CC	TT	CC	TT	CC	CC	CC	TT	TT	CC	TT	TC	TT	TT	TT	CC	TT	TT	TC	CC	NN	TT	TT	TT
Bn-A05-p9079762	AGACAGTGAGGCTTCAGAATTCTGATGGGGCCGGGCCCATAGGTCTTTCC	T/C	2	13013314	TC	CC	TT	CC	TC	TT	TT	TT	TT	CC	TC	TT	TT	TT	TT	CC	TC	TT	TT	CC	TT	CC	TT	CC	TT	CC	CC	CC	TT	TT	CC	TT	TC	TT	TT	TT	CC	TT	TT	TC	CC	TC	TT	TT	TT
Bn-A05-p9079126	TGGACAATCAATCAACACAGATAAATCCTCTTTCACATTCTCCCGAAGGA	G/A	2	13013951	GG	GG	GG	AA	GG	GG	GG	GG	GG	GG	GG	GG	GG	GG	GG	GG	GG	GG	GG	GG	GG	GG	GG	GG	GG	GG	GG	GG	GG	GG	GG	GG	GG	GG	GG	GG	GG	GG	GG	GA	GG	GG	GG	GG	GG
Bn-A05-p9078783	AGGATTCCACCCCAAGTGTATCTCGTGGATTATGCAATGTGTATCTACTG	C/T	2	13014294	CC	NN	CC	TT	CC	CC	CC	CC	CC	NN	NN	CC	CC	CC	CC	NN	CC	CC	CC	NN	CC	NN	CC	NN	CC	NN	NN	NN	CC	CC	NN	CC	CC	CC	CC	CC	NN	CC	CC	CT	NN	CT	CC	CC	CC
Bn-A05-p9078313	AAGTCTTGGATCTCTACCACGATGCCATTACCAATGGTGTCCCAGTTTGT	A/C	2	13014764	AC	CC	AA	CC	AC	AA	AA	AA	AA	CC	CC	AA	AA	AA	AA	CC	AC	AA	AA	CC	AA	CC	AA	CC	AA	CC	CC	CC	AA	AA	CC	AA	AC	AA	AA	AA	CC	AA	AA	AC	CC	CC	AA	AA	AA
Bn-A05-p9078281	CATCGGATATCAAAGAAGAAGTTTTCTCAATTCACGCGGACAAAGCTCCC	G/A	2	13014796	GG	GG	GG	AA	GG	GG	GG	GG	GG	GG	GG	GG	GG	GG	GG	GG	GG	GG	GG	GG	GG	GG	GG	GG	GG	GG	GG	NN	GG	GG	GG	GG	GG	GG	GG	GG	GG	GG	GG	GA	GG	GG	GG	GG	GG
Bn-A05-p9076704	AAGGTGAGCTACAGAGTAACAATGTTACTCAAACTAAACGCAAACCAGGA	T/C	2	13016373	TT	NN	TT	CC	TT	TT	TT	TT	TT	NN	TT	TT	TT	TT	TT	NN	TT	TT	TT	NN	TT	NN	TT	NN	TT	NN	NN	NN	TT	TT	NN	TT	TT	TT	TT	TT	NN	TT	TT	TC	NN	TC	TT	TT	TT
Bn-A05-p9076153	CCTATCTCTTGAAGCGTTTAAATGATCGTTCCGGTTTTGGGTGCTAATGC	G/A	2	13016924	GG	GG	GG	AA	GG	GG	GG	GG	GG	GG	GG	GG	GG	GG	GG	GG	GG	GG	GG	GG	GG	GG	GG	GG	GG	GG	GG	NN	GG	GG	GG	GG	GG	GG	GG	GG	GG	GG	GG	GA	GG	GG	GG	GG	GG
Bn-A05-p8943009	TTTTATGGCTTCTTGGTGTTCCCAGACTTTCTCTCCTCAATCTCTTTTAG	A/G	2	13166608	AA	AA	AA	GG	AA	AA	AA	AA	AA	AA	AA	AA	AA	AA	AA	AA	AA	AA	AA	AA	AA	AA	AA	AA	AA	AA	AA	AA	AA	AA	AA	AA	AA	AA	AA	AA	AA	AA	AA	NN	AA	AA	AA	AA	AA
Bn-scaff_18507_1-p1252081	TAAGCTCACTTGTTTCCTTTTTTTCTTCTATATAATGCGATGGCTACTTT	T/C	2	13787093	TC	TT	TT	TT	TC	TT	TT	TT	TT	TT	NN	TT	TT	TT	NN	TT	TC	TT	TT	TT	TT	TT	TT	TT	TT	TT	TT	TT	TT	TT	TT	TT	TT	TT	TT	TT	TT	CC	NN	TT	TC	TT	TT	TC	TT
Bn-A02-p16666866	TTCTACTAATACATTGATCACAACCTTTTCTGCTTCTCTCTTGTAAACCT	T/C	2	13863607	TC	TT	TT	TT	TC	TT	TT	TT	TT	TT	TT	TT	TT	TT	TT	CC	TT	TT	TT	TT	TT	TC	TT	CC	TT	CC	CC	TT	TT	TT	TT	TT	TC	TT	TT	TT	TT	TC	TT	TT	TT	TT	TT	TT	TT
Bn-A02-p17381818	ATGTTTTACATACGGCGAATTTTTGTTTTGCATACAGCGATTTCTTGTTT	C/T	2	14550506	CC	CC	CC	TT	CC	CC	CC	CC	CC	CC	CC	CC	CC	CC	CC	CC	CC	CC	CC	CC	CC	CC	CC	CC	CC	CC	CC	CC	CC	CC	CC	CC	CC	CC	CC	CC	CC	CC	CC	CT	CC	CC	CC	CC	CC
Bn-Scaffold000111-p271334	AGTCAGTCTTCTTAGGAACCAATGCCAAAATCGTTGAATTCACTCCTTTC	G/A	2	14778266	GG	GG	GG	GG	GA	GA	AA	AA	AA	GG	GG	GG	GG	GG	GG	GG	GA	GG	GG	GG	AA	GG	AA	GG	GG	GG	GG	GG	GG	GG	GG	GA	GG	GG	GA	GG	GG	GG	AA	GG	GG	GG	AA	AA	AA
Bn-A01-p20783867	CCCTTTATCAATTAATCTACGTTTACAAATGTCTCATCCTTTGAATGTTA	A/T	2	16816734	NN	NN	AT	NN	AT	NN	AA	NN	AA	AA	NN	NN	AT	AT	AA	NN	AA	NN	NN	AT	NN	AA	NN	AA	NN	NN	AT	NN	AA	AT	AT	AA	AT	NN	NN	NN	AT	AT	AA	AA	NN	AA	AA	NN	AA
Bn-A02-p18966918	CAAGCTTTGTTGGCATTACACTCCTCTCTGCAGGTGGTCTCAAGCACTGA	C/A	2	17970939	CC	CC	CC	AA	CA	CA	AA	AA	CC	CC	CC	CC	CC	CC	CC	AA	CA	CC	CC	CC	AA	CA	AA	AA	CC	AA	AA	CC	CC	CC	AA	CA	CA	CC	CA	CC	CC	CC	AA	CA	CC	CC	AA	AA	AA
Bn-A02-p18974322	AATTTGATCTCTCTGGTCGCGGACCATCAACGGTCGAAAGTAACCCTGTC	T/C	2	17985062	TT	TT	TT	CC	TC	TC	CC	CC	TT	TT	TT	TT	TT	TT	TT	CC	TC	TT	TT	TT	CC	TC	CC	CC	TT	CC	CC	TT	TT	TT	CC	TC	TT	TT	TC	TT	TT	CC	CC	TC	TT	TT	CC	CC	CC
Bn-A02-p18985754	AGATAATTAATTATAAATGGATTTTCAAACTGTTAAATCACTAAAGTCGT	G/A	2	17990332	GG	GG	GG	AA	NN	GA	AA	NN	GG	GG	GG	GG	GG	GG	GG	AA	GA	GG	GG	GG	AA	GA	AA	AA	GG	AA	AA	GG	GG	GG	NN	GA	GG	GG	NN	GG	GG	AA	NN	GA	GG	GG	AA	AA	NN
Bn-A02-p18989840	GTGTTAAGCAAAAGCTGATTAGTCCTAAATTTGATGGATAAAGTAGCACA	G/T	2	17993187	GG	GG	GG	TT	GG	GG	TT	TT	GG	GG	GG	GG	GG	GG	GG	TT	GT	GG	GG	GG	TT	GT	TT	TT	GG	TT	GT	GG	GG	GG	TT	GT	GG	GG	GG	GG	GG	TT	TT	GT	GG	GG	TT	TT	TT
Bn-A02-p18994472	AGGGAGACTTCATCATAGACCTATAGTATAGTATTGTGTACCCATAGTAA	A/G	2	17997756	AA	AA	AA	GG	AG	AG	GG	GG	AA	AA	AA	AA	AA	AA	AA	GG	AG	AA	AA	AA	GG	AG	GG	GG	AA	GG	GG	AA	AA	AA	GG	AG	AA	AA	AG	AA	AA	GG	GG	AG	AA	AA	GG	GG	GG
Bn-A02-p19003944	GGATACTGCTCTGATGATAGCAGAAACATGTTTTTGTTCAGAGGTTGTAA	A/G	2	18003085	AG	AA	GG	AA	GG	NN	AA	AA	AA	AA	AA	GG	AG	NN	GG	AA	AA	GG	AA	GG	AA	AA	AA	AA	GG	AA	AA	GG	AA	AA	AA	AA	AA	GG	GG	AA	GG	AA	AA	AG	AA	AA	AA	AA	AA
Bn-A02-p19049506	GGTGAATATTGGACAATTAAACAAACTGATAGTCCACACAATCCACACAA	T/C	2	18088662	TC	TT	CC	TT	TC	TC	TT	TT	TT	TT	TT	CC	TC	CC	CC	CC	TT	CC	TT	CC	TT	TC	TT	CC	CC	CC	CC	CC	TT	TT	TT	TT	TT	CC	TC	TT	CC	TT	TT	TC	TT	TT	TT	TT	TT
Bn-A02-p19052873	TTCCATTTCTACTTTATTAATTTAGATGTCAGATTTAAATACAATTATGA	C/T	2	18091838	CT	CT	CC	NN	CC	NN	CT	CT	CT	CT	CT	CC	CT	CC	CC	CC	NN	CC	TT	CC	CT	NN	NN	CC	CC	CC	CC	CC	TT	TT	CT	CT	NN	CC	CC	CT	CC	NN	CT	NN	TT	NN	TT	CT	CT
Bn-A02-p19053770	TAGAATAGTGTAATGTCTAATAATTAATTATGTCAAATATTCCTATTTTG	G/T	2	18092767	GG	NN	GT	TT	NN	NN	TT	TT	NN	NN	NN	NN	NN	GG	GG	GG	GT	NN	GG	GG	TT	GG	NN	NN	GG	NN	NN	NN	GG	NN	GG	GT	GG	GG	GT	GG	NN	TT	TT	GT	NN	NN	TT	TT	TT
Bn-A02-p19170689	TTAAGAAGAAGCATTTCGACCTACGTAAGCTCGCCGCAGATGGTGGTGGT	C/A	2	18208557	CC	CC	CC	AA	CA	CA	AA	AA	CC	CC	CC	CC	CC	CC	CC	CC	CA	CC	CC	CC	AA	CC	AA	CC	CC	CC	CC	CC	CC	CC	CC	CA	CC	CC	CA	CC	CC	AA	AA	CA	CC	CC	AA	AA	AA
Bn-A02-p19175402	AACTTATTCTCATCCCTTCCCTACCTGTCAAAAGAAATCCGACGCCACCT	T/C	2	18213278	TT	TT	TT	CC	NN	TC	CC	CC	NN	NN	NN	TT	TT	NN	TT	TT	TC	TT	TT	TT	CC	TT	CC	TT	TT	TT	TT	TT	TT	TT	CC	TC	TT	TT	NN	TT	TT	CC	CC	TC	TT	TC	CC	CC	CC
Bn-A02-p19201685	AAGAGGACAATCAAATTCACAGGTGACTCAAACTTTGAGTCTTGTAAAAA	C/T	2	18243735	NN	CC	TT	CC	CT	CT	CC	CC	CC	CC	CC	TT	CT	NN	TT	TT	CC	TT	CC	TT	CC	CT	CC	TT	TT	TT	NN	TT	CC	CC	CC	CC	CT	TT	CT	CC	TT	CC	CC	CT	CC	CC	CC	CC	CC
Bn-A02-p19207431	TTGCCACTCAGGAATCAGTTGTTACAGTCATTCTTTGTGAACCTTGGCAT	G/T	2	18249429	GG	GG	GG	TT	GT	GT	GT	GT	GG	GG	GG	GG	GG	GG	GG	GG	GT	GG	GG	GG	GT	GG	TT	GG	GG	GG	GG	GG	GG	GG	GT	GT	GG	GG	GT	GG	GG	TT	GT	GT	GG	NN	TT	GT	GT
Bn-A02-p19212766	GATTACTACTTGCCTTGGAGATTGAACTCATTAAAATCAAAGGTAACATT	G/T	2	18254915	GG	GG	GG	TT	NN	NN	TT	TT	GG	GG	GG	GG	GG	GG	GG	GG	GT	GG	GG	GG	TT	GG	TT	GG	GG	GG	GG	GG	GG	GG	GG	GT	GG	GG	NN	GG	GG	TT	TT	GT	GG	GG	TT	TT	TT
Bn-A02-p19244695	ATATATATTTTACCAAACTGATTATTTACATGGGTTTCTACAGTTTTATG	G/T	2	18286334	GG	GG	GG	TT	NN	GT	TT	TT	GG	GG	GG	GG	GG	GG	GG	GG	GT	GG	GG	GG	TT	GG	TT	GG	GG	GG	GG	GG	GG	GG	GG	GT	GG	GG	GT	GG	GG	TT	TT	GT	GG	GG	TT	TT	TT
Bn-A02-p19260818	CCCAATCCTCTCGTGAGTACTACAATGATTACCGAGGAAAAAGAAGACGA	C/A	2	18304125	CA	AA	CC	CC	CC	CC	CC	CC	AA	AA	NN	CC	CA	CC	CC	CC	CA	CC	AA	CC	CC	CA	CC	CC	CC	CC	CC	CC	AA	AA	CC	CA	CA	CC	CC	AA	CC	CC	CC	CC	AA	AA	CC	CC	CC
Bn-A02-p19343485	GATAAGTGATAACCATCGAAAAATAAAATTCGTGATACAGAAACGAGGTA	C/T	2	18320738	CT	CC	TT	CC	CT	CT	CC	CC	CC	CC	CC	TT	CT	TT	TT	TT	CC	TT	CC	TT	CC	CT	CC	TT	TT	TT	TT	TT	CC	CC	CC	CC	CC	TT	CT	CC	CC	CC	CC	CT	CC	CC	CC	CC	CC
Bn-A02-p19348348	AATGAAGCATTAGTAATTGAGATAATATTATCGGACTGCGAGATAACCAG	C/T	2	18325387	CC	CC	CC	TT	CT	CT	TT	TT	CC	CC	CC	CC	CC	CC	CC	CC	CT	CC	CC	CC	TT	CC	TT	CC	CC	CC	CC	CC	CC	CC	CC	CT	CT	CC	CT	CC	TT	TT	TT	CT	CC	CC	TT	TT	TT
Bn-A02-p19373757	CCCATCTATCTAAAGCCGGCCTTGAGTGGGAAGCATCATATTTACATTTT	A/G	2	18335422	AA	AA	AA	GG	AG	AG	GG	GG	AA	AA	AA	AA	AA	AA	AA	AA	AG	AA	AA	AA	GG	AA	GG	AA	AA	AA	AA	AA	AA	AA	AA	AG	AG	AA	AG	AA	GG	GG	GG	AG	AA	AA	GG	GG	GG
Bn-A02-p19373825	GTATGTGAAGAAATTCATGAACGGATTTTGAGTACTGAGTATATGGTTAG	G/A	2	18335490	GG	GG	GG	AA	GA	GA	AA	AA	GG	GG	GG	GG	GG	GG	GG	GG	GA	GG	GG	GG	AA	GG	AA	GG	GG	GG	GG	GG	GG	GG	GG	GA	GA	GG	GA	GG	AA	AA	AA	GA	GG	GG	AA	AA	AA
Bn-A02-p19374782	AGTGATTTATAAACCATTACAGACTATTGTTTTCATGTTCATCGCAGGAC	G/A	2	18336448	GG	GG	GG	AA	GA	GA	AA	AA	GG	GG	GG	GG	GG	GG	GG	GG	GA	GG	GG	GG	AA	GG	AA	GG	GG	GG	GG	GG	GG	GG	GG	GA	GA	GG	GA	GG	AA	AA	AA	GA	GG	GG	AA	AA	AA
Bn-A02-p19385986	GTCGTACATGGATCCAAGGCGTCTCTAAGGAGTTGGTTTTGTTGGTTTTT	G/T	2	18338746	GG	GG	GG	GG	GG	GG	GG	GG	GG	GG	GG	GG	GG	GG	GG	GG	GG	GG	GG	GG	GG	GG	GG	GG	GG	GG	GG	GG	GG	GG	TT	GG	GG	GG	GG	GG	GG	GG	GG	GG	GG	GG	GG	GG	GG
Bn-A02-p19395795	TATATGTCGTTTCGGAATATGAGCATGGTGGACAAACGACAACAACAACT	G/T	2	18348627	GG	GG	GG	TT	GT	GT	TT	TT	GG	GG	GG	GG	GG	GG	GG	GG	GT	GG	GG	GG	TT	GG	TT	GG	GG	GG	GG	GG	GG	GG	GG	GT	GT	GG	GT	GG	TT	TT	TT	GT	GG	GG	TT	TT	TT
Bn-A02-p19401844	ATCAGTCTACATTCATTCATCTGTGTTGAAAATAATCTAATTTTAGTAAA	A/G	2	18354678	AA	AA	AA	GG	NN	AG	AG	GG	AA	NN	NN	AA	AA	NN	AA	AA	AG	NN	AA	AA	GG	AA	GG	NN	NN	AA	NN	AA	AA	AA	AA	AG	AG	NN	AG	AA	GG	GG	GG	NN	NN	NN	GG	GG	GG
Bn-A02-p19410459	TTAGGTACATGAATCCACACCATAACCTCAGCTCCATCAAACCCACCGAA	C/T	2	18365264	CT	CC	TT	CC	CT	CT	CC	CC	CC	CC	CC	TT	CT	TT	TT	TT	CC	TT	CC	TT	CC	CT	CC	TT	TT	TT	TT	TT	CC	CC	CC	CC	CC	TT	CT	CC	CC	CC	CC	CT	CC	CC	CC	CC	CC
Bn-A02-p19450017	GGTTTATGTAACTCTCTAGCAAATACATCTCTCTTCATTCTTTGGCCGGG	C/T	2	18408123	CC	CC	CC	TT	CC	CC	CC	TT	CC	CC	CC	CC	CC	CC	CC	TT	CT	CC	CC	CC	TT	CT	TT	TT	CC	TT	TT	CC	CC	CC	CC	CT	CC	CC	CT	CC	TT	TT	TT	CT	CC	CC	TT	TT	TT
Bn-A02-p19450418	TCATGTAGTGGATATGAGGACATATTCAAAATGGTTTGCTCAGAGTCGCA	C/A	2	18408524	CC	CC	CC	AA	CC	CC	CC	AA	CC	CC	CC	CC	CC	CC	CC	AA	AA	CC	CC	CC	AA	CA	AA	AA	CC	AA	AA	CC	CC	CC	CC	CA	CC	CC	CA	CC	AA	AA	AA	CA	CC	CC	AA	AA	AA
Bn-A02-p19451380	CCAAAGACACGTTACTCTTTGATCTGCGATTCCGTTGAAACTCTGTGATC	T/C	2	18409486	TT	NN	TT	TT	TT	TT	NN	TT	NN	NN	NN	TT	TT	TT	TT	TT	TT	TT	NN	TT	TT	TT	TT	TT	TT	TT	TT	TT	NN	NN	TT	TT	NN	TT	TT	NN	TT	TT	TT	TT	NN	TC	TT	TT	TT
Bn-A02-p19549587	AAAAATTATGGAGGAACAGAGGATTTTCTCTTAATTTTGGCGATTATCAA	A/G	2	18660563	AA	AA	AA	GG	AA	AA	AA	AA	AA	AA	AA	AA	AA	AA	AA	AA	AA	AA	AA	AA	AA	AA	AA	AA	AA	AA	AA	AA	AA	AA	AA	AA	AA	AA	AA	AA	GG	GG	AA	AG	AA	AA	AA	AA	AA
Bn-A02-p19573867	GGTAAGACGATGCAAAACATTGCCCTGATTTTTATAGATATGTCTTTTAG	A/G	2	18678336	AA	AA	AA	GG	AA	AA	AA	AA	AA	AA	AA	AA	AA	AA	AA	AA	AA	AA	AA	AA	AA	AA	AA	AA	AA	AA	AA	AA	AA	AA	AA	AA	AA	AA	AA	AA	GG	GG	AA	AG	AA	AA	AA	AA	AA
Bn-A02-p19587474	CTCATAGCCACAAAATCTTGAGGATCTCTAACGTTAATAGTATCCCCTAC	G/A	2	18698141	GA	AA	GG	AA	GA	GA	AA	GG	AA	AA	AA	GG	GA	GG	GG	GG	GA	GG	AA	GG	GG	GA	GG	GG	GG	GG	GG	GG	AA	AA	GG	GA	GA	GG	GG	AA	AA	AA	GG	GA	AA	AA	GG	GG	GG
Bn-A02-p19587812	TTACAACCAGTAATGAATGGTCTCATATCCACTTCTAAAAACTTGCTCCA	T/G	2	18698479	TG	GG	TT	GG	TG	TG	GG	TT	GG	GG	GG	TT	TG	TT	TT	TT	TG	TT	GG	TT	TT	TG	TT	TT	TT	TT	TT	TT	GG	GG	GG	TG	GG	TT	TT	GG	GG	GG	TT	TG	GG	GG	TT	TT	TT
Bn-A02-p19674831	ACCCACAAAAGTCTTCCATCTGAATACTTGACATGATCCACACAGGTGCT	T/C	2	18784235	TC	CC	TT	CC	TC	TC	CC	TT	CC	CC	CC	TT	TC	TT	TT	TT	TC	TT	CC	TT	TT	TC	TT	TT	TT	TT	TT	TT	CC	CC	TT	TC	TC	TT	TT	CC	CC	CC	TT	TC	CC	CC	TT	TT	TT
Bn-A02-p19682273	GTAAGACCGAGTTCATACTGATGACAATAGTGCCTGCGAAACTCAAGATG	C/T	2	18791702	CT	TT	CC	CC	NN	CT	TT	CC	TT	TT	TT	CC	NN	CC	CC	CC	CT	CC	TT	CC	CC	CT	CC	CC	CC	CC	CC	CC	TT	TT	TT	CT	CT	CC	CC	TT	CC	CC	CC	CC	TT	TT	CC	CC	CC
Bn-A02-p19682984	ATTATCCGGCAGTAAGACTATGAATAACAACAATTAATTAGTATGCCATT	T/C	2	18792414	TC	CC	TT	TT	TC	TC	CC	TT	CC	CC	CC	TT	TC	TT	TT	TT	TC	TT	CC	TT	TT	TC	TT	TT	TT	TT	TT	TT	CC	CC	CC	TC	TC	TT	TT	CC	TT	TT	TT	TT	CC	CC	TT	TT	TT
Bn-A02-p19683093	TGGATAAGTTTAATTAATGTCCCTGCCAAAGAAACGTCATCACTTGGACG	T/C	2	18792523	TC	CC	TT	TT	TC	TC	CC	TT	CC	CC	CC	TT	TC	TT	TT	TT	TC	TT	CC	TT	TT	TC	TT	TT	TT	TT	TT	TT	CC	CC	CC	TC	TC	TT	TT	CC	TT	TT	TT	TT	CC	CC	TT	TT	TT
Bn-A02-p19704677	AATGTAGCCGGAAGCACCCGACAAGAACCCGGAGAGAGGAGGATCCAGTC	A/C	2	18834271	AA	AA	AA	AA	AA	AA	AA	CC	AA	AA	AA	AA	AA	AA	AA	AA	AC	AA	AA	AA	CC	AA	CC	AA	AA	AA	AA	AA	AA	AA	CC	AC	AC	AA	AC	AA	AA	AA	CC	AA	AA	AA	CC	CC	CC
Bn-A02-p21062857	AGGATTTCGAACGTGGTGGTGGCGGGTGAGTTTGCGGAATTGTTTGGAGC	A/G	2	18904382	AA	AA	AA	GG	AA	AA	AA	AA	AA	AA	AA	AA	AA	AA	AA	AA	AA	AA	AA	AA	AA	AA	AA	AA	AA	AA	AA	AA	AA	AA	AA	AA	NN	AA	AA	AA	GG	NN	AA	AG	AA	AA	AA	AA	AA
Bn-A02-p21032956	TATACAACACATTTTACGTTTCTCCGGACTAGCGTCTCACCAAAATCTGG	A/G	2	18936028	AA	AA	AA	GG	AA	AA	AA	AA	AA	AA	AA	AA	AA	AA	AA	AA	AA	AA	AA	AA	AA	AA	AA	AA	AA	AA	AA	AA	AA	AA	GG	AA	AA	AA	AA	AA	GG	GG	AA	AG	AA	AA	AA	AA	AA
Bn-A02-p21009288	TAATCTTAGCCTTGGAGGAAGACAATTCCGAGAAGTTGTGAGGAAGACAA	A/G	2	18958857	AA	AA	AA	GG	AA	AA	AA	AA	AA	AA	AA	AA	AA	AA	AA	AA	AA	AA	AA	AA	AA	AA	AA	AA	AA	AA	AA	AA	AA	AA	GG	AA	AG	AA	AA	AA	AA	AA	AA	AA	AA	AA	AA	AA	AA
Bn-scaff_18360_1-p900143	TTCTTTTCTCTTCTTTTGGCAAATTTTTTGATCAAATTCCAGTAAATAAG	T/G	2	19037060	TG	GG	GG	TT	GG	TG	TT	TT	TT	TT	TT	GG	TG	TT	TT	TT	TT	TT	TT	GG	TT	TT	TT	TT	TT	TT	TT	TT	TT	GG	TT	TG	TG	GG	NN	TT	TT	TT	TT	TG	TT	TT	TT	TT	TT
Bn-scaff_18360_1-p915562	CACACATGAATTATTACACTTCTTGAAGCACCCGGGAGCTGTTAAAATCT	G/T	2	19043917	GG	GG	GG	GG	GG	GG	GG	GG	GG	GG	GG	GG	GG	TT	TT	GG	GG	TT	GG	GG	GG	GG	GG	GG	TT	GG	GG	TT	GG	GG	TT	GG	GT	GG	GG	GG	GG	GG	GG	GG	GG	GG	GG	GG	GG
Bn-A02-p20561132	TGCTGCTGTTACGTAGCGTCCAAGAATCTTGTTTGCTCCCAACAGATTTC	T/C	2	19448579	TT	TT	NN	TT	TT	TT	TT	TT	TT	TT	TT	TC	TT	TC	CC	TT	TT	TC	TT	TT	TT	TT	TT	TT	TC	TT	TT	TC	TT	TT	TC	TT	TT	TT	TT	TT	TC	TT	TT	TT	TT	TT	TT	TT	TT
Bn-A02-p20462487	TAAGAATGGCAAATCGCCATTGGTTGAATTCATTTATCTGTGGCTTCCTC	G/T	2	19548428	GG	GG	GG	GG	GG	GG	GG	GG	GG	GG	GG	GG	GG	GG	GG	GG	GG	GG	GG	GG	GG	GG	GG	GG	GG	GG	GG	GG	GG	GG	TT	GG	GT	GG	GG	GG	GG	GG	GG	GG	GG	GG	GG	GG	GG
Bn-A02-p20461477	TCTCAAAACCCTTAGTCACTAGTCGTCTTTTCGCCTTTCTCAAAACGGTG	A/G	2	19549421	AA	AA	AA	AA	AA	AA	AA	AA	AA	AA	AA	AA	AA	AA	AA	AA	AA	AA	AA	AA	AA	AA	AA	AA	AA	AA	AA	AA	AA	AA	GG	AA	AG	AA	AA	AA	AA	AA	AA	AA	AA	AA	AA	AA	AA
Bn-A02-p20242753	TTTTTATGTCCTTTGGTGTTTCAGATTGACGTTCCAATGGCAGGTCCAGA	G/A	2	19738520	GG	GG	AA	AA	GG	NN	GG	GG	NN	NN	GG	GG	GG	AA	AA	GG	GG	AA	GG	GG	AA	GG	AA	NN	AA	NN	GA	AA	GG	GG	AA	GG	GG	GG	GG	GG	AA	GG	GG	GA	GG	NN	GG	GG	GG
Bn-A02-p20207870	AAAAATATACTAAAGTGTTGATCAAAGATGCATGTAGAGTTGAGGAGTGG	C/T	2	19776581	CC	CC	TT	TT	CC	CT	CC	CC	CC	CC	CC	CC	CC	TT	TT	CC	CC	TT	CC	CC	TT	CC	TT	CC	TT	CC	CC	TT	CC	CC	CC	CC	CT	CC	CC	CC	TT	CC	CC	CT	CC	CC	CC	CC	CC
Bn-A02-p21256748	CTTCCGACATCACTATCTTCTAAAGTCAAAAAAGTTTTTGTCTTGTCTCA	A/G	2	19856503	AA	AA	AA	AA	AA	AA	AA	AA	AA	AA	AA	AA	AA	AA	AA	AA	AA	AA	AA	AA	AA	AA	AA	AA	AA	AA	AA	AA	AA	AA	GG	AA	GG	AA	AA	AA	AA	AA	AA	AA	AA	AA	AA	AA	AA
Bn-A08-p1611335	TTTCATGCGAAGTTGCCTACATCGTCCACTTATAACGAATACATAATCGA	A/C	2	19925307	AA	AA	AA	AA	AA	AA	AA	AA	AA	AA	AA	AA	AA	AA	AA	AA	AA	AA	AA	AA	AA	AA	AA	AA	AA	AA	AA	AA	AA	AA	CC	AA	AC	AA	AA	AA	AA	AA	AA	AA	AA	AA	AA	AA	AA
Bn-A02-p20062461	TGAACCTCCCACTTTTTATCAGCCACAATGCGAAGGAGAGCACGAACCGT	C/T	2	20138270	CT	CC	CC	CC	TT	CC	CC	NN	TT	NN	CC	NN	CT	CC	CC	CC	CC	CC	CC	TT	CC	CC	CC	CC	CC	CC	CC	CC	CC	TT	CC	CT	CT	TT	TT	CC	CC	TT	CC	CT	CC	TT	CC	TT	NN
Bn-A02-p19892839	AATCTTTTTGTCTATACGCTAACACACAAGTCTGAGTGCAAGGAAAACAA	T/G	2	20258109	TG	GG	GG	GG	TG	GG	GG	TT	TT	TT	GG	TT	TG	GG	GG	GG	GG	GG	GG	TT	GG	GG	GG	GG	GG	GG	GG	GG	GG	TT	GG	TG	TG	TT	TT	GG	GG	TT	GG	TG	GG	TG	GG	TT	TG
Bn-A02-p19892632	CATTTTTTGTGACACTTCTTTATTCTACTTAATATTCATTATTATTGTTT	G/A	2	20258316	GA	AA	AA	AA	GA	AA	AA	GG	GG	GG	AA	GG	GA	AA	AA	AA	AA	AA	AA	GG	AA	AA	AA	AA	AA	AA	AA	AA	AA	GG	AA	GA	GA	GG	GG	AA	AA	GG	AA	GA	AA	NN	AA	GG	GA
Bn-A02-p19892433	AATAAGATGAAGGAAAATTTTAGCTAAGAGATCACCAAACCTAAAGTTTT	G/A	2	20258515	GA	AA	AA	AA	NN	AA	AA	GG	GG	GG	NN	GG	GA	AA	AA	AA	AA	AA	AA	GG	AA	AA	AA	AA	AA	AA	AA	AA	AA	GG	AA	GA	GA	GG	GG	AA	AA	GG	AA	GA	AA	GG	AA	GG	GA
Bn-A02-p19889192	ACTTACCTTTACCAGTTCTGAATGTAAGTAAAATCTAAAATTTGTACATA	C/T	2	20262102	CT	TT	TT	TT	CT	TT	TT	CC	CC	CC	TT	CC	CT	TT	TT	TT	TT	TT	TT	CC	TT	TT	TT	TT	TT	TT	TT	TT	TT	CC	TT	CT	CT	CC	CC	TT	TT	CC	TT	CT	TT	NN	TT	CC	CT
Bn-A02-p19874478	TAGAACAACCTGTCTCTCTTTGTTGTATTATATTACTATTGTATATGTAA	G/T	2	20277421	GT	TT	TT	TT	NN	TT	TT	GG	GG	GG	NN	GG	GT	TT	TT	TT	TT	TT	TT	GG	TT	TT	TT	TT	TT	TT	TT	TT	TT	GG	TT	GT	NN	GG	GG	TT	TT	GG	TT	NN	TT	GG	TT	GG	NN
Bn-A02-p19872956	ATGAGCATGACCCATCTGAAAAAAGAGATGATTTTTGAGGATTAAATTGC	C/T	2	20278574	CT	TT	TT	TT	CT	TT	TT	CC	CC	CC	TT	CC	CT	TT	TT	TT	TT	TT	TT	CC	TT	TT	TT	TT	TT	TT	TT	TT	TT	CC	TT	CT	CT	CC	CC	TT	TT	CC	TT	CT	TT	NN	TT	CC	CT
Bn-A02-p19731316	CAGTACGAGTAACGGAACCTCCACACTTTCCCGTTAACGTCTTCGAAATT	T/C	2	20407013	TT	TT	NN	TT	TT	TT	TC	TT	TT	TT	TT	TT	TT	CC	CC	TT	TT	CC	TT	TT	TT	TT	TT	TT	CC	TT	TT	CC	TT	TT	TT	TT	TT	TT	TT	NN	TT	TT	TT	TT	TT	TT	TT	TT	TT
Bn-A02-p22906797	TATCTACCACGGCTTATGAAGAGTCTTAGACAATAGAACTACTACCCACA	G/T	2	20427876	GG	GG	GG	GG	GG	GG	GG	GG	GG	GG	GG	GG	GG	TT	TT	GG	GG	TT	GG	GG	GG	GG	GG	GG	TT	GG	GG	TT	GG	GG	TT	GG	GG	GG	GG	GG	GG	GG	GG	GG	GG	GG	GG	GG	GG
Bn-A02-p22906452	TTGATCCATCTAACGTTTCCTTGTTTTTTTTGTCTAAAGAATTTTGCAAG	A/G	2	20428221	AA	AA	AA	AA	AA	AA	AA	AA	AA	AA	AA	AA	AA	GG	GG	AA	AA	GG	AA	AA	AA	AA	AA	AA	GG	AA	AA	GG	AA	AA	GG	AA	AA	AA	AA	AA	AA	AA	AA	AA	AA	AA	AA	AA	AA
Bn-A02-p22899854	AAAAATGAATTGGAGTGAGTTACCTGTAAATAATATTATAGATTGGATTA	C/T	2	20434818	CC	CC	CC	CC	CC	CC	CC	CC	CC	CC	CC	CC	CC	TT	TT	CC	CC	TT	CC	CC	CC	CC	CC	CC	TT	CC	CC	TT	CC	CC	TT	CC	CT	CC	CC	CC	CC	CC	CC	CC	CC	CC	CC	CC	CC
Bn-A02-p22899292	GAGTATAAATATCTGTAAACGTTGAAGAATCAATTGTAGCGAACCCGAAA	C/A	2	20435380	CC	CC	CC	CC	CC	CC	CC	CC	CC	CC	CC	CC	CC	AA	AA	CC	CC	AA	CC	CC	CC	CC	CC	CC	AA	CC	CC	AA	CC	CC	AA	CC	CC	CC	CC	CC	CC	CC	CC	CC	CC	CC	CC	CC	CC
Bn-A02-p22875408	TGAGTTAACACAAAGGTAATTTTTCTTACTTTTGGTTTGACCATAATAGC	G/A	2	20457697	GA	AA	GG	GG	NN	GA	AA	GG	GG	GG	AA	GG	GG	NN	AA	GG	AA	NN	AA	GG	GG	GA	GG	GG	AA	GG	GG	AA	AA	GG	AA	GA	GG	GG	GG	AA	GG	GG	AA	GG	AA	GG	GA	GG	NN
Bn-A02-p22872607	ACTATAGCTATTCTTAACAAATCCACACGTACGAAGAATATGTTAAAACA	C/A	2	20460483	CA	AA	CC	CC	NN	CA	AA	CC	CC	CC	AA	CC	CC	AA	AA	CC	AA	AA	AA	CC	CC	CA	CC	CC	AA	CC	CC	AA	AA	CC	AA	CA	CC	CC	CC	AA	CC	CC	AA	CC	AA	CC	CA	CC	NN
Bn-A02-p22863757	ACACCACTCCTGAAAAACAAGTCTCCTTATCAGGTTCTCACAAATGCTTC	G/A	2	20469333	GG	GG	NN	NN	GA	GG	GG	NN	NN	NN	GG	NN	NN	GG	GG	NN	GG	GG	GG	NN	NN	GG	NN	NN	GG	NN	NN	GG	GG	NN	GG	GG	AA	NN	NN	GG	NN	NN	GG	NN	GG	GG	GG	NN	GG
Bn-A02-p22847472	ACATCTCAGACGTTTACATATCCAACAGAGTCCTAGACTCCTACATAAAA	T/C	2	20485491	TT	TT	TT	TT	TT	TT	TT	TT	TT	TT	TT	TT	TT	CC	CC	TT	TT	CC	TT	TT	TT	TT	TT	TT	CC	TT	TT	TC	TT	TT	TT	TT	TT	TT	TT	TT	TT	TT	TT	TT	TT	TT	TT	TT	TT
Bn-A02-p22847040	TATGAAGTGGTTAATCTGATGTATTAACATTTTTAACATTGTGGAAGCTC	T/G	2	20485925	TT	TT	TT	TT	TT	TT	TT	TT	TT	TT	TT	TT	TT	GG	GG	TT	TT	GG	TT	TT	TT	TT	TT	TT	GG	TT	TT	GG	TT	TT	TT	TT	TT	TT	TT	TT	TT	TT	TT	TT	TT	TT	TT	TT	TT
Bn-A02-p22843446	CGAATTTTTATTTGAATAATTCCACAAAATTTTGTGCGAACCGAACCAAA	A/G	2	20488937	AA	AA	AA	AA	AA	AA	AA	AA	AA	AA	AA	AA	AA	GG	GG	AA	AA	GG	GG	AA	AA	AA	AA	AA	GG	AA	AA	GG	AA	AA	GG	AA	AG	AA	AA	GG	AA	AA	AA	AA	AA	AG	AA	AA	AA
Bn-A02-p22787085	AGACCCTATAAGCCCTAAATTTTCAAACCCGCTCCATAGCCGTCGACATT	T/G	2	20538334	TT	TT	GG	TT	NN	TG	TT	TT	NN	TT	TT	TT	TG	TG	TT	GG	TT	NN	TT	TT	GG	TG	GG	GG	TT	GG	GG	TT	TT	TT	GG	TT	TT	TT	TT	TT	TT	TT	TT	TT	TT	NN	TT	TT	TT
Bn-A02-p22741797	AATATTCTATTAGTAAATTTCAGAGAAATTCATGGTGAGAGAGAGAATCC	G/T	2	20575759	GG	GG	TT	GG	GG	GT	GG	GG	GG	GG	GG	GG	GT	TT	TT	TT	GG	TT	GG	GG	TT	GT	TT	TT	TT	TT	TT	TT	GG	GG	GG	GG	GG	GG	GG	GG	GG	GG	GG	GG	GG	GG	GG	GG	GG
Bn-Scaffold000270-p11524	CTTTCAGAACATAGAAGATGTTGTAGTAAACCGAGGAAGACGAGAAACCT	A/G	2	20631190	AA	AA	AA	GG	AA	AA	AA	AA	AA	AA	AA	AA	AA	AA	AA	AA	AA	AA	AA	AA	AA	AA	AA	AA	AA	AA	AA	AA	AA	AA	AA	AA	AA	AA	AA	AA	GG	AA	AA	AG	AA	AA	AA	AA	AA
Bn-scaff_15712_5-p649917	GTGTTAGGTTCAAAGCCGTCAAGGCTCTGTGGTATCTGTAATGTAACTCA	T/C	2	20655354	NN	CC	TT	TT	TC	TC	CC	CC	TT	TT	TT	TT	TC	TT	TT	TT	NN	TT	TT	TT	TT	CC	TT	CC	TT	TT	TT	CC	CC	TC	TT	TC	TC	CC	CC	TT	CC	TT	TC	CC	CC	CC	CC	TC	CC
Bn-A02-p22433753	AACTGACATAGTATCAACGTCAGCAAAATTAGATAACATGACAGCTGATA	T/C	2	20736761	TT	TT	CC	CC	TT	TC	TT	TT	TT	TT	TT	TT	TC	TT	TT	CC	TT	TT	CC	TT	CC	TC	CC	CC	TT	CC	CC	TT	TT	TT	TT	TT	TC	TT	TT	CC	CC	TT	TT	TC	TT	TC	TT	TT	TT
Bn-A02-p22429871	TTTAGAAATTTGTTAGAAACCTAAAAACAAAAGGAGAAAATCTCTTAACA	T/C	2	20740696	TC	TT	CC	CC	TT	TC	TT	TT	TT	TT	TT	TT	CC	TT	TT	CC	TT	TT	CC	TT	CC	TC	CC	CC	TT	CC	CC	TT	TT	TT	CC	TT	TC	TT	TT	CC	CC	TT	TT	TC	TT	TC	TT	TT	TT
Bn-A02-p22429563	GACAGGGTAAGTAGACTTAAGGATTTCTTGTTTGAAAACTTTCTAACAAA	A/G	2	20740999	AG	AA	GG	GG	AA	AG	AA	AA	AA	AA	AA	AA	GG	AA	AA	GG	AA	AA	GG	AA	GG	AG	GG	GG	AA	GG	GG	AA	AA	AA	GG	AA	AG	AA	AA	GG	GG	AA	AA	AG	AA	AG	AA	AA	AA
Bn-A02-p22429308	TTCCAAGCGTGATGCCTAATTTTGTGTAATACATCCTAATCTCAGCTCCT	T/C	2	20741254	TC	TT	CC	CC	TT	TC	TT	TT	TT	TT	TT	TT	CC	TT	TT	CC	TT	TT	CC	TT	CC	TC	CC	CC	TT	CC	CC	TT	TT	TT	CC	TT	TC	TT	TT	CC	CC	TT	TT	TC	TT	TT	TT	TT	TT
Bn-A02-p22409779	CAATATATTATTGACTAGCCAATCCAGTTACAAACATGGGAAATAATGAG	T/C	2	20756374	TC	TT	CC	CC	TT	TC	TT	TT	TT	TT	TT	TT	CC	TT	TT	CC	TT	TT	TT	TT	CC	TC	CC	CC	TT	CC	CC	TT	TT	TT	CC	TT	TT	TT	TT	TT	CC	TT	TT	TC	TT	TT	TT	TT	TT
Bn-A02-p22395060	GTTACTAGTATCATTGGTCTGAAAGGACTAAAGAGAAACCGCTGCATACC	G/A	2	20766339	GG	GG	AA	AA	GG	GA	GG	GG	GG	GG	GG	GG	GA	GG	GG	AA	GG	GG	AA	GG	AA	GA	AA	AA	GG	AA	AA	GG	GG	GG	AA	GG	GA	GG	GG	AA	AA	GG	GG	GA	GG	GA	GG	GG	GG
Bn-A02-p22394632	CCATAACCATAGTAAGTGATGAATCAATGGTCGAGGACACATCTGAGCAT	T/C	2	20766767	TT	TT	CC	CC	TT	TC	TT	TT	TT	TT	TT	TT	TC	TT	TT	CC	TT	TT	CC	TT	CC	TC	CC	CC	TT	CC	CC	TT	TT	TT	CC	TT	TC	TT	TT	CC	CC	TT	TT	TC	TT	TC	TT	TT	TT
Bn-A02-p22394284	TTTGTATCTTTTTAAACATTACCGAGTTTACTTATAGCATGTTGAAGATC	T/C	2	20767115	TT	TT	CC	CC	TT	TC	TT	TT	TT	TT	TT	TT	TC	TT	TT	CC	TT	TT	CC	TT	CC	TC	CC	CC	TT	CC	CC	TT	TT	TT	CC	TT	TC	TT	TT	CC	CC	TT	TT	TC	TT	TC	TT	TT	TT
Bn-A02-p22383771	GATGGTTCTTTTAAACACTAATAAATGAGTCTACAGATTTTACTTGAATG	C/T	2	20778146	CC	CC	TT	TT	CC	CT	CC	CC	CC	CC	CC	CC	CC	CC	CC	CC	CC	CC	TT	CC	TT	CC	TT	CC	CC	CC	CC	CC	CC	CC	TT	CC	CT	CC	CC	TT	TT	CC	CC	CT	CC	CC	CC	CC	CC
Bn-A02-p22375887	CACCAAAAGTATAAAAAATCAAAATAAACCGAGGGTATTACAGTAATCAT	T/C	2	20783779	TT	TT	CC	CC	TT	TC	TT	TT	TT	TT	TT	TT	TT	TT	TT	TT	TT	TT	TT	TT	CC	TT	CC	TT	TT	TT	TT	TT	TT	TT	CC	TT	TT	TT	TT	TT	CC	TT	TT	TC	TT	TT	TT	TT	TT
Bn-A02-p22371956	AGCCAGAGCAGAAGAAGAGATATTTTCCAAAAGGATAAGGTTCGGCTTTG	C/T	2	20787595	NN	CC	CC	CC	CC	CC	CC	CC	CC	CC	CC	CC	TT	TT	TT	TT	CC	TT	TT	CC	CC	CT	CC	TT	TT	TT	TT	TT	CC	TT	CC	CC	TT	CC	CC	TT	CC	CC	CC	CC	CC	CC	CC	CC	CC
Bn-A02-p22365337	GATTACAAACAACATATATAAGGGTGATCAATAAAATTTTACTCTTGATC	T/C	2	20792944	TC	TT	TT	TT	TT	TT	TT	TT	TT	TT	TT	TT	CC	CC	CC	CC	TT	CC	CC	TT	TT	TC	TT	CC	CC	CC	CC	CC	TT	CC	CC	TT	CC	TT	TT	CC	TT	TT	TT	TT	TT	TC	TT	TT	TT
Bn-A02-p22332961	TTTACTCGGTTTGTGATTTGTAAATCACGGTTCTTTTACTTGGTTATCCA	A/C	2	20818288	AC	AA	AA	AA	AA	AA	AA	AA	AA	AA	AA	AA	CC	CC	CC	CC	AA	CC	CC	AA	AA	AC	AA	CC	CC	CC	CC	CC	AA	CC	CC	AA	CC	AA	AA	CC	AA	AA	AA	AA	AA	AA	AA	AA	AA
Bn-A02-p21930156	GTTGCATTTGTGTTCAACATTGTGGCTCAACAACATGATATAAATACCCA	A/G	2	21226198	AA	AA	GG	AA	AA	AG	AA	AA	AA	AA	AA	AA	AA	GG	GG	AA	AA	GG	AA	AA	GG	AA	GG	AA	GG	AA	AA	GG	AA	AA	AA	AA	AA	AA	AA	AA	GG	GG	AA	AG	AA	AA	AA	AA	AA
Bn-A03-p1070680	TGATCCATCAGAATAAAACCTTAACCCTACTCTCCGCCGTCATCAGAACC	G/T	2	21520625	GG	GG	GT	GG	GG	GG	GG	GG	GG	GG	GG	TT	GG	GG	GG	GG	GT	GG	GG	TT	TT	GG	GG	TT	GG	GG	GG	GG	GG	GG	GG	GG	GG	GG	GT	GG	TT	GT	TT	GG	GG	GG	GG	TT	TT
Bn-A03-p1068165	TGAAAGGTTGGAGAACTTTTTCTTTTGGGAGACTAATGTAGTTGATATAA	A/G	2	21523254	AA	AA	AG	AA	AA	AA	AA	AA	AA	AA	AA	AG	AA	AA	AA	AA	AG	AA	AA	GG	GG	AA	AA	GG	AA	AA	AA	AA	AA	AA	AA	AA	AA	AA	AG	AA	GG	AG	GG	AA	AA	AA	AA	GG	GG
Bn-A03-p1067313	GGTAGAGAAGTATCTGAATAGCGAATATTTGAAAACAAAATGCAATTACT	G/T	2	21524111	GG	GG	GT	GG	GG	GG	GG	GG	GG	GG	GG	GT	GG	GG	GG	GG	GT	GG	GG	TT	TT	GG	GG	TT	GG	GG	GG	GG	GG	GG	GG	GG	GG	TT	TT	GG	TT	GT	TT	GG	GG	GG	GG	TT	TT
Bn-A02-p21563911	CGTACAATTTCATGTTGAAAATAGCCAATCATATATGCACAAATAAAGAC	C/T	2	21544775	CC	CC	CC	CC	CC	CC	CC	CC	CC	CC	CC	CC	CC	CC	CC	CC	TT	CC	CC	CC	CC	CT	CC	CC	CC	CC	CC	CC	CC	CC	CC	CC	CC	CC	CC	CC	TT	CC	CC	CT	CC	CC	CC	CC	CC
Bn-scaff_26712_1-p22323	TATAAATGATGTCGCTATATACAATAGGACAGGAACCAGAAAAAAGAGTT	G/T	2	21574913	GG	GG	NN	TT	GT	GG	GG	GG	GG	GG	GG	GG	GG	GG	NN	NN	GT	GG	GG	GG	GG	NN	GG	GG	GG	GG	GG	TT	GG	TT	GG	GG	TT	GG	GG	GG	GG	GG	NN	TT	TT	GG	GG	NN	GG
Bn-A02-p21378450	CGGCAGTAAAACTAGTAACCCATGGTTCCATTGGGCTTTTGTTTTAGGTT	A/G	2	21741867	AG	AA	AG	AA	AG	AG	AG	AA	AA	AA	GG	AA	AG	NN	AA	GG	GG	AA	AA	AA	GG	GG	GG	AA	AA	AA	AA	AA	GG	AA	AA	AG	AA	AA	AA	AG	GG	AA	AG	GG	AA	NN	GG	AA	AG
Bn-A02-p23668607	AACAAAACCACCCACTTCACTTGTATGGACCTTTTGCTATATTTGAAAAT	C/T	2	21869111	CC	CC	CC	CC	CC	CC	CC	CC	CC	CC	CC	CC	CT	CC	CC	TT	TT	CC	CC	CC	CC	TT	CC	CC	CC	CC	CC	CC	CC	CC	CC	CC	CC	CC	CC	CC	TT	CC	CC	CT	CC	CC	CC	CC	CC
Bn-A02-p23685036	ATCTCAGGATTCACTACATTCAAGTACACTTCTTGGCCAAGATACCATGA	G/T	2	21882431	GG	GG	TT	TT	GG	TT	GG	GG	GG	GG	GG	GG	GG	GG	GG	GG	GG	GG	GG	GG	TT	GG	TT	TT	GG	GG	GG	GG	GG	TT	GG	GG	GT	GG	GG	GG	GG	GG	GG	GG	GG	GG	GG	GG	GG
Bn-A02-p23686560	GAGATGTTAAAACAAAACATAGCAAAAGAGAGAACTAACAATGAAGAAAC	G/T	2	21883955	NN	NN	TT	TT	NN	TT	NN	NN	NN	NN	NN	NN	GG	NN	NN	GG	GG	NN	NN	NN	TT	GG	TT	TT	NN	NN	NN	NN	NN	TT	NN	NN	TT	NN	NN	NN	GG	NN	NN	GG	NN	GG	NN	NN	NN
Bn-A02-p23700858	ATACTAAGTCTTGGAGACACCCGTGAACCAGATTGTTGGATTATTCCATT	C/A	2	21892463	CC	CC	CC	CC	CC	CC	CC	CC	CC	CC	CC	CC	CA	CC	CC	CC	AA	CC	CC	CC	CC	CA	CC	CC	CC	CC	CC	CC	CC	CC	CC	CC	CC	CC	CC	CC	AA	CC	CC	CA	CC	CC	CC	CC	CC
Bn-A02-p23708117	CAGAAAGTAGTAGCTTATCATCTGGCACAACACGGCATGGCATATCTGAT	A/G	2	21917340	AA	AA	GG	GG	AA	AG	AA	AA	AA	AA	AA	AA	AA	AA	AA	GG	NN	AA	AA	AA	GG	GG	GG	GG	AA	AA	AA	AA	AA	AA	AA	AA	AA	AA	AA	AA	NN	AA	AA	AA	AA	AA	AA	AA	AA
Bn-A02-p23708299	GAGTGTATCTCTCAGCAACAAATAGCTGTCTCTAGTATCTGGTGCAAAGG	A/C	2	21917522	AA	AA	CC	CC	AA	AC	AA	AA	AA	AA	AA	AA	AA	AA	AA	CC	NN	AA	AA	AA	CC	CC	CC	CC	AA	AA	AA	AA	AA	AA	AA	AA	AA	AA	AA	AA	NN	AA	AA	AA	AA	AA	AA	AA	AA
Bn-A02-p23708516	AGTCAATCATTTTGTTGAATATGAGTCTGAGTGGAGATATCGTTTAGTAT	A/G	2	21917739	AA	AA	GG	GG	AA	AG	AA	AA	AA	AA	AA	AA	AA	AA	AA	GG	NN	AA	AA	AA	GG	GG	GG	GG	AA	AA	AA	AA	AA	AA	AA	AA	AA	AA	AA	AA	NN	AA	AA	AA	AA	AA	AA	AA	AA
Bn-A02-p23708678	ATGCCAGATAATGTCAGATTATAAGAAACCAAGCTTAAGTCAGTAACATT	G/A	2	21917901	GG	GG	AA	AA	GG	GA	GG	GG	GG	GG	GG	GG	GG	GG	GG	AA	NN	GG	GG	GG	AA	AA	AA	AA	GG	GG	GG	GG	GG	GG	GG	GG	GG	GG	GG	GG	NN	GG	GG	GG	GG	GG	GG	GG	GG
Bn-A02-p23757876	GCCATTTTCTCTCCTTGATCCCCTCAACAAGCAGATGGCTTCAATAAAAA	G/A	2	21986882	GG	GG	AA	GG	GG	GA	GG	GG	GG	GG	GG	GG	GA	GG	GG	AA	AA	GG	GG	GG	GA	AA	GA	GG	GG	GG	GG	GG	GG	GG	GG	GG	GG	GG	GG	GG	GA	GG	GG	GA	GG	GG	GG	GG	GG
Bn-A02-p23788301	AGAAGAAAGTGTTAGATCAAGGGCATCAACAAGTAATCAATACTATTAAA	G/A	2	22014456	NN	NN	GG	AA	NN	GG	NN	NN	NN	NN	NN	NN	GG	NN	NN	NN	NN	NN	NN	NN	GG	NN	GG	AA	NN	NN	NN	NN	NN	GG	NN	NN	GG	NN	NN	GG	GG	NN	NN	GG	NN	NN	NN	NN	NN
Bn-A02-p23792703	GAAGGATACACGCAAGGACGAATTGAGAAAAGGAGCAGAGATGATGAAGA	A/G	2	22018905	AA	AA	GG	AA	AA	AG	AA	AA	AA	AA	AA	AA	AG	AA	AA	GG	AA	AA	AA	AA	GG	AG	GG	AA	AA	AA	AA	AA	AA	GG	AA	AA	NN	AA	AA	AA	GG	AA	AA	AG	AA	NN	AA	AA	AA
Bn-A02-p23819797	GGATTATGTCATGTGTGAGTGTTTTTCATTATCTTGTATAACATTTTGTG	C/T	2	22047790	CC	CC	TT	CC	CC	CT	CC	CC	CC	CC	CC	CC	CT	CC	CC	TT	CC	CC	CC	CC	TT	CT	TT	TT	CC	CC	CC	CC	CC	CC	CC	CC	CC	CC	CC	TT	TT	CC	CC	CT	CC	CC	CC	CC	CC
Bn-A02-p23824343	CCCAATCAAAAACGAATTGAATATTATTATTTTGTTTTTGACATATAACC	G/A	2	22051753	GG	GG	AA	AA	GG	GA	GG	GG	GG	GG	GG	GG	GA	GG	GG	GG	GG	GG	GG	GG	AA	GG	AA	AA	GG	GG	GG	GG	GG	GG	GG	GG	GG	GG	GG	AA	AA	GG	GG	GA	GG	GG	GG	GG	GG
Bn-A02-p23826324	GTGCTTACTTTACGCTCCTACAAGACTAGCTCAAGAGTCAAAGGACTGAT	A/C	2	22053734	AA	AA	CC	AA	AA	AC	AA	AA	AA	AA	AA	AA	AC	AA	AA	CC	AA	AA	AA	AA	CC	AC	CC	CC	AA	AA	AA	AA	AA	AA	AA	AA	AA	AA	AA	CC	CC	AA	AA	AC	AA	AA	AA	AA	AA
Bn-A02-p23831173	GATCGATGAAACATCTTATTTTTCTCTTTCTTCAAACTCTTAGTCTCTTC	T/C	2	22058009	TT	TT	CC	TT	TT	TC	TT	TT	TT	TT	TT	TT	TC	TT	TT	CC	TT	TT	TT	TT	CC	TC	CC	CC	TT	TT	TT	TT	TT	TT	TT	TT	TT	TT	TT	CC	CC	TT	TT	TC	TT	NN	TT	TT	TT
Bn-A02-p23835683	ATGAAAAACATTTAGTAGAAACTGATTGATCACAAGAGGGAGCTAAACAT	C/A	2	22067983	CC	CC	AA	AA	CC	CA	CC	CC	CC	CC	CC	CC	CA	CC	CC	CC	CC	CC	CC	CC	AA	CC	AA	AA	CC	CC	CC	CC	CC	CC	CC	CC	CC	CC	CC	AA	AA	CC	CC	CA	CC	CC	CC	CC	CC
Bn-A02-p23836232	GGGTTAATGCTTCAGGTGAAACTAGCAAGCCACAGTAGATTGGATAACTT	C/T	2	22068530	CC	CC	TT	TT	CC	CT	CC	CC	CC	CC	CC	CC	CT	CC	CC	CC	CC	CC	CC	CC	TT	CC	TT	TT	CC	CC	CC	CC	CC	CC	CC	CC	CC	CC	CC	TT	TT	CC	CC	CT	CC	CC	CC	CC	CC
Bn-A02-p23842103	CCATGTAGCGCATTATGAAAAGACAGTTGCACAAAGATCTGGTCTTTAAT	A/G	2	22074351	AG	AA	GG	GG	AG	AG	NN	AG	AG	AG	AG	AG	AG	AG	AG	AG	AA	AG	AG	AA	GG	AG	GG	GG	AG	AA	AA	AA	AA	AG	AG	AG	AG	AG	AG	GG	GG	AG	AA	AG	AG	AG	AG	AG	AG
Bn-A02-p23856500	TTTTCTTCCTTCTATTGACATTATGTGATCTGTAATACATTAGACCCAGA	T/C	2	22090186	TT	TT	CC	NN	TT	TC	TT	TT	TT	TT	TT	TT	TC	TT	TT	CC	TT	TT	TT	TT	CC	TC	CC	CC	TT	TT	TT	TT	TT	CC	TT	TT	CC	TT	TT	CC	CC	TT	TT	TC	TT	NN	TT	TT	TT
Bn-A02-p23857384	GGATGAAGAAGCAGACAATTTAATGGGAAGAAACTCCATTATCGGATGTA	A/C	2	22091070	AA	AA	AA	AA	AA	AA	AA	AA	AA	AA	AA	AA	AC	AA	AA	AA	AA	AA	AA	AA	AA	AA	AA	AA	AA	AA	AA	AA	AA	CC	AA	AA	NN	AA	AA	AA	NN	AA	AA	AC	AA	NN	AA	AA	AA
Bn-A02-p23897014	GATACTTATTTAATTCTGACAAAAGAGCTTTACGAATTGTGCATTACTAT	G/A	2	22129077	GG	GG	GG	GG	GG	GG	GG	GG	GG	GG	GG	GG	GA	AA	AA	GA	GG	AA	GG	GG	GG	GA	GG	GG	AA	GG	GG	GG	GG	AA	GG	GG	GA	GG	GG	GG	AA	GG	GG	GA	GG	GG	GG	GG	GG
Bn-A02-p24015556	GATTGGATTGCCAAATGAGAAGCTTGGTCATTCTGACACAAGGAGTCTGA	A/G	2	22226381	AG	AG	AA	NN	GG	AG	GG	GG	GG	GG	GG	AG	AG	NN	NN	NN	GG	NN	AG	AG	AA	AG	AA	AA	NN	GG	GG	AA	AG	AA	AG	AG	AA	GG	AG	AG	AA	AG	GG	AG	AG	AG	AG	GG	AG
Bn-A02-p24178094	TTAGTGAGATTTTGCATCATAGATGCAAATGCAACAGCTTGTGCCCAATG	T/C	2	22406530	TT	TT	CC	CC	TT	TC	TT	TT	TT	TT	TT	TT	TC	CC	CC	TT	TT	CC	TT	TT	CC	TT	TT	CC	CC	TT	TT	CC	TT	TT	TT	TT	CC	TT	TT	CC	CC	TT	TT	TC	TT	TT	TT	TT	TT
Bn-A02-p24316498	TATCCATGGCATAATAATGTCCACTACTCTGTCCACGACATGATGTCCAC	A/G	2	22435506	GG	AA	GG	AA	AA	GG	AA	AA	AA	AA	GG	AA	AA	AA	AA	GG	GG	AA	AA	AA	GG	GG	AA	AA	AA	GG	GG	GG	GG	AA	AA	NN	AA	AA	AA	GG	AA	AA	GG	AA	GG	AA	GG	AA	AA
Bn-A02-p24317870	ATTAGAAAGAAGGAGTCATCCACATGTTATTACTCACATATATGTACACC	G/A	2	22436877	GA	GG	AA	GG	GG	GA	GG	GG	GG	GG	AA	GG	GG	GG	GG	AA	AA	GG	GG	GG	AA	AA	GG	GG	GG	AA	AA	AA	AA	GG	GG	GA	GG	GG	GG	AA	GG	GG	AA	GG	AA	GG	AA	GG	GG
Bn-A02-p24345838	TAACCAGCAATAATTGACTACAACAATCACATATTTAATTAACATAGGTG	G/T	2	22472238	GG	NN	GG	TT	NN	GG	NN	NN	NN	NN	GG	NN	TT	TT	TT	GG	GG	TT	NN	NN	GG	GG	NN	TT	TT	GG	GG	GG	GG	NN	NN	GG	TT	NN	NN	GG	TT	NN	GG	TT	GG	NN	GG	NN	NN
Bn-A02-p24351316	ACGGCTTGGTTCTAAATCTGATTAGATGCAGGGGTCGTTGTTACTCTATA	A/C	2	22474719	AA	NN	AA	CC	NN	AA	NN	NN	NN	NN	AA	NN	CC	CC	CC	AA	AA	CC	NN	NN	AA	AA	NN	CC	CC	AA	AA	AA	AA	NN	NN	AA	CC	NN	NN	AA	CC	NN	AA	CC	AA	NN	AA	NN	NN
Bn-A02-p24353955	GAGGTCTAAATGTTCCAGACAACCCAAGGGAATAGATTTGAAGTCACTCC	G/A	2	22477473	GG	NN	GG	AA	NN	GG	NN	NN	NN	NN	GG	NN	AA	AA	AA	GG	GG	AA	NN	NN	GG	GG	NN	AA	AA	GG	GG	GG	GG	NN	NN	GG	AA	NN	NN	GG	AA	NN	GG	AA	GG	AA	GG	NN	NN
Bn-A02-p24353997	GTGCCATGGTCATCCCTCTTCGACTCAACTACAAGTGTTTCCTTTAAGGA	C/T	2	22477515	CC	NN	CC	TT	NN	CC	NN	NN	NN	NN	CC	NN	TT	TT	TT	CC	CC	TT	NN	NN	CC	CC	NN	TT	TT	CC	CC	CC	CC	NN	NN	CC	TT	NN	NN	CC	TT	NN	CC	TT	CC	TT	CC	NN	NN
Bn-A02-p24354876	TGGCAGAGTTAAGGTATCCCACGCAACCCAGCTAATTTTGTTATCTCCCT	C/A	2	22478394	CC	NN	CC	AA	NN	CC	NN	NN	NN	NN	CA	NN	AA	AA	AA	CC	CC	AA	NN	NN	CC	CC	NN	AA	AA	CC	CC	CC	CC	NN	NN	CC	AA	NN	NN	CC	AA	NN	CC	AA	CC	AA	CC	NN	NN
Bn-A02-p24366221	ATCATAAGCTGCATCAAAGTTACATTTGAGGAATGGGTGCGATGGTGGGC	G/A	2	22490180	NN	AA	GG	GG	AA	GA	AA	AA	AA	AA	GG	AA	GA	GG	GG	GG	GG	GG	AA	AA	GG	GG	AA	GG	GG	GG	GG	GG	GG	AA	AA	GA	GG	AA	AA	GG	GG	AA	GG	GA	GG	AA	GG	AA	AA
Bn-A02-p24399308	GACCCAGACTTGCATGAGGGAAAAACATCACGTACTTTCTACTTGCAAAG	C/T	2	22525573	CC	CC	TT	TT	CC	CT	CC	CC	CC	CC	CC	CC	CT	TT	TT	CC	CC	TT	CC	CC	TT	CC	CC	TT	TT	CC	CC	TT	CC	CC	CC	CC	TT	CC	CC	CC	TT	CC	CC	CT	CC	CC	CC	CC	CC
Bn-A02-p24401267	ACACATAAGGGAGGGAAAGATCATCAAATTGAGATTTTATAATCCAATGT	C/T	2	22527432	CC	NN	TT	TT	NN	TT	NN	NN	NN	NN	CC	NN	TT	TT	TT	CC	CC	TT	NN	NN	TT	CC	NN	TT	TT	CC	CC	TT	CC	NN	NN	CC	TT	NN	NN	CC	TT	NN	CC	TT	CC	NN	CC	NN	NN
Bn-A02-p24402133	ATGCTTAAAGGTTTTGTTTTTTTAATTGAAGTTAGTTATGAGGAGAAGAA	A/C	2	22528303	AA	AA	CC	CC	AA	AC	AA	AA	AA	AA	AA	AA	AC	CC	CC	AA	AA	CC	AA	AA	CC	AA	AA	CC	CC	AA	AA	AA	AA	AA	AA	AA	CC	AA	AA	AA	CC	AA	AA	AC	AA	AA	AA	AA	AA
Bn-A02-p24415454	CTTGACATTCTGTTTATGTAACATTGATTTAGAAACATGGAAGTGAAAGC	G/T	2	22534160	GT	GG	GG	GG	GG	GG	GG	GG	GG	GG	TT	GG	GG	GG	GG	TT	TT	GG	GG	GG	GG	TT	GG	GG	GG	TT	TT	GG	TT	GG	GG	GT	GG	GG	GG	GG	GG	GG	TT	GG	TT	GG	TT	GG	GG
[truncated: 22,518 more rows]
[truncated: 158 more columns]
